# Supplementary material for: α-Galactosidase a Deficiency in Fabry Disease Leads to Extensive Dysregulated Cellular Signaling Pathways in Human Podocytes
Source: Int J Mol Sci. 2021 Oct 20;22(21):11339. doi: 10.3390/ijms222111339 (PMC8583658; doi:10.3390/ijms222111339)
Supplement: Supplementary file 1 [file ijms-22-11339-s001.zip]

Archive with 3 entries (3 files):
- Supplemental Table_1.xlsx
- Supplemental Table_2.xlsx
- Supplemental Table_3.xlsx
