# Supplementary material for: α-Galactosidase a Deficiency in Fabry Disease Leads to Extensive Dysregulated Cellular Signaling Pathways in Human Podocytes
Source: Int J Mol Sci. 2021 Oct 20;22(21):11339. doi: 10.3390/ijms222111339 (PMC8583658; doi:10.3390/ijms222111339)
Supplement: Supplementary file 1 [file ijms-22-11339-s001.zip › Supplemental Table_1.xlsx]

## Sheet: raw
Gene names of protein	WT_1	WT_2	WT_3	KO_1	KO_2	KO_3	RES_1	RES_2	RES_3
hCG_1985580;PDCD6	216760000	251250000	244620000	253460000	241530000	217730000	769090000	777350000	852170000
CDC2;CDK1	2189300000	1853300000	1745100000	2827500000	2299600000	3817500000	5847500000	6059900000	6943000000
SERPINB6	1175600000	1276000000	1123500000	2482800000	2542800000	3688600000	2806300000	3088200000	3423800000
HDLBP	1322100000	1210500000	1603500000	203960000	166940000	178340000	2949300000	3182300000	3273800000
EHD1	5545900000	5899500000	5691200000	5746200000	5621100000	6375500000	10330000000	9678500000	10355000000
CLN5	NaN	NaN	NaN	NaN	NaN	NaN	130780000	111890000	105970000
SERPINA1	NaN	NaN	NaN	605420000	557000000	624170000	463310000	NaN	NaN
PSMA2	3990900000	5361300000	4506200000	2405800000	2584700000	2171200000	2776600000	2998400000	2814800000
NUDT4	NaN	NaN	NaN	163520000	NaN	NaN	NaN	NaN	NaN
BAT3;BAG6	NaN	NaN	NaN	NaN	NaN	NaN	330880000	301930000	345720000
VGLL4	NaN	107220000	NaN	NaN	NaN	NaN	NaN	NaN	NaN
HM13	NaN	NaN	NaN	NaN	NaN	NaN	NaN	NaN	96773000
NOSIP	NaN	NaN	143770000	NaN	NaN	NaN	NaN	NaN	NaN
USP8	NaN	NaN	NaN	NaN	NaN	NaN	NaN	44310000	NaN
EPPK1	NaN	NaN	NaN	NaN	NaN	NaN	419090000	353370000	331110000
SYNM	NaN	NaN	NaN	NaN	NaN	NaN	NaN	NaN	NaN
GML;TXNRD1	1427000000	1228900000	1200000000	1527000000	1455700000	1178500000	2656000000	2557900000	2880900000
GPX4	172360000	161630000	168210000	277280000	357020000	353290000	716050000	714130000	696070000
PGM3	NaN	NaN	NaN	NaN	NaN	NaN	NaN	NaN	NaN
C12orf45	NaN	NaN	81840000	NaN	NaN	NaN	NaN	NaN	NaN
LAMTOR4	NaN	NaN	NaN	316210000	499140000	441000000	238250000	231030000	301330000
ACOT1;ACOT2	NaN	NaN	NaN	NaN	NaN	NaN	NaN	61415000	65889000
CBWD5;CBWD3;CBWD2;CBWD1;CBWD7;CBWD6	NaN	NaN	NaN	NaN	NaN	NaN	NaN	NaN	NaN
CUL3	NaN	NaN	NaN	NaN	NaN	NaN	NaN	NaN	111560000
PTPRJ	NaN	NaN	NaN	NaN	NaN	44170000	NaN	NaN	NaN
BCL2L13	NaN	NaN	NaN	533140000	601150000	560570000	492950000	425700000	513550000
FAM92A1	NaN	NaN	32861000	NaN	NaN	NaN	NaN	NaN	NaN
UHRF1	NaN	NaN	NaN	NaN	NaN	NaN	NaN	29757000	NaN
NSMCE2	NaN	NaN	NaN	NaN	NaN	NaN	NaN	NaN	NaN
RLN3;ERGIC2	NaN	NaN	NaN	NaN	NaN	NaN	NaN	NaN	34099000
MRPL51	NaN	NaN	NaN	211430000	164200000	147890000	119960000	142320000	148650000
MRPL45	NaN	NaN	NaN	NaN	NaN	NaN	NaN	NaN	NaN
CTNNBL1	NaN	NaN	NaN	NaN	NaN	NaN	119300000	111780000	124950000
SPCS2	NaN	NaN	NaN	NaN	NaN	NaN	NaN	NaN	75008000
SYMPK	NaN	NaN	NaN	NaN	NaN	NaN	NaN	NaN	89026000
CNTNAP3;CNTNAP3B	NaN	NaN	NaN	675770000	728170000	658620000	615490000	NaN	896680000
PIBF1	185110000	NaN	NaN	NaN	NaN	NaN	NaN	NaN	NaN
GMPPA	NaN	NaN	NaN	NaN	NaN	NaN	NaN	NaN	135870000
PSMB3	465760000	381830000	310680000	561150000	472790000	388700000	349950000	350570000	317460000
SLIRP	4466900000	4788900000	4351700000	1782900000	2942000000	5346100000	1746400000	1154500000	1616600000
GPX1	1826000000	2313700000	2099500000	2604900000	1793500000	2023200000	1363300000	1538600000	1551000000
EIF5B	NaN	NaN	NaN	NaN	NaN	NaN	NaN	NaN	209520000
CBY1	NaN	NaN	NaN	NaN	NaN	62243000	NaN	NaN	NaN
IKBKG	578700000	553030000	638210000	229460000	154680000	225490000	333070000	216250000	191390000
APOOL	NaN	473290000	483840000	374960000	349370000	502600000	780790000	768220000	756140000
MYCBP	4501800000	3656600000	3698500000	5732300000	5951700000	5715300000	3139800000	3046900000	3033800000
RPL10	NaN	NaN	NaN	NaN	NaN	NaN	1650700000	1809200000	1443500000
FGFR1OP	NaN	NaN	NaN	243350000	231290000	403390000	NaN	NaN	NaN
ITSN2	114930000	NaN	NaN	NaN	NaN	NaN	NaN	NaN	NaN
PDLIM2	407730000	552360000	574240000	594290000	618390000	532670000	224300000	348420000	411630000
MUC1	NaN	NaN	NaN	243680000	NaN	NaN	NaN	NaN	NaN
CLTC	NaN	NaN	NaN	306500000	385690000	445590000	12669000000	12077000000	12174000000
SH3GLB1	500760000	620060000	582510000	249060000	NaN	NaN	443440000	390420000	534200000
PSMD1	NaN	NaN	NaN	845780000	835370000	994900000	4839300000	3672900000	4243600000
SELM	1474200000	1924900000	1050000000	2675400000	2632100000	2908200000	2163500000	1840500000	1639200000
POLD2	NaN	NaN	NaN	NaN	NaN	NaN	214290000	174780000	195280000
TRAPPC3	NaN	NaN	NaN	NaN	NaN	NaN	NaN	NaN	NaN
RBM15	768700000	851840000	810250000	713100000	563370000	486310000	821050000	848190000	817490000
THOC1	NaN	NaN	NaN	NaN	NaN	NaN	NaN	159290000	134320000
BCL10	NaN	NaN	NaN	NaN	102960000	NaN	192950000	NaN	153770000
NDUFA10	NaN	NaN	NaN	NaN	NaN	NaN	NaN	NaN	NaN
ZCCHC17	NaN	NaN	NaN	116620000	NaN	NaN	NaN	NaN	NaN
RPL17	3532200000	3934000000	3606800000	2671700000	1428000000	2080000000	1071800000	2399000000	2582300000
ITGB6	NaN	NaN	NaN	NaN	NaN	NaN	NaN	NaN	NaN
HNF1B	NaN	NaN	NaN	NaN	359820000	NaN	NaN	NaN	NaN
ASNA1	196930000	206260000	200240000	358960000	261850000	215700000	332750000	378960000	360290000
OTUD5	NaN	NaN	75074000	NaN	NaN	NaN	NaN	NaN	NaN
VTA1	NaN	NaN	NaN	NaN	NaN	NaN	710210000	633610000	420550000
UBE2D3;UBE2D2	NaN	NaN	NaN	NaN	NaN	NaN	712500000	907070000	NaN
CCDC174	NaN	NaN	NaN	NaN	NaN	62277000	NaN	NaN	NaN
UPF3B	NaN	NaN	NaN	NaN	NaN	NaN	NaN	NaN	NaN
TAP2	NaN	NaN	NaN	NaN	NaN	NaN	NaN	256730000	196240000
PDLIM3	NaN	NaN	NaN	NaN	NaN	NaN	NaN	NaN	NaN
SPATA33	NaN	NaN	63526000	NaN	NaN	NaN	NaN	NaN	NaN
DDX27	NaN	NaN	NaN	NaN	NaN	NaN	NaN	NaN	52819000
SEZ6L2	NaN	NaN	NaN	NaN	NaN	NaN	NaN	NaN	NaN
SELH;C11orf31	317760000	242420000	256030000	215640000	NaN	NaN	267420000	253210000	280910000
CPNE3	NaN	NaN	NaN	NaN	NaN	NaN	294850000	215050000	292600000
SRP19	NaN	89147000	NaN	NaN	NaN	NaN	NaN	NaN	NaN
UGP2	3455200000	2406300000	1924000000	1385200000	1513900000	1495700000	1216000000	1734600000	1819600000
SYNJ2BP	NaN	NaN	NaN	263940000	264420000	213340000	252630000	249750000	215840000
CCDC47	126130000	NaN	NaN	NaN	NaN	NaN	NaN	NaN	NaN
TARDBP	2548900000	1801600000	2014800000	1308900000	1075700000	1009000000	2199100000	2202100000	1966900000
RAVER1	NaN	NaN	NaN	NaN	NaN	NaN	394400000	457210000	508650000
EIF3S3;EIF3H	349320000	371420000	458500000	356100000	346460000	273580000	508670000	530500000	606660000
RNASET2	NaN	NaN	NaN	NaN	NaN	NaN	NaN	106520000	NaN
IDH3B	747210000	774720000	662390000	312620000	671330000	504280000	538140000	NaN	NaN
BCL9L	NaN	NaN	92288000	NaN	NaN	NaN	NaN	NaN	NaN
SBDS	197840000	193890000	303910000	NaN	NaN	NaN	NaN	NaN	NaN
EAPP	282420000	153460000	153790000	NaN	NaN	NaN	NaN	NaN	NaN
MAML2	NaN	NaN	NaN	NaN	40528000	NaN	NaN	NaN	NaN
CAB39	NaN	NaN	NaN	NaN	NaN	NaN	430810000	376320000	350240000
SLC4A1AP	172520000	193420000	215550000	NaN	NaN	NaN	NaN	NaN	NaN
PBX1;PBX2	NaN	NaN	46204000	NaN	NaN	NaN	NaN	NaN	NaN
SLC7A6OS	NaN	NaN	NaN	NaN	NaN	NaN	NaN	NaN	NaN
YTHDF3	1686500000	1388100000	1448200000	1786100000	1594700000	1701700000	2550500000	2648100000	3043700000
SNX12	508390000	478490000	453390000	467800000	535880000	544070000	246430000	269660000	290480000
CADM1	NaN	NaN	NaN	NaN	NaN	NaN	NaN	NaN	NaN
RELA	NaN	NaN	NaN	NaN	NaN	NaN	NaN	386340000	NaN
OTUD6B	NaN	271170000	205970000	NaN	NaN	NaN	NaN	NaN	NaN
08. Sep	199790000	182560000	157690000	NaN	NaN	NaN	NaN	157170000	175030000
ATXN3	NaN	NaN	NaN	NaN	NaN	NaN	274800000	226170000	229970000
USP39	NaN	NaN	NaN	NaN	NaN	NaN	120250000	NaN	NaN
TMSB15B;TMSB15A	NaN	NaN	NaN	NaN	NaN	NaN	NaN	NaN	NaN
ARFIP2	600390000	539950000	547900000	624510000	646980000	765380000	411730000	470080000	481780000
NDUFA5	1773300000	1753300000	1656900000	2887200000	1560800000	1570100000	1368700000	1130100000	1324400000
15. Sep	988620000	824810000	713890000	1432200000	2003700000	2892600000	1433200000	1462300000	1438000000
SDHA	NaN	NaN	NaN	NaN	NaN	NaN	204940000	114510000	108330000
LYPLA1	219380000	200740000	259990000	189990000	142870000	NaN	317910000	195410000	275210000
RPP40	NaN	NaN	NaN	NaN	NaN	NaN	NaN	NaN	78169000
PSME2	2291700000	2233300000	2221800000	1455300000	1039400000	883350000	1656200000	1720700000	1857700000
AP2B1	NaN	NaN	NaN	NaN	NaN	218030000	2701900000	3044500000	2990700000
MID1	NaN	NaN	NaN	NaN	NaN	NaN	NaN	NaN	66898000
KIAA1033	NaN	NaN	NaN	NaN	NaN	NaN	NaN	NaN	114430000
FAM184A	NaN	NaN	NaN	NaN	NaN	222140000	NaN	NaN	NaN
BSG	366460000	419460000	435210000	NaN	NaN	NaN	1511000000	1643000000	1496300000
SPAG9	NaN	NaN	NaN	NaN	NaN	NaN	NaN	NaN	83585000
PSMC6	1923800000	1812300000	1998600000	926040000	792720000	1117600000	2203400000	1990900000	1894200000
PRUNE2	NaN	NaN	NaN	437320000	375250000	404150000	NaN	NaN	NaN
RNF114	121750000	182340000	NaN	NaN	NaN	NaN	NaN	NaN	NaN
ADSL	NaN	NaN	NaN	NaN	NaN	NaN	159210000	NaN	NaN
GPS1	NaN	NaN	NaN	NaN	NaN	NaN	NaN	247980000	170550000
FAM21C	904270000	974710000	881630000	823900000	485300000	437760000	467210000	305510000	343580000
TXNRD2	NaN	NaN	NaN	NaN	NaN	NaN	NaN	NaN	112260000
C21orf33	635120000	651570000	763270000	262000000	416640000	398620000	293730000	380600000	NaN
CIC	NaN	NaN	NaN	NaN	NaN	NaN	NaN	NaN	NaN
POLR2E	447330000	481430000	454110000	460480000	487810000	625410000	545450000	603510000	635060000
CLASRP	NaN	NaN	NaN	NaN	NaN	354730000	NaN	300150000	262180000
WDR18	NaN	NaN	NaN	NaN	NaN	NaN	371490000	249140000	263420000
INF2	NaN	NaN	NaN	NaN	NaN	NaN	NaN	NaN	146640000
FGF2	184230000	154360000	114050000	258000000	276750000	196930000	411800000	352700000	372140000
MBNL1;MBNL3	775250000	650830000	424260000	610470000	1263800000	547280000	847290000	1063900000	1182000000
NSA2	NaN	NaN	NaN	NaN	NaN	NaN	NaN	NaN	100110000
RER1	NaN	NaN	NaN	NaN	NaN	NaN	NaN	NaN	68965000
TCF3	213200000	189990000	242390000	NaN	NaN	NaN	NaN	NaN	239340000
APP	NaN	NaN	NaN	3006000000	2507000000	3452900000	1055400000	1131700000	874990000
PAX2	NaN	NaN	NaN	157780000	NaN	NaN	NaN	NaN	NaN
GPALPP1	566750000	609200000	641920000	613780000	728850000	665200000	NaN	NaN	NaN
GPATCH4	NaN	NaN	NaN	NaN	207680000	234120000	218770000	237900000	NaN
NOLC1	4200900000	4164300000	4271300000	7008900000	9081700000	9429200000	8009600000	7641200000	6497800000
OGFR	NaN	NaN	NaN	NaN	NaN	NaN	NaN	NaN	NaN
CCBL2	NaN	NaN	NaN	NaN	NaN	NaN	NaN	219900000	NaN
MAP7D3	NaN	NaN	NaN	NaN	NaN	NaN	NaN	63996000	NaN
SNRPC	3180600000	4035200000	2739300000	2243500000	3844800000	3285000000	2255900000	2402900000	2417500000
ABI1	2914200000	2203500000	2144100000	3178100000	3267900000	3172500000	1811900000	2241000000	2154400000
TNIP1	445550000	433470000	425250000	406050000	516570000	447390000	NaN	NaN	NaN
EIF4G3	NaN	NaN	NaN	NaN	NaN	NaN	NaN	NaN	88871000
PVR	NaN	NaN	NaN	NaN	NaN	NaN	NaN	NaN	59109000
HADH	9114500000	8335600000	9110500000	11892000000	11263000000	11466000000	5717100000	4724000000	4897900000
PHC2	NaN	NaN	102710000	NaN	NaN	NaN	NaN	NaN	NaN
OSTM1	NaN	NaN	NaN	NaN	NaN	287630000	NaN	NaN	NaN
FLI1	NaN	NaN	96177000	NaN	NaN	NaN	NaN	NaN	NaN
TAPBP	NaN	NaN	NaN	NaN	NaN	NaN	147450000	145230000	191090000
LIPA	NaN	NaN	NaN	NaN	NaN	NaN	340790000	409540000	418390000
SCAF8	NaN	NaN	NaN	NaN	NaN	NaN	626410000	589400000	676390000
SMARCA4	NaN	NaN	NaN	NaN	NaN	NaN	NaN	NaN	99864000
IVD	NaN	NaN	NaN	NaN	NaN	NaN	NaN	NaN	NaN
RBP1	583660000	651700000	707730000	NaN	NaN	NaN	NaN	NaN	NaN
MICU2	NaN	NaN	NaN	NaN	NaN	NaN	NaN	48260000	NaN
ILK	NaN	NaN	NaN	NaN	NaN	NaN	628320000	437830000	354650000
NCEH1	NaN	NaN	NaN	221680000	265720000	258480000	811590000	969190000	900480000
CCDC91	NaN	NaN	NaN	NaN	NaN	NaN	NaN	NaN	NaN
GSTM3	NaN	NaN	NaN	NaN	NaN	NaN	NaN	NaN	46893000
SCAF11	NaN	NaN	94478000	NaN	NaN	NaN	NaN	NaN	NaN
HYI	222670000	269220000	218060000	254540000	278070000	298230000	NaN	NaN	NaN
TTN	1363900000	2744600000	2573700000	2295500000	1783300000	2387200000	797640000	825940000	956050000
TMED7	NaN	NaN	NaN	NaN	NaN	NaN	NaN	68836000	NaN
ARPIN	1554400000	1341800000	1228500000	1887400000	1634100000	1243500000	755800000	713200000	669730000
SULT1A4;SULT1A3	1252200000	722670000	484160000	NaN	NaN	NaN	NaN	NaN	NaN
PAM16	NaN	NaN	NaN	191550000	239010000	226350000	825000000	676780000	761280000
C10orf32	NaN	NaN	NaN	552500000	709460000	NaN	365030000	300770000	541500000
SRSF7	10512000000	11309000000	13094000000	17781000000	16255000000	19085000000	14109000000	13777000000	12824000000
LARP1	NaN	NaN	NaN	NaN	NaN	NaN	310710000	257530000	NaN
IFI27L2	NaN	NaN	NaN	897370000	684070000	604810000	NaN	NaN	NaN
COMMD4	165510000	110740000	NaN	NaN	NaN	NaN	NaN	NaN	NaN
ACAA2	1556300000	1699800000	1880000000	380350000	591050000	380210000	915680000	463830000	444840000
DLGAP4	180940000	227910000	231790000	NaN	NaN	NaN	NaN	NaN	NaN
TPT1	18718000000	14271000000	15633000000	7216200000	6349100000	7370200000	4965700000	4595700000	4612200000
POLR2J3;POLR2J2;POLR2J	195680000	202380000	253550000	311030000	213660000	677150000	231510000	223740000	255620000
GSTZ1	NaN	NaN	NaN	NaN	NaN	NaN	279100000	235610000	236740000
PBLD	NaN	NaN	45438000	NaN	NaN	NaN	NaN	NaN	NaN
DLG1	804720000	666990000	602920000	557640000	577990000	728200000	515250000	468090000	597130000
NELFA	NaN	NaN	NaN	NaN	NaN	NaN	378230000	350070000	359150000
ARSA	NaN	NaN	NaN	NaN	NaN	NaN	NaN	179410000	153600000
RPSA	23374000000	21486000000	18505000000	16397000000	17967000000	14779000000	14971000000	13582000000	13359000000
ABI2	291180000	372870000	384670000	311300000	376150000	302050000	NaN	NaN	NaN
HTRA2	410910000	413250000	528120000	490170000	460420000	714020000	455590000	431320000	407180000
ARL6IP4	1440500000	1333600000	1533900000	2824100000	2043000000	2412900000	1729900000	1396000000	1206600000
MAP9	NaN	NaN	NaN	NaN	NaN	NaN	228940000	250140000	227210000
GGT1;GGT2;GGTLC2;GGTLC3;GGT3P	NaN	NaN	NaN	NaN	NaN	NaN	NaN	NaN	NaN
DDX46	642080000	271240000	502790000	NaN	NaN	NaN	1071700000	1005400000	1260500000
NME6	NaN	NaN	NaN	NaN	NaN	NaN	NaN	82189000	97884000
ECI2	443150000	549780000	760930000	576540000	589400000	770730000	1015200000	920640000	832310000
ABLIM3	NaN	NaN	NaN	NaN	NaN	NaN	NaN	NaN	942170000
SCOC	922000000	416510000	519100000	NaN	NaN	NaN	NaN	NaN	NaN
PACSIN3	898000000	607130000	623440000	450180000	499320000	401540000	NaN	NaN	NaN
CHD4	NaN	NaN	NaN	NaN	NaN	NaN	185690000	181030000	NaN
CHURC1-FNTB;CHURC1	NaN	NaN	NaN	NaN	NaN	NaN	NaN	NaN	NaN
CAPNS1	3824800000	5054600000	4554200000	4788600000	4986300000	5439000000	2856700000	3463900000	2785400000
RPRD1A	712510000	612090000	579880000	588280000	672530000	869910000	817960000	835560000	672690000
DDOST	3470400000	3814900000	1361900000	1030100000	1138600000	986060000	2788300000	2848200000	2500200000
C6orf203	NaN	182980000	NaN	NaN	NaN	NaN	NaN	NaN	NaN
SRSF4	1094500000	993870000	950930000	1096900000	959080000	952030000	788190000	387260000	362510000
RUNX2	NaN	NaN	NaN	202780000	304320000	315240000	450090000	318890000	444510000
CDK11B;CDK11A	534540000	608260000	708790000	598360000	851730000	759580000	624530000	599000000	669540000
DRD2;LITAF;TLE2;TLE4;TLE3;TLE1	NaN	NaN	NaN	NaN	NaN	NaN	NaN	NaN	72021000
UBE2A	NaN	NaN	90276000	NaN	NaN	NaN	NaN	NaN	NaN
DDX3X	1543800000	1151100000	1097400000	496370000	696640000	409910000	1308300000	1675500000	1490200000
TBL1XR1;TBL1Y;TBL1X	NaN	NaN	NaN	NaN	NaN	NaN	NaN	NaN	NaN
KIAA1279	NaN	NaN	NaN	NaN	NaN	NaN	NaN	NaN	106330000
UBAP1	NaN	NaN	NaN	NaN	NaN	NaN	NaN	NaN	NaN
CDKN1C	NaN	NaN	NaN	NaN	NaN	NaN	NaN	NaN	NaN
DIAPH1	NaN	NaN	NaN	NaN	NaN	NaN	1076700000	822370000	914050000
BRD2	NaN	NaN	45229000	NaN	NaN	NaN	NaN	NaN	NaN
MRPS18B	291780000	221250000	226130000	345280000	280010000	241040000	NaN	NaN	NaN
HSPA1A	9691900000	9240300000	8683000000	3437600000	4584200000	4222600000	7185800000	6806500000	6553500000
GBA	NaN	181170000	266360000	358540000	368280000	NaN	915100000	948320000	1138400000
CSNK2B-LY6G5B-1181;CSNK2B;CSNK2B-LY6G5B--991;CSNK2B-LY6G5B-562	471610000	287690000	124690000	878430000	1848400000	1871500000	1604300000	1649300000	1757900000
AP2A2	NaN	NaN	NaN	NaN	NaN	NaN	421380000	386860000	449040000
PUF60	3241000000	3058300000	3697500000	1824800000	1454300000	1548700000	2549500000	2804000000	3055000000
PHRF1	107210000	102700000	115420000	NaN	NaN	NaN	NaN	NaN	NaN
TSTA3	NaN	NaN	NaN	NaN	NaN	NaN	217690000	NaN	234030000
LIMS1	NaN	NaN	NaN	NaN	NaN	NaN	NaN	NaN	NaN
PON2	138810000	128580000	120570000	NaN	NaN	NaN	NaN	NaN	NaN
CNPY4	314590000	297100000	333300000	NaN	NaN	NaN	NaN	NaN	NaN
ELAVL4;ELAVL2	73045000	NaN	NaN	NaN	NaN	NaN	NaN	NaN	NaN
MATR3	11766000000	10925000000	11092000000	4854200000	5124200000	4755800000	11156000000	9963900000	10130000000
TP53	961600000	906680000	741000000	927670000	1240600000	1329300000	2268000000	2386800000	2144500000
FASN	NaN	NaN	NaN	NaN	NaN	NaN	1703200000	1773000000	1721400000
ALDH1A2	NaN	NaN	NaN	NaN	NaN	NaN	NaN	288180000	NaN
hCG_2043597	NaN	NaN	NaN	NaN	NaN	52638000	NaN	NaN	NaN
KIAA0101	NaN	NaN	NaN	NaN	NaN	NaN	NaN	NaN	NaN
PROCR	NaN	NaN	NaN	NaN	NaN	NaN	NaN	NaN	NaN
CD99L2	NaN	NaN	NaN	1062600000	589560000	687950000	626130000	539680000	662650000
MICU1	NaN	NaN	NaN	NaN	NaN	NaN	NaN	NaN	NaN
ELF1	84628000	134430000	73823000	NaN	NaN	NaN	NaN	NaN	NaN
GATAD2B	827470000	1009600000	1010100000	919970000	846300000	828690000	696250000	848170000	865670000
HLA-C;HLA-H	NaN	NaN	NaN	2981800000	2462200000	2770700000	1507100000	1590700000	1752800000
ATP6AP2	NaN	NaN	NaN	140070000	141600000	NaN	NaN	NaN	NaN
ALDH7A1	NaN	NaN	NaN	NaN	408060000	279240000	539330000	618910000	461860000
RAB11FIP5	NaN	306480000	NaN	NaN	NaN	321940000	438960000	380300000	322960000
ASAH1	553070000	605010000	640310000	2604900000	1969100000	1681800000	2948500000	2572000000	2368700000
PXN	494860000	481780000	466960000	NaN	NaN	NaN	467030000	413050000	500200000
TJP2	1682100000	1838000000	1704200000	1412900000	2014600000	1659900000	2368800000	2387400000	2450500000
INPP5F	NaN	NaN	NaN	NaN	NaN	NaN	NaN	NaN	235340000
CTSD	6749900000	6791000000	6512900000	8848600000	8626300000	9092900000	11127000000	12423000000	12703000000
KIAA1671	NaN	NaN	NaN	191330000	NaN	NaN	152770000	NaN	NaN
RILPL1	352220000	348910000	369300000	322030000	352660000	510960000	278370000	371560000	NaN
HSD17B12	NaN	NaN	NaN	NaN	NaN	NaN	NaN	NaN	95330000
UROD	325280000	326140000	NaN	NaN	NaN	NaN	434260000	523050000	416090000
ACY1;ABHD14A-ACY1	NaN	NaN	NaN	589400000	513850000	474650000	381320000	459180000	512910000
ING5;ING4	NaN	49128000	NaN	NaN	NaN	NaN	NaN	NaN	NaN
KAZN	NaN	NaN	NaN	288710000	314890000	317270000	NaN	NaN	NaN
ORMDL1;ORMDL2	NaN	NaN	NaN	NaN	NaN	NaN	NaN	NaN	86650000
FAM107B	1629600000	1699000000	1596600000	2614800000	2899500000	2735500000	1952900000	1384700000	1366300000
DPYSL2	1560800000	1985900000	2319400000	300880000	495810000	501150000	1189200000	873770000	951320000
SFXN3	NaN	NaN	NaN	NaN	NaN	NaN	1451300000	1807400000	1625700000
IER3IP1	NaN	NaN	NaN	NaN	NaN	NaN	NaN	NaN	122240000
HMBS	346190000	430630000	408730000	NaN	NaN	NaN	NaN	NaN	NaN
STAT6	NaN	NaN	NaN	NaN	NaN	NaN	NaN	NaN	59676000
MED17	NaN	NaN	NaN	NaN	NaN	NaN	NaN	85008000	NaN
RBMX2	NaN	NaN	119650000	NaN	NaN	NaN	NaN	NaN	NaN
GOSR2	NaN	NaN	NaN	NaN	NaN	NaN	NaN	NaN	NaN
ME2	NaN	NaN	NaN	NaN	NaN	NaN	NaN	NaN	65261000
HLA-B	341240000	239540000	286710000	1506200000	1551700000	1505700000	2854600000	2600200000	2075500000
SCARB2	NaN	NaN	NaN	NaN	NaN	NaN	NaN	85480000	NaN
TCEA1	3099500000	3621300000	3732200000	3257700000	3957600000	4410800000	2116900000	2242700000	2179500000
FDFT1	NaN	NaN	NaN	NaN	NaN	NaN	NaN	NaN	NaN
DDX17	1651500000	1466100000	1425400000	1494300000	1343900000	1565300000	10722000000	10495000000	10490000000
GCSH	2281300000	3651800000	3957200000	7373300000	7203700000	6090000000	4780700000	3376100000	3109300000
GAMT	NaN	NaN	85701000	NaN	NaN	NaN	NaN	NaN	NaN
TXNRD3	NaN	NaN	NaN	NaN	NaN	NaN	NaN	NaN	NaN
SMN1	362590000	524000000	580320000	255750000	251570000	312250000	366030000	363900000	336390000
CASR	NaN	NaN	NaN	NaN	NaN	NaN	NaN	NaN	NaN
PHGDH	475110000	276910000	308410000	NaN	NaN	NaN	1020600000	853070000	892050000
PPT1	3154100000	2327600000	2571300000	1658100000	1729900000	2470700000	3995100000	4075000000	2893300000
GOLGA2	550590000	409010000	530280000	257570000	346960000	248920000	528770000	495230000	800010000
SNX27	NaN	NaN	NaN	NaN	NaN	NaN	NaN	NaN	57826000
OPA1	199680000	NaN	220150000	NaN	NaN	NaN	204620000	208910000	245900000
BCAR1	NaN	NaN	NaN	291980000	308820000	NaN	NaN	157760000	203600000
03. Sep	NaN	NaN	NaN	NaN	NaN	NaN	NaN	NaN	NaN
CCDC82	NaN	NaN	NaN	NaN	NaN	NaN	NaN	NaN	NaN
EPS8	NaN	NaN	NaN	NaN	NaN	NaN	158110000	NaN	170930000
CTNNB1	NaN	NaN	NaN	699400000	590750000	747150000	1925200000	1734300000	1793300000
ACBD6	143130000	NaN	128440000	NaN	NaN	NaN	NaN	NaN	NaN
ATXN2	NaN	NaN	NaN	NaN	NaN	NaN	305040000	356090000	384810000
POLR1C	141290000	130620000	140650000	NaN	NaN	NaN	NaN	NaN	NaN
TSEN15	NaN	NaN	NaN	NaN	NaN	NaN	NaN	NaN	71637000
BCAP31	NaN	NaN	NaN	NaN	NaN	NaN	NaN	NaN	155790000
UCK2	126850000	113280000	129390000	NaN	NaN	NaN	NaN	NaN	NaN
RPL5	4861000000	3802300000	4213700000	4578100000	4341600000	4299400000	8761600000	9040400000	8483900000
MEA1	472590000	319490000	530240000	542350000	712320000	808280000	NaN	NaN	NaN
SUCLA2	NaN	NaN	NaN	NaN	NaN	NaN	NaN	NaN	NaN
PPFIA1;PPFIA2	NaN	NaN	NaN	NaN	NaN	NaN	NaN	NaN	39204000
RPS14	5286500000	4664200000	3782300000	3639900000	3284800000	3808900000	5517300000	5360900000	5451800000
RPS24	4305000000	6108900000	6174000000	14518000000	6145100000	8188600000	6347100000	8536300000	10042000000
HSD17B4	680610000	785130000	1117700000	1286700000	933430000	938350000	1860800000	2058600000	1819900000
CSNK2A1;CSNK2A3	1240600000	908830000	753450000	1284900000	1120600000	1042900000	2177100000	2530000000	2119000000
SAP130	96209000	111360000	136600000	NaN	NaN	NaN	NaN	NaN	NaN
ATP5S	NaN	NaN	NaN	NaN	NaN	NaN	NaN	NaN	NaN
MANBA	NaN	NaN	NaN	237640000	205860000	253330000	NaN	NaN	NaN
ARHGEF35;ARHGEF5	NaN	NaN	NaN	NaN	NaN	33361000	NaN	NaN	NaN
SEC23B	NaN	NaN	NaN	NaN	NaN	NaN	575120000	611930000	636140000
KIF23	NaN	NaN	NaN	NaN	NaN	NaN	NaN	NaN	NaN
NDUFA6	580850000	695480000	648360000	1506300000	1076800000	1758100000	1033500000	1012400000	926730000
NCOR2	137590000	156270000	181830000	NaN	NaN	NaN	NaN	NaN	NaN
MTHFD1	634260000	561980000	664120000	836740000	809210000	656440000	2287200000	2286600000	1976100000
CTPS1	NaN	NaN	NaN	NaN	NaN	NaN	430200000	463320000	NaN
CDC73	272180000	285790000	NaN	NaN	451550000	598410000	773790000	1133000000	769030000
ADAR	NaN	NaN	NaN	NaN	NaN	NaN	1182000000	865040000	779510000
SSR1	668630000	551240000	493930000	377640000	427790000	733880000	NaN	NaN	NaN
ABLIM1	587600000	457270000	453400000	339710000	243710000	315440000	NaN	NaN	NaN
COPA	NaN	NaN	NaN	NaN	NaN	NaN	3861500000	2794900000	3234600000
ECE1	NaN	NaN	NaN	292710000	321850000	NaN	411380000	346120000	387700000
FOXP1	NaN	NaN	NaN	NaN	NaN	NaN	153740000	171750000	165670000
COL4A1	NaN	NaN	NaN	NaN	NaN	NaN	NaN	NaN	72077000
NDUFB9	NaN	NaN	NaN	453500000	423320000	400520000	544540000	540940000	538570000
MCM4	1045700000	1071200000	1110400000	566310000	562940000	448490000	1832800000	2073100000	2120700000
SNTB1	NaN	NaN	NaN	NaN	NaN	NaN	NaN	95373000	NaN
RPL29	4774700000	4078800000	4138400000	5284900000	3447900000	2779200000	3669600000	4478400000	5178300000
ABCD3	NaN	NaN	NaN	NaN	NaN	NaN	NaN	NaN	110640000
TAF11	NaN	59777000	NaN	NaN	NaN	NaN	NaN	NaN	NaN
TMEM87B	NaN	NaN	NaN	NaN	NaN	NaN	NaN	32637000	NaN
MEOX1;MIF4GD	NaN	NaN	NaN	NaN	NaN	NaN	NaN	NaN	44442000
NHP2L1	569340000	967600000	715230000	664420000	255060000	256240000	NaN	NaN	NaN
GLA	1320100000	1286000000	1251800000	NaN	NaN	NaN	39216000000	44324000000	33939000000
SEC16A	NaN	NaN	NaN	NaN	NaN	NaN	483900000	430040000	443760000
PRPF40A	3877000000	3597800000	3553800000	5722500000	5751000000	5332900000	6100300000	5320900000	6031800000
TACC3	NaN	302560000	270590000	230550000	NaN	271610000	NaN	NaN	NaN
PARN	NaN	NaN	NaN	NaN	NaN	NaN	166810000	NaN	113570000
MPRIP	NaN	NaN	NaN	NaN	NaN	NaN	292800000	296290000	591370000
DEK	4537800000	6417800000	6517000000	6056800000	5500800000	5294300000	3885500000	4077300000	4094500000
NKAP	519520000	434810000	428240000	225580000	386110000	516480000	368790000	294450000	516800000
PRKAG2	NaN	NaN	NaN	NaN	NaN	NaN	31833000	NaN	NaN
SP3	195840000	234500000	167830000	NaN	NaN	NaN	NaN	128750000	195650000
WDFY1	NaN	NaN	NaN	NaN	NaN	NaN	NaN	NaN	168300000
CPAMD8	NaN	NaN	NaN	NaN	NaN	112200000	NaN	NaN	NaN
TBCB	482270000	490100000	441810000	367130000	216380000	NaN	350730000	289650000	312210000
SWI5	NaN	NaN	NaN	NaN	NaN	NaN	NaN	52014000	NaN
KRI1	298320000	305570000	381830000	525820000	616590000	622200000	366410000	372300000	363150000
ZMAT3	NaN	NaN	NaN	NaN	NaN	NaN	NaN	NaN	55891000
NOP56	NaN	NaN	NaN	NaN	NaN	NaN	NaN	NaN	68044000
TPP2	NaN	NaN	NaN	NaN	NaN	NaN	NaN	NaN	NaN
NFKB1	NaN	NaN	NaN	NaN	NaN	NaN	237550000	201930000	173710000
NUP214	NaN	NaN	NaN	NaN	NaN	NaN	431920000	534120000	478440000
SPECC1L-ADORA2A;SPECC1L	325160000	336950000	373250000	NaN	NaN	NaN	555610000	541420000	528890000
GTF2I	NaN	NaN	NaN	NaN	NaN	NaN	364970000	389610000	374940000
LRBA	NaN	NaN	NaN	NaN	NaN	NaN	271650000	169810000	NaN
FKBP2	2216200000	1803200000	1485000000	2186800000	3319100000	3456500000	1936900000	2251700000	1988700000
SART3	NaN	NaN	NaN	NaN	NaN	NaN	NaN	NaN	50013000
CYB5B	NaN	73423000	NaN	NaN	NaN	NaN	NaN	NaN	NaN
PREP	NaN	NaN	NaN	NaN	NaN	NaN	NaN	NaN	105530000
FECH	NaN	NaN	NaN	NaN	NaN	NaN	NaN	276870000	NaN
PCM1	NaN	166820000	164220000	NaN	NaN	NaN	195930000	213000000	188560000
NNT	NaN	NaN	NaN	247720000	274220000	246890000	230840000	227860000	233960000
POLR2A	NaN	NaN	NaN	NaN	NaN	NaN	105670000	114490000	150530000
SRSF6	15471000000	15742000000	18030000000	23364000000	25850000000	25852000000	9431400000	13895000000	11992000000
ITCH	NaN	NaN	NaN	NaN	NaN	NaN	NaN	NaN	81023000
FAM122A	77225000	NaN	NaN	NaN	NaN	NaN	NaN	NaN	NaN
SDF4	18700000000	20601000000	19149000000	58997000000	51467000000	47256000000	25474000000	26877000000	28695000000
TGOLN2	NaN	NaN	NaN	NaN	NaN	NaN	396060000	463810000	388420000
SPCS1	NaN	NaN	NaN	NaN	NaN	NaN	374140000	412430000	383790000
IFT46	136200000	NaN	69370000	NaN	NaN	NaN	NaN	NaN	NaN
ADK	194200000	253980000	225650000	NaN	NaN	NaN	249950000	269300000	246170000
ACP2	NaN	NaN	NaN	NaN	NaN	NaN	NaN	NaN	NaN
PRIM1	NaN	NaN	NaN	NaN	NaN	NaN	67996000	99771000	113920000
AMD1	NaN	NaN	NaN	NaN	NaN	NaN	NaN	NaN	NaN
LDHB	9378400000	8970500000	9485700000	8038500000	12884000000	10603000000	32053000000	32065000000	35105000000
SACM1L	NaN	NaN	NaN	NaN	NaN	NaN	NaN	NaN	45712000
NELFB	NaN	NaN	NaN	NaN	NaN	NaN	NaN	NaN	74206000
UBA6	NaN	NaN	NaN	NaN	NaN	NaN	234360000	NaN	NaN
KIAA1598	4132400000	3834300000	4030000000	3543800000	3903500000	3473700000	2349700000	2091600000	2082100000
ARHGAP10	NaN	NaN	NaN	NaN	NaN	NaN	NaN	NaN	NaN
ILVBL	NaN	NaN	NaN	NaN	NaN	NaN	NaN	NaN	53541000
ACO2	NaN	NaN	NaN	NaN	NaN	NaN	477340000	556350000	354810000
DDX58	NaN	NaN	NaN	NaN	NaN	NaN	NaN	NaN	57420000
PSMB9	1420100000	1351600000	1334000000	808040000	668160000	384410000	567370000	448870000	390590000
GTPBP10	NaN	NaN	NaN	NaN	NaN	NaN	NaN	NaN	NaN
VPS37C	NaN	NaN	NaN	NaN	NaN	NaN	NaN	NaN	NaN
CNOT1	NaN	NaN	NaN	NaN	NaN	NaN	356150000	254360000	319900000
BST1	NaN	NaN	NaN	106580000	108940000	173530000	174150000	144200000	206480000
ZMYM3	NaN	NaN	NaN	NaN	NaN	NaN	NaN	NaN	NaN
TSSC4	386770000	385880000	331580000	417500000	480000000	589500000	508020000	441680000	436350000
MAP1LC3B;MAP1LC3B2;MAP1LC3A	709550000	665550000	584840000	487750000	751960000	532820000	864770000	885890000	859350000
MRPS16	NaN	NaN	NaN	NaN	NaN	NaN	NaN	NaN	NaN
DTNBP1	328070000	NaN	292510000	NaN	NaN	NaN	NaN	NaN	NaN
NUDT5	2952400000	3238300000	3504300000	2409900000	1930900000	2369600000	1503900000	1479000000	1241200000
WBP2	442770000	357600000	370790000	529460000	537050000	599660000	443880000	321150000	NaN
BICC1	NaN	NaN	NaN	NaN	NaN	NaN	NaN	NaN	NaN
FBLL1	NaN	NaN	NaN	NaN	NaN	NaN	NaN	NaN	NaN
MRPL37	NaN	NaN	NaN	NaN	NaN	NaN	171350000	169660000	166810000
SMCHD1	NaN	NaN	NaN	NaN	NaN	NaN	NaN	NaN	106380000
UNC119B	162980000	NaN	NaN	NaN	NaN	NaN	NaN	NaN	NaN
NDEL1	NaN	NaN	NaN	NaN	NaN	NaN	NaN	NaN	NaN
METTL15	85296000	91049000	84831000	NaN	NaN	NaN	NaN	NaN	NaN
EIF1AY;EIF1AX	2430800000	1506000000	1319600000	1333000000	2344600000	2458000000	1103800000	1274100000	1098000000
RNPEP	NaN	NaN	NaN	NaN	NaN	NaN	223520000	212180000	181500000
CCDC85C	NaN	NaN	NaN	NaN	NaN	NaN	NaN	NaN	NaN
RGPD3;RGPD4;RGPD8;RGPD5	NaN	NaN	NaN	NaN	NaN	NaN	NaN	NaN	65989000
CD81	NaN	NaN	NaN	NaN	NaN	NaN	237410000	378880000	NaN
ENSA	5532900000	5439900000	5179000000	6948300000	7312400000	7456100000	4038800000	4004700000	3891600000
TP53BP1	NaN	NaN	NaN	NaN	NaN	NaN	289350000	357130000	308430000
PPP2R4;DKFZp781M17165	NaN	NaN	NaN	NaN	NaN	NaN	NaN	NaN	63149000
TUFT1	180670000	177770000	205150000	NaN	NaN	NaN	NaN	NaN	NaN
POGZ	NaN	NaN	NaN	NaN	NaN	NaN	NaN	NaN	47090000
CRELD2	159780000	283650000	147900000	242240000	269790000	292740000	NaN	NaN	NaN
ATP6AP1	NaN	NaN	NaN	114290000	NaN	NaN	NaN	NaN	NaN
IGFBP3	NaN	NaN	NaN	536720000	NaN	NaN	NaN	NaN	NaN
MANF	1729100000	1975300000	2029700000	1787400000	2022900000	2011000000	1993500000	2421500000	2404600000
MLLT4	NaN	NaN	NaN	NaN	NaN	NaN	127970000	152640000	134870000
STRA13	NaN	NaN	71069000	NaN	NaN	NaN	NaN	NaN	NaN
DSCR3	NaN	NaN	NaN	NaN	NaN	NaN	NaN	NaN	NaN
SUMO3	1109700000	1232900000	1161300000	1366400000	1268500000	1446800000	1257600000	1263000000	1144500000
TSSC1	NaN	NaN	84800000	NaN	NaN	NaN	NaN	NaN	NaN
CASP3	NaN	NaN	NaN	NaN	NaN	NaN	302200000	376700000	542490000
GLYAT;BICD1	NaN	NaN	173030000	NaN	NaN	NaN	NaN	NaN	NaN
SNRPG;SNRPGP15	1790200000	2181900000	2102000000	1658200000	2432700000	2226500000	1477000000	1146000000	1679100000
SRRM1	5490400000	5922200000	6173700000	6461100000	8502200000	8482400000	6087900000	4507400000	4290900000
EIF3L	NaN	NaN	NaN	NaN	NaN	NaN	1936500000	2149300000	1974800000
EIF3D	NaN	NaN	NaN	NaN	NaN	NaN	NaN	NaN	105860000
bK150C2.9;APOBEC3B;APOBEC3D	NaN	NaN	NaN	NaN	NaN	NaN	NaN	NaN	55939000
EWSR1	6228200000	4554700000	5282300000	2270700000	1602700000	2447800000	1460900000	1274500000	1243100000
UBE2I	607690000	578250000	565660000	633340000	826430000	739450000	676480000	1082800000	1073100000
RAE1	NaN	NaN	NaN	NaN	NaN	NaN	265310000	299610000	244950000
APOC3	NaN	NaN	NaN	NaN	NaN	1278900000	NaN	NaN	NaN
ARCN1	194750000	168160000	202800000	158090000	NaN	NaN	785370000	922120000	1017500000
IFT27	NaN	NaN	22610000	NaN	NaN	NaN	NaN	NaN	NaN
TSPO	NaN	NaN	NaN	NaN	NaN	NaN	404020000	387580000	369180000
HMOX1	NaN	NaN	NaN	NaN	NaN	NaN	NaN	NaN	66808000
XRCC6	2397300000	2705500000	2914200000	2063400000	2093300000	2301800000	8730100000	8407400000	8513800000
STX12	NaN	NaN	NaN	270970000	246290000	312120000	460680000	466960000	416490000
PSMD10	NaN	NaN	NaN	NaN	NaN	NaN	NaN	NaN	NaN
CAPZB	1364200000	1288400000	1394800000	812630000	844320000	939580000	1724500000	1441200000	1519300000
EPHB2;EPHB1	NaN	NaN	NaN	NaN	NaN	NaN	211200000	200530000	163150000
CROCC;CROCCP3	1696000000	NaN	NaN	1249800000	1353500000	1624600000	NaN	NaN	NaN
MRPL43	NaN	NaN	NaN	296220000	340410000	312270000	NaN	NaN	NaN
PRPS1;PRPS2;PRPS1L1	NaN	NaN	34020000	NaN	NaN	NaN	NaN	NaN	NaN
06. Sep	401500000	340970000	325600000	NaN	NaN	NaN	NaN	NaN	NaN
CD58	NaN	NaN	NaN	NaN	NaN	NaN	NaN	NaN	NaN
GUK1	364550000	393460000	290430000	NaN	NaN	NaN	NaN	NaN	NaN
FAF1	NaN	NaN	NaN	NaN	NaN	NaN	NaN	NaN	NaN
PABPC4	272260000	428640000	368090000	417390000	456710000	425230000	895990000	992200000	964110000
GTF2B	NaN	NaN	NaN	NaN	NaN	NaN	NaN	90136000	NaN
USF1;USF2	NaN	NaN	NaN	111920000	NaN	NaN	NaN	NaN	NaN
NUF2	NaN	NaN	NaN	NaN	NaN	NaN	NaN	NaN	82426000
MYO9A	NaN	NaN	NaN	NaN	211650000	NaN	NaN	NaN	NaN
JMJD6	NaN	NaN	NaN	NaN	NaN	NaN	224750000	241440000	242870000
ISCU	NaN	NaN	382300000	NaN	NaN	NaN	NaN	NaN	NaN
BCAT2	NaN	NaN	NaN	NaN	NaN	NaN	NaN	NaN	40552000
MORF4L1	NaN	NaN	NaN	NaN	NaN	NaN	NaN	NaN	57698000
HARS	NaN	NaN	NaN	NaN	NaN	NaN	NaN	NaN	26907000
CNN2	3825100000	4761600000	4241700000	5175300000	2885200000	2957200000	5943700000	5672900000	5690200000
TIMM23;TIMM23B	NaN	NaN	NaN	NaN	NaN	NaN	NaN	NaN	257950000
POLDIP2	260350000	279710000	309320000	334490000	394760000	456420000	661840000	584110000	511690000
SMARCE1	7141700000	7448300000	6800300000	11426000000	10679000000	11136000000	6715800000	6265800000	6698300000
IGSF9B;MSI2	699950000	593050000	636290000	NaN	NaN	NaN	NaN	NaN	NaN
NDUFS1	NaN	NaN	NaN	NaN	NaN	NaN	NaN	NaN	NaN
CS	NaN	NaN	NaN	390460000	NaN	546280000	1864700000	2451700000	2339100000
PWP1	212320000	297550000	167660000	146750000	NaN	NaN	NaN	NaN	NaN
PLA2G15	NaN	NaN	NaN	NaN	NaN	NaN	NaN	NaN	NaN
CARS	NaN	NaN	NaN	NaN	NaN	NaN	291190000	235550000	NaN
MRPL12	8011700000	7137000000	6857600000	11004000000	11650000000	18502000000	7092600000	6398100000	5870600000
NQO1	1036000000	1125700000	1063600000	NaN	NaN	NaN	1356500000	1365600000	1261900000
PRPSAP1	NaN	NaN	NaN	NaN	NaN	NaN	97232000	NaN	NaN
STK24	349750000	343480000	373610000	NaN	NaN	NaN	NaN	NaN	NaN
PTPN1	NaN	NaN	NaN	NaN	NaN	NaN	NaN	241950000	203160000
MED29;IXL	NaN	NaN	NaN	NaN	NaN	NaN	243300000	NaN	225940000
MTAP	NaN	NaN	NaN	NaN	NaN	NaN	NaN	NaN	268290000
CCDC28A	NaN	NaN	NaN	NaN	NaN	75112000	NaN	NaN	NaN
CCT3	1478700000	1420700000	1371800000	NaN	538330000	681390000	3216300000	3114400000	3182100000
UBB;RPS27A;UBC;UBA52	51610000000	51987000000	51999000000	68155000000	57324000000	52960000000	35183000000	33906000000	33048000000
FXR1	752410000	588330000	554910000	NaN	NaN	NaN	456480000	409270000	224520000
ILF2	1073500000	1346100000	1310900000	888180000	1024300000	995830000	6006900000	5576000000	5537700000
RBM4B;MST4	NaN	NaN	NaN	NaN	NaN	NaN	NaN	NaN	NaN
MAP3K10;SLFN5	NaN	NaN	NaN	NaN	NaN	NaN	NaN	162780000	204280000
CORO1C	NaN	NaN	NaN	NaN	NaN	NaN	1245000000	1339700000	1219600000
RBPMS	718730000	919490000	875260000	971990000	1127100000	1323700000	765990000	783210000	848870000
LBH	698490000	696340000	803530000	NaN	NaN	NaN	NaN	NaN	NaN
BRD8	120770000	87096000	92140000	NaN	NaN	NaN	NaN	NaN	NaN
RAN	4138900000	4267000000	4368600000	4220500000	4801800000	5328700000	6887900000	6533700000	6816900000
EIF3C;EIF3CL	NaN	NaN	NaN	NaN	NaN	NaN	855150000	962040000	1101600000
10. Sep	NaN	120730000	170430000	NaN	NaN	NaN	NaN	NaN	NaN
SURF4	NaN	NaN	NaN	NaN	NaN	NaN	NaN	NaN	48202000
ATP6V0A1	NaN	NaN	NaN	NaN	NaN	NaN	NaN	NaN	NaN
TOM1L2	NaN	NaN	NaN	NaN	NaN	NaN	NaN	NaN	NaN
SMAD3;SMAD2;SMAD9	NaN	NaN	NaN	NaN	NaN	NaN	NaN	NaN	39626000
CNOT3	230270000	346410000	324620000	493660000	821280000	NaN	421000000	345820000	389130000
PDE6H;MYL6	47132000000	54527000000	59181000000	107000000000	82715000000	82414000000	81928000000	80327000000	78586000000
ZNF8;RANBP3	2696500000	2326800000	2019800000	1665100000	1673800000	1890600000	2102900000	1940500000	1946800000
RAPGEF6	NaN	NaN	NaN	NaN	NaN	NaN	NaN	NaN	755650000
ACADM	1595800000	941760000	765910000	642190000	370220000	410950000	NaN	322750000	409540000
SH3GLB2	271740000	455180000	301200000	NaN	NaN	NaN	NaN	NaN	NaN
FNBP1	NaN	NaN	56217000	NaN	NaN	NaN	NaN	NaN	NaN
EIF4E2	NaN	NaN	NaN	NaN	214210000	207660000	307890000	310860000	315180000
MZT2B;MZT2A	282590000	285120000	293380000	242220000	227770000	NaN	207720000	169790000	201520000
CNRIP1	NaN	NaN	NaN	NaN	NaN	NaN	NaN	NaN	NaN
SUMO1	2792000000	3377700000	4041400000	4174800000	3510600000	3544500000	2437600000	2261400000	2295700000
PTMA	11653000000	11690000000	11374000000	1969500000	3667700000	6267200000	4057200000	5207500000	4792500000
NAB1	NaN	NaN	89919000	NaN	NaN	NaN	NaN	NaN	NaN
ATF2	NaN	NaN	NaN	158810000	NaN	252150000	NaN	NaN	NaN
SMARCD2	NaN	NaN	NaN	NaN	NaN	NaN	237860000	299550000	258870000
MED25	NaN	NaN	NaN	NaN	NaN	NaN	NaN	NaN	86489000
RBM12B	214500000	182720000	207970000	NaN	NaN	NaN	NaN	NaN	NaN
WASH3P;WASH2P;WASH1;WASH4P	666380000	478710000	566880000	614590000	657270000	768640000	384610000	454870000	421700000
ST8SIA2	NaN	NaN	NaN	NaN	NaN	NaN	NaN	NaN	38147000
MRPL2	NaN	130360000	NaN	NaN	NaN	NaN	NaN	NaN	NaN
DKC1	NaN	NaN	NaN	NaN	NaN	NaN	NaN	NaN	NaN
PNPLA4	NaN	NaN	NaN	NaN	NaN	NaN	NaN	NaN	62134000
RPE;RPEL1	240770000	213780000	233790000	NaN	NaN	NaN	NaN	NaN	NaN
PCYT1A;PCYT1B	551620000	844120000	661860000	344130000	NaN	NaN	268670000	273560000	333690000
ZC3HC1	NaN	NaN	NaN	NaN	NaN	NaN	NaN	55906000	NaN
CCDC126	NaN	NaN	93382000	NaN	NaN	NaN	NaN	NaN	NaN
PFN2	1538500000	1026200000	1144600000	947440000	1806500000	NaN	NaN	NaN	NaN
SRI	443210000	411370000	398260000	261550000	322660000	328920000	NaN	NaN	NaN
ARF5	NaN	NaN	NaN	NaN	NaN	NaN	NaN	NaN	NaN
POLR2B	NaN	NaN	NaN	NaN	NaN	NaN	138380000	NaN	110860000
MPP6	NaN	NaN	21766000	NaN	NaN	NaN	NaN	NaN	NaN
RPL37A	362650000	318950000	281690000	NaN	NaN	NaN	NaN	NaN	NaN
NAA50	190500000	220740000	173020000	199910000	NaN	169420000	306510000	316810000	221730000
PTGES3L-AARSD1;AARSD1	NaN	NaN	NaN	NaN	NaN	NaN	NaN	NaN	NaN
TAGLN3	NaN	NaN	NaN	NaN	NaN	82659000	NaN	NaN	NaN
RPA3OS	NaN	NaN	NaN	NaN	NaN	98746000	NaN	NaN	NaN
C16orf62	NaN	NaN	NaN	NaN	NaN	NaN	NaN	NaN	48685000
C21orf59	NaN	NaN	NaN	NaN	NaN	NaN	NaN	NaN	NaN
RAB7A	NaN	NaN	NaN	323120000	307200000	414430000	NaN	343280000	256380000
RNF13	NaN	NaN	NaN	NaN	NaN	NaN	NaN	NaN	NaN
COX17	NaN	NaN	NaN	5773000000	NaN	NaN	NaN	NaN	NaN
SSR3	NaN	NaN	NaN	NaN	NaN	NaN	NaN	NaN	NaN
NCK1	296810000	204360000	236130000	NaN	NaN	NaN	NaN	NaN	NaN
FXN	1157700000	850940000	1015700000	3011600000	2628300000	2312100000	1914700000	1834100000	1624200000
MTX2	NaN	NaN	NaN	NaN	NaN	NaN	NaN	NaN	NaN
MAPRE3	NaN	46826000	NaN	NaN	NaN	NaN	NaN	NaN	NaN
PSPH	NaN	NaN	NaN	NaN	NaN	NaN	78170000	68411000	75348000
GART	NaN	NaN	NaN	NaN	NaN	NaN	242330000	224370000	NaN
MRPS33	NaN	NaN	NaN	NaN	NaN	74518000	NaN	NaN	NaN
DRAP1	1393100000	1275900000	1377300000	1077800000	2011200000	1981500000	1002600000	1013900000	1158500000
BUD31	103740000	114280000	103420000	NaN	NaN	NaN	NaN	NaN	NaN
FOSL2	312780000	257570000	288800000	NaN	NaN	NaN	NaN	NaN	NaN
HSBP1L1	NaN	NaN	NaN	NaN	NaN	NaN	NaN	NaN	NaN
CPSF4	308540000	286070000	304780000	NaN	NaN	NaN	NaN	NaN	NaN
CDC42EP3	337410000	357600000	326250000	NaN	NaN	NaN	NaN	NaN	NaN
MTFR1L	NaN	NaN	NaN	NaN	NaN	NaN	NaN	NaN	NaN
CYCS	4952500000	4147000000	4514100000	6373200000	5450200000	6497800000	4673300000	4207400000	4402300000
MRPL39	NaN	NaN	NaN	NaN	NaN	NaN	110750000	147700000	133110000
ELL3	NaN	NaN	NaN	NaN	NaN	NaN	NaN	NaN	NaN
APEH	NaN	NaN	NaN	NaN	NaN	NaN	571900000	385020000	345650000
MRPS34	NaN	NaN	NaN	NaN	NaN	NaN	NaN	NaN	NaN
ATP5J2-PTCD1;ATP5J2	NaN	NaN	NaN	NaN	NaN	NaN	NaN	NaN	NaN
SAMD9	NaN	NaN	NaN	NaN	NaN	NaN	NaN	NaN	72200000
CAV1	NaN	NaN	NaN	NaN	NaN	NaN	NaN	NaN	57664000
RPS27L	327180000	259450000	262220000	232520000	241630000	NaN	549750000	463820000	342400000
POLR2H	783130000	810940000	699610000	1123000000	1881100000	1497500000	1661600000	1778300000	1272000000
FAM195B	2175600000	2346800000	2464700000	4103400000	2709200000	3154700000	2295200000	2279300000	2148100000
FARP1	NaN	NaN	NaN	NaN	NaN	NaN	58236000	NaN	NaN
RPL24	1266000000	1266000000	1362100000	1946400000	3119400000	3184400000	2748000000	1986100000	2018000000
CRTAP	188120000	198360000	287020000	914790000	809520000	752910000	1717500000	1982200000	1968600000
CCDC58	505690000	409660000	386360000	839370000	1189900000	1139800000	1169600000	1145200000	1337200000
PPIH	165720000	159770000	176470000	NaN	NaN	NaN	NaN	NaN	NaN
IFITM3	NaN	NaN	NaN	NaN	273760000	NaN	NaN	168680000	131240000
C7orf50	NaN	NaN	NaN	NaN	633180000	803130000	520870000	615070000	575980000
ZNF143	NaN	NaN	80579000	NaN	NaN	NaN	NaN	NaN	NaN
CHCHD3	1896500000	2036800000	2044400000	3575300000	3116700000	4263400000	1811400000	1990900000	1914800000
TIMMDC1	NaN	NaN	NaN	NaN	NaN	NaN	NaN	NaN	70741000
ACTB	76786000	NaN	NaN	NaN	NaN	NaN	NaN	NaN	NaN
DCUN1D1	NaN	NaN	52248000	NaN	NaN	NaN	NaN	NaN	NaN
MFI2	NaN	NaN	NaN	NaN	NaN	NaN	NaN	NaN	82495000
FOXJ3	NaN	NaN	44029000	NaN	NaN	NaN	NaN	NaN	NaN
RCC1	243280000	235440000	248280000	NaN	NaN	NaN	292120000	318130000	389520000
POP7	NaN	NaN	NaN	206320000	159820000	240670000	NaN	NaN	NaN
CTNND1	457720000	330340000	375590000	924680000	1316700000	1153400000	2023300000	1974900000	1875100000
RAPH1	NaN	NaN	NaN	NaN	NaN	NaN	170000000	112150000	113390000
EIF4G2	NaN	NaN	NaN	NaN	NaN	NaN	NaN	85712000	84858000
PPP3R1;WDR92	414180000	332130000	280040000	356610000	NaN	NaN	NaN	NaN	NaN
GPBP1	88928000	86601000	NaN	198830000	NaN	NaN	NaN	NaN	NaN
TMEM70	NaN	NaN	NaN	NaN	NaN	NaN	NaN	NaN	95195000
CAMK2D;CAMK2G;CAMK2B;CAMK2A	NaN	NaN	NaN	NaN	NaN	NaN	NaN	144860000	NaN
UCHL1	3790600000	5768800000	5937000000	3276800000	3965200000	2999100000	4616100000	4734800000	5221000000
ELF2	NaN	NaN	56364000	NaN	NaN	NaN	NaN	NaN	NaN
PAIP1	NaN	NaN	NaN	NaN	NaN	NaN	NaN	NaN	NaN
COX7C	NaN	NaN	NaN	218500000	406720000	326280000	NaN	NaN	NaN
TLR3	NaN	NaN	NaN	NaN	NaN	NaN	NaN	166410000	NaN
TMA16	418900000	340990000	302860000	NaN	NaN	NaN	NaN	NaN	NaN
UFSP2	NaN	NaN	NaN	NaN	NaN	NaN	NaN	NaN	111580000
RPL9	5034300000	4115300000	4005300000	1764700000	NaN	1358600000	1330200000	1939400000	978490000
MRPL27	NaN	NaN	NaN	217510000	154570000	NaN	152310000	140780000	137620000
HPSE	NaN	108170000	121470000	254790000	269980000	341520000	NaN	NaN	NaN
RASGRF2	NaN	NaN	NaN	76435000	NaN	NaN	NaN	NaN	NaN
COPS4	246780000	293430000	278010000	NaN	NaN	NaN	270250000	223920000	238230000
FAM169A	NaN	NaN	NaN	NaN	NaN	NaN	NaN	NaN	NaN
PPWD1	NaN	NaN	NaN	NaN	NaN	NaN	NaN	NaN	70526000
SRPK1	NaN	NaN	NaN	NaN	NaN	NaN	NaN	NaN	81999000
EIF4E	602740000	592980000	602130000	731600000	1043900000	845530000	1421900000	1486100000	1459200000
NHP2	NaN	NaN	NaN	NaN	NaN	143950000	NaN	NaN	NaN
MRPS18C	NaN	NaN	NaN	NaN	NaN	NaN	NaN	NaN	NaN
PET112	NaN	NaN	NaN	NaN	NaN	NaN	NaN	NaN	NaN
11. Sep	1986200000	2236300000	1875200000	1427200000	1473800000	1440300000	2846200000	2886700000	2799100000
SEC31A	NaN	NaN	NaN	NaN	NaN	NaN	1475400000	1391900000	1554400000
SGTB	NaN	NaN	NaN	NaN	NaN	NaN	NaN	NaN	NaN
ISOC1	NaN	NaN	NaN	NaN	227000000	200680000	421080000	359360000	314940000
COL12A1	NaN	NaN	NaN	NaN	104880000	NaN	NaN	NaN	NaN
THOC3	NaN	NaN	NaN	NaN	NaN	NaN	NaN	NaN	32675000
SIL1	NaN	NaN	NaN	NaN	NaN	NaN	NaN	76218000	82437000
COMMD10	190460000	230530000	194220000	227470000	NaN	206500000	NaN	NaN	NaN
GMNN	217120000	NaN	150560000	NaN	NaN	NaN	NaN	NaN	NaN
CLASP2	NaN	NaN	NaN	NaN	NaN	NaN	NaN	37119000	NaN
NUDCD2	NaN	NaN	NaN	NaN	NaN	NaN	NaN	NaN	NaN
CPEB4	NaN	NaN	NaN	NaN	NaN	NaN	148390000	NaN	NaN
TATDN1	NaN	NaN	NaN	NaN	NaN	NaN	NaN	NaN	NaN
ASPH	NaN	NaN	NaN	1121700000	1338000000	1278500000	884860000	640400000	829600000
ZFAND1	NaN	NaN	40229000	NaN	NaN	NaN	NaN	NaN	NaN
NDRG1	NaN	NaN	NaN	NaN	NaN	NaN	NaN	NaN	68138000
ATOX1	1346200000	1838500000	1972900000	NaN	NaN	NaN	NaN	NaN	NaN
CHRAC1	203330000	245800000	254580000	NaN	NaN	NaN	NaN	NaN	NaN
STMN2	NaN	NaN	NaN	NaN	NaN	20246000000	NaN	NaN	NaN
TCEB1	2033200000	1885700000	1676000000	1648600000	1708300000	1581400000	1687900000	1584000000	1684600000
ERLIN2	1729100000	1470700000	1427100000	1743900000	1818100000	1701500000	2216000000	2293400000	2251500000
PTK2	NaN	NaN	NaN	NaN	NaN	NaN	NaN	NaN	122520000
RPL30	NaN	NaN	411910000	NaN	NaN	NaN	NaN	NaN	NaN
MTERF3	NaN	NaN	NaN	NaN	161890000	229200000	NaN	NaN	NaN
PLAA	NaN	NaN	NaN	NaN	NaN	NaN	155870000	195890000	237900000
ERI1	NaN	NaN	NaN	NaN	NaN	NaN	NaN	NaN	NaN
TBCA	11477000000	12047000000	13402000000	11351000000	12258000000	13243000000	8236200000	6702100000	6015400000
CETN3	688110000	936840000	1014700000	987870000	843030000	645000000	422970000	443280000	398090000
PIK3R1	NaN	NaN	NaN	NaN	NaN	NaN	NaN	NaN	NaN
COX7A2L	NaN	NaN	NaN	NaN	NaN	NaN	440130000	468750000	468200000
VAPB	255600000	285390000	204750000	NaN	NaN	NaN	NaN	NaN	NaN
COPS6	342240000	311730000	273910000	NaN	NaN	337810000	399670000	316600000	316240000
FLOT2	NaN	NaN	NaN	170070000	147480000	NaN	NaN	NaN	NaN
PPP1R2;PPP1R2P3	3865900000	3136500000	3905200000	5970200000	2105300000	2139000000	1691000000	1538700000	2268200000
NPC2	316530000	276340000	242830000	NaN	NaN	NaN	NaN	NaN	NaN
TACC2	NaN	NaN	59481000	NaN	NaN	NaN	NaN	NaN	NaN
MED22	NaN	NaN	NaN	491350000	435070000	360780000	NaN	265140000	192600000
RAB1A	NaN	NaN	NaN	640110000	442900000	473670000	811060000	840250000	914660000
SYNE1	NaN	NaN	366780000	NaN	NaN	567050000	NaN	NaN	NaN
ADD1	129450000	175500000	131670000	NaN	NaN	NaN	322620000	300240000	228030000
RPL14	833650000	944690000	1091300000	640630000	611000000	597500000	495260000	1016800000	1096200000
07. Sep	4446000000	3626800000	4099100000	1818500000	2241000000	2306600000	4508100000	4718100000	3662000000
ACSL1	NaN	NaN	NaN	NaN	NaN	NaN	732700000	756070000	837250000
PRRC2C	829970000	729570000	713170000	443610000	NaN	NaN	846150000	796550000	721170000
NDUFV2	344650000	278870000	322290000	317650000	468100000	435170000	281090000	250560000	312210000
SNCA	1342300000	2235400000	1798600000	2803400000	1732800000	1282600000	504960000	433400000	512080000
TMED2	NaN	NaN	NaN	NaN	NaN	NaN	NaN	NaN	NaN
EZR	42781000000	42202000000	45171000000	31381000000	30329000000	29274000000	25637000000	25748000000	27099000000
HMGB3	3884200000	3829900000	3535800000	3285800000	8389200000	5476500000	2854800000	2666700000	2344800000
ZC3H18	2072100000	1724600000	1701000000	2794600000	2827500000	2743200000	2006100000	1893700000	1961000000
CDKN1B	404700000	436880000	426630000	277430000	NaN	241710000	371760000	295450000	298810000
ELAC2	NaN	NaN	NaN	NaN	NaN	NaN	NaN	NaN	58001000
CDK2	NaN	NaN	NaN	NaN	NaN	NaN	NaN	118470000	NaN
MRPL22	NaN	NaN	NaN	NaN	NaN	NaN	NaN	NaN	NaN
RAP1B;RAP1A	229960000	240640000	278090000	454270000	300500000	408920000	NaN	NaN	NaN
ING3	NaN	NaN	NaN	NaN	NaN	NaN	NaN	NaN	NaN
PLAU	NaN	NaN	NaN	NaN	NaN	NaN	NaN	81792000	NaN
PPP3CA;PPP3CB	NaN	NaN	NaN	NaN	NaN	NaN	305420000	301490000	290400000
RBMS1;RBMS3	NaN	NaN	NaN	NaN	NaN	NaN	NaN	NaN	NaN
MRPL3	NaN	NaN	67882000	NaN	NaN	NaN	NaN	NaN	NaN
PLOD2	NaN	NaN	NaN	NaN	NaN	NaN	1847400000	1622600000	1540100000
BZW2	NaN	NaN	NaN	NaN	NaN	NaN	NaN	NaN	64127000
EIF4G1	NaN	NaN	NaN	NaN	NaN	NaN	2543900000	2366500000	2565800000
MAP4	21352000000	21808000000	21910000000	21051000000	21204000000	21508000000	25907000000	27153000000	25810000000
KLC1	963890000	1183000000	1047300000	265610000	316930000	NaN	854620000	974800000	917400000
PRPF31	296800000	NaN	NaN	NaN	NaN	NaN	397910000	353400000	421730000
EIF4B	11368000000	10040000000	11130000000	11537000000	11395000000	10891000000	7947400000	8341400000	8319700000
RAB11FIP1	1237300000	1340800000	1505800000	1528300000	1714600000	1687700000	1643800000	1292400000	1120000000
NRP1	NaN	NaN	NaN	NaN	NaN	77975000	NaN	NaN	NaN
DCTN1	NaN	NaN	NaN	192070000	NaN	165310000	301850000	448230000	456870000
NACA	24835000000	25804000000	26367000000	23577000000	19200000000	13792000000	11467000000	13695000000	12665000000
ALYREF	8921100000	7958500000	6635800000	9315600000	4859800000	5490400000	4397500000	4658700000	4741000000
PAICS	NaN	NaN	NaN	NaN	NaN	203430000	926800000	892020000	829980000
MAN2B2	NaN	NaN	NaN	NaN	NaN	NaN	213510000	267040000	200830000
TOP2B;TOP2A	NaN	NaN	NaN	NaN	NaN	NaN	NaN	NaN	133670000
SMC4	NaN	NaN	NaN	NaN	NaN	NaN	NaN	NaN	NaN
MYO1B	NaN	NaN	NaN	NaN	NaN	NaN	250010000	276830000	305800000
MRPS17	106980000	117790000	121600000	NaN	NaN	NaN	NaN	NaN	NaN
DLD	1537400000	1381800000	1312100000	NaN	NaN	NaN	636540000	403560000	410360000
SUMF1	NaN	NaN	NaN	NaN	NaN	NaN	NaN	NaN	NaN
NUP155	NaN	NaN	NaN	NaN	NaN	NaN	1612300000	1698600000	1450100000
VCAN	NaN	NaN	NaN	NaN	NaN	NaN	NaN	NaN	NaN
EGFR	NaN	NaN	NaN	NaN	NaN	NaN	179640000	133230000	126350000
KDM5D;KDM5C	NaN	NaN	264320000	NaN	NaN	NaN	NaN	NaN	NaN
PPP2R5C;PPP2R5D	NaN	NaN	NaN	NaN	NaN	NaN	NaN	359170000	NaN
RBM6	NaN	NaN	NaN	NaN	NaN	NaN	NaN	NaN	NaN
TSN	286400000	349970000	580430000	206580000	NaN	384190000	444620000	583720000	786220000
COPS8	2423600000	2347800000	2203400000	2303300000	3165800000	3837500000	1661800000	1703200000	1789600000
FAM98A	NaN	NaN	NaN	NaN	NaN	NaN	NaN	NaN	NaN
NCAPH	177730000	258360000	270140000	NaN	NaN	NaN	245300000	NaN	NaN
ZNF384	NaN	NaN	NaN	NaN	NaN	NaN	NaN	NaN	39485000
GSTM2	NaN	66793000	NaN	NaN	NaN	NaN	NaN	NaN	NaN
CAPN1	NaN	NaN	NaN	NaN	NaN	NaN	NaN	NaN	73628000
NEU1	57989000	79913000	82856000	NaN	NaN	NaN	NaN	NaN	NaN
THY1	NaN	NaN	NaN	384250000	203410000	NaN	557230000	770130000	706720000
HAX1	NaN	NaN	NaN	390990000	426720000	548360000	NaN	NaN	NaN
SAMD1	NaN	NaN	162170000	NaN	NaN	NaN	NaN	NaN	NaN
UBXN1	2833100000	3502000000	4324800000	1716900000	2018100000	2102500000	1195400000	1191400000	1238900000
MAPK3	NaN	NaN	NaN	NaN	NaN	NaN	NaN	NaN	128980000
SCYL1	NaN	NaN	NaN	NaN	NaN	NaN	186300000	199560000	NaN
RRAS2	NaN	NaN	NaN	NaN	NaN	82855000	NaN	NaN	NaN
PPP6R3	NaN	NaN	NaN	NaN	NaN	NaN	NaN	NaN	48426000
PRMT1	NaN	NaN	NaN	274580000	214640000	503250000	1776900000	2537900000	2575100000
TRAPPC4	NaN	NaN	NaN	NaN	NaN	NaN	NaN	NaN	NaN
TMEM123	NaN	NaN	NaN	NaN	NaN	NaN	NaN	NaN	NaN
NEDD8;NEDD8-MDP1	907740000	876710000	1036300000	494460000	NaN	736650000	276290000	352280000	468180000
RRM1	NaN	NaN	NaN	NaN	NaN	NaN	41306000	NaN	NaN
SLMO2	NaN	NaN	28362000	NaN	NaN	NaN	NaN	NaN	NaN
EIF1AD	1042300000	1090500000	1149500000	608490000	718570000	1234300000	480530000	383340000	420860000
NPEPPS	NaN	NaN	NaN	NaN	NaN	NaN	262350000	225440000	201150000
RPL27A	2014900000	3109800000	3003800000	1748800000	1544700000	2136500000	1643500000	1993600000	2595500000
CSTF3	NaN	NaN	NaN	NaN	NaN	NaN	NaN	170540000	NaN
AASDHPPT	146950000	186280000	133300000	NaN	NaN	NaN	NaN	NaN	NaN
FOXK2	NaN	NaN	NaN	NaN	NaN	NaN	NaN	NaN	NaN
VPS28	256540000	230750000	200010000	NaN	NaN	NaN	NaN	NaN	NaN
C11orf58;SMAP	6604100000	6941400000	7130000000	11994000000	9975600000	8242000000	6871900000	6918800000	6582000000
PPP1CA	NaN	NaN	NaN	NaN	NaN	NaN	261030000	706080000	657960000
REPS1	NaN	129360000	125720000	NaN	NaN	NaN	NaN	115000000	113330000
HSF1	NaN	NaN	81536000	NaN	NaN	NaN	NaN	NaN	NaN
LMO7	241990000	357590000	367320000	NaN	NaN	NaN	NaN	169140000	156590000
NDUFS8	NaN	NaN	NaN	NaN	637580000	371590000	NaN	NaN	NaN
RNASEH2C	132680000	139220000	131200000	NaN	NaN	NaN	NaN	NaN	NaN
STIM1	NaN	NaN	NaN	NaN	NaN	NaN	NaN	NaN	NaN
AAMDC	NaN	NaN	NaN	701890000	612560000	628420000	NaN	NaN	NaN
CSRP1	5063800000	5359100000	6254000000	5277800000	4623900000	3872600000	5355900000	5377400000	5318900000
CCS	158160000	NaN	205970000	174970000	239310000	245400000	276750000	NaN	242090000
C11orf73	NaN	NaN	NaN	NaN	NaN	NaN	222250000	459380000	461960000
DERA	NaN	NaN	NaN	NaN	NaN	NaN	109740000	122970000	131130000
DPP3	NaN	NaN	NaN	NaN	NaN	NaN	196930000	171330000	194340000
ZC3H11A	NaN	NaN	40339000	NaN	NaN	NaN	NaN	NaN	NaN
SAA1	NaN	NaN	NaN	10316000000	7228000000	7902300000	6580100000	7614600000	8687500000
SMPD1	NaN	NaN	NaN	NaN	NaN	NaN	NaN	55182000	NaN
PFDN4	2765800000	2428700000	2447200000	3033000000	3076300000	2068400000	NaN	NaN	NaN
FAU	NaN	NaN	NaN	NaN	NaN	NaN	3189700000	1294900000	1322000000
PUM1;PUM2	NaN	NaN	NaN	NaN	NaN	NaN	376380000	240510000	358250000
LOC102288414	NaN	NaN	NaN	NaN	467190000	518560000	307610000	NaN	NaN
PRSS23	NaN	NaN	NaN	NaN	NaN	NaN	NaN	NaN	NaN
FRG1	207210000	198360000	217060000	NaN	NaN	NaN	NaN	NaN	NaN
DNTTIP1	NaN	NaN	58658000	NaN	NaN	NaN	NaN	NaN	NaN
TIMM10B	NaN	NaN	NaN	NaN	NaN	NaN	195530000	147630000	NaN
IQGAP3	NaN	NaN	NaN	NaN	NaN	NaN	NaN	NaN	95081000
NME4	NaN	NaN	NaN	776990000	NaN	692980000	223060000	NaN	NaN
PTGR1	757890000	861620000	1243800000	1099100000	715520000	839710000	2264500000	2024800000	1882300000
GTF2H3	NaN	NaN	NaN	NaN	NaN	NaN	61980000	NaN	NaN
PITPNA	NaN	NaN	NaN	NaN	NaN	NaN	123140000	142780000	NaN
CD63;SS18	NaN	NaN	NaN	NaN	689690000	726790000	NaN	NaN	NaN
PSMD9	1519300000	2202500000	1834600000	2508200000	7148100000	1571900000	2588900000	1753600000	980830000
ALCAM	NaN	NaN	NaN	NaN	NaN	NaN	518140000	493110000	589870000
SPARC	665430000	489930000	477010000	447500000	NaN	497870000	651710000	585900000	538600000
REXO2	275740000	209910000	192220000	390660000	386550000	553350000	517250000	572230000	622850000
SDHAF2	232450000	297990000	201470000	477940000	578180000	522790000	NaN	361200000	123640000
OTUB1	752060000	744590000	708740000	384290000	324400000	402720000	435500000	399730000	342860000
ATP6V0D1	NaN	NaN	NaN	NaN	NaN	NaN	239710000	319960000	334850000
CCDC53	1376600000	1644100000	1507900000	1748700000	2280000000	1656100000	1053100000	820340000	778470000
CDK2AP1	NaN	NaN	NaN	NaN	NaN	137910000	NaN	NaN	NaN
SLC3A2	272880000	NaN	NaN	1245400000	914170000	1211800000	1315800000	1118100000	1257600000
MSRB3	351090000	277710000	291830000	NaN	NaN	NaN	NaN	NaN	NaN
RAD51AP1	NaN	NaN	NaN	NaN	NaN	NaN	NaN	NaN	67223000
HMGA2	NaN	NaN	NaN	NaN	NaN	56425000	NaN	NaN	NaN
ANAPC15	NaN	NaN	33349000	NaN	NaN	NaN	NaN	NaN	NaN
USP7	NaN	NaN	NaN	NaN	NaN	NaN	NaN	NaN	60952000
SEC23A	NaN	NaN	NaN	149610000	153970000	103520000	3867600000	3435000000	3177400000
TSG101	NaN	NaN	NaN	NaN	NaN	NaN	444990000	597210000	466960000
TFDP1	NaN	NaN	NaN	NaN	NaN	NaN	NaN	NaN	NaN
ALDH16A1	NaN	NaN	NaN	NaN	NaN	48994000	NaN	NaN	NaN
NAP1L1	23508000000	29296000000	29198000000	15424000000	14578000000	16658000000	9853500000	11122000000	11538000000
TUBA1C;TUBA1A;TUBA1B;KLK9;TUBA3E	12622000000	11554000000	11282000000	16943000000	13693000000	16418000000	47203000000	56689000000	59113000000
GRSF1	3395000000	3576700000	3635800000	2475100000	1493000000	2142500000	861000000	919980000	899050000
BCKDHA	244320000	257430000	276900000	277800000	408930000	398360000	535820000	590710000	543640000
RFC5	NaN	NaN	NaN	NaN	NaN	NaN	211990000	207080000	200340000
MYO1C	207400000	256000000	227720000	198510000	255960000	457710000	1707600000	2238500000	2093300000
ATL3	NaN	NaN	NaN	NaN	NaN	NaN	303790000	344900000	405220000
MRPL48	406350000	397660000	379770000	575050000	713090000	973530000	537280000	604130000	635140000
MRPL21	141710000	122990000	135370000	NaN	NaN	NaN	NaN	NaN	NaN
C12orf43	1077300000	755050000	980600000	1601100000	1302200000	1448800000	1005800000	1241900000	1372800000
MED21	NaN	NaN	NaN	NaN	NaN	NaN	NaN	NaN	NaN
FOXH1;XRCC1	NaN	NaN	NaN	NaN	NaN	NaN	198210000	142910000	180980000
ASH2L	NaN	NaN	NaN	NaN	NaN	NaN	NaN	NaN	185350000
DSTN	1047100000	1056000000	858850000	NaN	350380000	NaN	NaN	NaN	NaN
GNS	4813400000	3425700000	3370400000	4679200000	5508300000	5890000000	4767900000	4276100000	4661700000
DKK3	466400000	545880000	506770000	1010000000	NaN	463870000	513610000	412910000	485360000
SMARCA2	NaN	NaN	NaN	NaN	NaN	NaN	NaN	NaN	143880000
RBM38;RBM24	NaN	NaN	NaN	NaN	NaN	NaN	NaN	NaN	NaN
CD63	NaN	NaN	NaN	NaN	NaN	NaN	NaN	NaN	NaN
PFKM	NaN	NaN	NaN	NaN	NaN	NaN	NaN	NaN	NaN
C12orf75;OCC1	400390000	353790000	297620000	573820000	576210000	559340000	NaN	NaN	NaN
C12orf73	NaN	NaN	NaN	NaN	NaN	136140000	NaN	NaN	NaN
METAP2	NaN	NaN	NaN	NaN	NaN	NaN	407120000	441980000	330930000
C12orf10	NaN	NaN	NaN	NaN	NaN	NaN	652660000	564240000	580190000
NFYB	351670000	259660000	249500000	286250000	268550000	236680000	NaN	331610000	305990000
CDK4	NaN	NaN	NaN	NaN	NaN	NaN	87496000	130970000	85548000
NUP37	NaN	NaN	NaN	NaN	NaN	NaN	NaN	NaN	51460000
CNOT2	NaN	195450000	226580000	178850000	327460000	NaN	262930000	NaN	NaN
AAAS	NaN	NaN	NaN	NaN	NaN	NaN	NaN	112180000	NaN
COPZ1	968070000	1104700000	1157800000	2352500000	1380400000	1351600000	2186700000	2169100000	2369700000
SLC25A3	NaN	NaN	NaN	NaN	NaN	NaN	839080000	783590000	685680000
CSRP2	1452300000	1221900000	1270400000	1316400000	1987600000	1415200000	1067100000	995150000	897630000
GIT2	NaN	NaN	NaN	NaN	NaN	NaN	NaN	NaN	77172000
VPS29	754930000	561280000	666940000	2141000000	1945300000	2012800000	2191500000	2192000000	2694900000
PPP1CC	NaN	NaN	NaN	NaN	NaN	NaN	NaN	NaN	NaN
CNPY2	2324500000	3063900000	3540400000	2140100000	2070700000	2311000000	1471700000	1450700000	1585300000
USP15	NaN	NaN	NaN	245430000	280190000	NaN	210360000	222450000	230820000
YEATS4	NaN	NaN	81058000	NaN	NaN	NaN	NaN	NaN	NaN
PPHLN1	201080000	198420000	188440000	189830000	NaN	NaN	NaN	NaN	NaN
CPM	NaN	NaN	NaN	NaN	NaN	NaN	NaN	194730000	NaN
AK2	2516000000	2536100000	2623200000	2565900000	2945300000	3102400000	3067200000	2629100000	2929600000
NRBP1	NaN	NaN	NaN	NaN	NaN	NaN	92794000	NaN	NaN
RPL32	2125900000	1896700000	1894600000	2504000000	2211300000	3222600000	2060100000	2009200000	2131900000
FAM162A	NaN	268460000	NaN	521480000	NaN	NaN	302080000	NaN	NaN
MRE11A	NaN	NaN	NaN	NaN	NaN	NaN	242360000	260890000	203070000
FAM120C	NaN	NaN	NaN	NaN	NaN	NaN	NaN	NaN	54833000
SLBP	168110000	195390000	196190000	NaN	NaN	NaN	NaN	NaN	NaN
UBA3	NaN	NaN	NaN	NaN	NaN	NaN	NaN	218400000	NaN
TIA1	NaN	NaN	NaN	NaN	NaN	NaN	NaN	NaN	NaN
IGF2BP2	946080000	1088900000	1202200000	1620300000	2383700000	2512800000	2590000000	2203000000	2439200000
TBC1D15	NaN	NaN	NaN	NaN	NaN	NaN	NaN	NaN	65463000
ARPC4-TTLL3;ARPC4	718320000	619320000	698540000	1601600000	1140900000	946170000	1842000000	1665700000	1273500000
TFRC	NaN	NaN	NaN	NaN	NaN	NaN	752850000	719400000	717980000
APOO	NaN	NaN	NaN	NaN	NaN	NaN	754380000	609880000	622220000
API5	435310000	406660000	369790000	343700000	244730000	NaN	776940000	833110000	983010000
TJP1	2585300000	2502000000	2534900000	4028300000	4174400000	4420600000	7986100000	8361800000	7902600000
LOH12CR1	NaN	NaN	NaN	NaN	NaN	NaN	NaN	NaN	NaN
RPL18	3628100000	3586500000	3790100000	1163700000	1422500000	2647500000	3192800000	2341200000	2139600000
ZFP36L1	NaN	NaN	NaN	NaN	NaN	NaN	NaN	NaN	NaN
SIX4	52185000	NaN	NaN	NaN	NaN	NaN	NaN	NaN	NaN
FBN3;ACYP1	369280000	NaN	358020000	NaN	NaN	NaN	NaN	NaN	NaN
GSKIP	NaN	NaN	26316000	NaN	NaN	NaN	NaN	NaN	NaN
APEX1	878170000	773420000	680260000	1002100000	992680000	968880000	2627000000	2573900000	2454000000
CKB	NaN	NaN	NaN	NaN	NaN	NaN	NaN	NaN	NaN
GNPNAT1	NaN	NaN	NaN	NaN	NaN	NaN	NaN	NaN	406410000
ALDH6A1	NaN	NaN	NaN	NaN	NaN	NaN	NaN	NaN	50430000
PSMA6	937200000	1346000000	1288900000	1070800000	1063100000	1343700000	2631200000	2529000000	2579600000
RBM39	929340000	925270000	1009000000	564450000	530490000	439190000	1717400000	1559100000	1753400000
PAPOLA;PAPOLB	NaN	NaN	NaN	NaN	NaN	NaN	297190000	337770000	318600000
LAMB1	NaN	NaN	NaN	NaN	NaN	NaN	NaN	NaN	NaN
FAM133B;FAM133A	NaN	NaN	NaN	NaN	NaN	125750000	NaN	NaN	NaN
SLC12A2	NaN	NaN	NaN	NaN	NaN	29104000	NaN	NaN	NaN
TIMM8B	NaN	NaN	NaN	401130000	341420000	661320000	NaN	376730000	517440000
SMARCB1	NaN	NaN	NaN	NaN	NaN	NaN	221300000	228320000	233410000
GPR107	NaN	NaN	NaN	71311000	NaN	NaN	NaN	NaN	NaN
CREM	NaN	NaN	NaN	126860000	218800000	177500000	NaN	NaN	NaN
NFKBIB	NaN	NaN	56599000	NaN	NaN	NaN	NaN	NaN	NaN
MRPS22	2500400000	2349100000	2227700000	3137100000	2569700000	2765900000	1606300000	1897000000	2116500000
CPSF3	NaN	NaN	NaN	NaN	NaN	NaN	NaN	NaN	211260000
CELF1	1126800000	1188400000	1212000000	620640000	831140000	895250000	1555500000	1421400000	1648000000
SEC24C	NaN	NaN	NaN	NaN	NaN	NaN	1412500000	1889300000	1979500000
TMOD2	110700000	141650000	113890000	NaN	NaN	NaN	NaN	NaN	NaN
ERC1	2415000000	2133400000	2090500000	1891600000	2152300000	1713800000	2102500000	1975000000	2266300000
SMC1A	NaN	NaN	NaN	NaN	NaN	NaN	430490000	405910000	382890000
STAT3	NaN	NaN	NaN	NaN	NaN	NaN	296230000	NaN	NaN
BLOC1S1	NaN	NaN	NaN	NaN	NaN	NaN	125130000	116730000	153870000
COX7A2	2668400000	2579100000	2246300000	7600900000	7503600000	7500200000	6415200000	6421300000	6262000000
NELFCD;TH1L	NaN	NaN	NaN	NaN	NaN	NaN	NaN	155920000	NaN
DPM1	NaN	NaN	NaN	NaN	NaN	NaN	213430000	212200000	244870000
RBM33	NaN	NaN	NaN	NaN	NaN	NaN	NaN	16893000	NaN
RARS2	NaN	NaN	NaN	NaN	NaN	NaN	NaN	NaN	59666000
PTPRF	NaN	NaN	NaN	NaN	NaN	NaN	239930000	164030000	122810000
IMPDH2	1031800000	1051500000	1069000000	1243800000	1028600000	877370000	1649900000	1427300000	1313900000
EIF2B3	NaN	NaN	NaN	NaN	NaN	NaN	NaN	NaN	77131000
TRIM33	NaN	NaN	NaN	NaN	NaN	NaN	129050000	132590000	119560000
GOLGA4	257480000	293890000	329630000	NaN	NaN	NaN	281490000	307140000	278780000
TNRC6B	NaN	NaN	NaN	NaN	NaN	NaN	NaN	NaN	NaN
TOR1B	NaN	NaN	NaN	NaN	NaN	NaN	NaN	NaN	30207000
PISD	NaN	NaN	NaN	NaN	301540000	363070000	NaN	239040000	201310000
CCDC186	NaN	NaN	63744000	NaN	NaN	NaN	NaN	NaN	NaN
IPO5	NaN	NaN	NaN	NaN	NaN	NaN	363960000	464210000	390730000
NEDD4	NaN	NaN	NaN	NaN	NaN	NaN	NaN	138440000	NaN
BMP2K	NaN	NaN	NaN	NaN	NaN	NaN	NaN	NaN	46373000
PCBD2	137770000	111620000	111730000	115820000	NaN	301410000	NaN	NaN	NaN
MED28	NaN	NaN	NaN	NaN	NaN	NaN	NaN	NaN	NaN
SH2D4A	NaN	NaN	NaN	NaN	NaN	NaN	NaN	NaN	NaN
BRD9	NaN	NaN	NaN	NaN	39495000	NaN	NaN	NaN	NaN
MTFR1	NaN	NaN	NaN	NaN	205390000	148900000	219870000	NaN	NaN
CD44	460240000	538860000	553480000	868780000	397840000	603510000	2111400000	2124100000	2069000000
TTC9C	222950000	376300000	302530000	NaN	NaN	NaN	NaN	NaN	NaN
PPP5C;PPP5D1	231500000	NaN	NaN	NaN	NaN	NaN	151720000	191630000	261370000
EHBP1L1	NaN	NaN	NaN	NaN	NaN	NaN	NaN	NaN	NaN
SSSCA1	NaN	NaN	126820000	NaN	NaN	NaN	NaN	NaN	NaN
RPS2	2723200000	2184300000	2031200000	1773000000	1406400000	2548700000	2531800000	3846200000	3510700000
NPEPL1	NaN	NaN	NaN	NaN	NaN	NaN	NaN	66482000	NaN
CCDC90B	NaN	NaN	NaN	213020000	NaN	NaN	NaN	NaN	NaN
HADHA	389700000	363870000	387910000	NaN	NaN	NaN	404390000	604920000	479590000
RASSF8	NaN	NaN	NaN	NaN	NaN	NaN	NaN	NaN	74675000
ABCF1	NaN	NaN	NaN	NaN	NaN	NaN	NaN	52114000	NaN
IFT81	NaN	NaN	NaN	NaN	NaN	NaN	NaN	NaN	NaN
GATC	579900000	631850000	586630000	916700000	1002100000	876170000	485480000	417290000	457510000
FERMT2	NaN	NaN	NaN	NaN	NaN	NaN	361850000	344980000	444610000
EVL	NaN	NaN	NaN	NaN	NaN	NaN	NaN	NaN	NaN
CRTC3	NaN	NaN	68585000	NaN	NaN	NaN	NaN	NaN	NaN
SPG21	NaN	NaN	NaN	NaN	NaN	NaN	NaN	NaN	37423000
RPL28	1347500000	1827700000	1804200000	1138700000	1227600000	1137000000	1373600000	1233200000	1398300000
NDUFAF1	NaN	NaN	NaN	NaN	NaN	88752000	NaN	NaN	NaN
IDH3A	NaN	NaN	NaN	NaN	NaN	NaN	NaN	NaN	NaN
MRPS11	NaN	NaN	NaN	NaN	NaN	NaN	NaN	77241000	NaN
C15orf57	NaN	63104000	NaN	NaN	NaN	NaN	NaN	NaN	NaN
ANP32A	14298000000	15439000000	15424000000	13498000000	15102000000	17042000000	6042200000	8041000000	8563200000
WDR61	1034700000	1491200000	1475300000	977180000	371490000	543840000	1045100000	1090000000	895580000
HDDC3	NaN	NaN	NaN	NaN	203050000	NaN	135440000	149290000	NaN
AKR7A2	161850000	141390000	107140000	NaN	NaN	NaN	NaN	NaN	NaN
DBNDD1	NaN	NaN	76031000	NaN	NaN	NaN	NaN	NaN	NaN
ARL2BP	342380000	569180000	422300000	356600000	422250000	478920000	NaN	NaN	NaN
NOL3	341430000	331450000	455600000	300270000	341350000	378200000	NaN	447610000	373620000
TLDC1	NaN	NaN	NaN	NaN	NaN	NaN	170860000	110780000	136370000
ARPP19	1809800000	1706700000	1649900000	1507000000	1467500000	1529500000	510050000	1208500000	541430000
RNPS1	5162900000	6236100000	5505000000	13262000000	8357100000	7756000000	6145200000	6486800000	6337000000
FAM192A;NIP30	1748000000	1588300000	1636400000	1837400000	2025300000	2090600000	1046300000	1175900000	1155100000
ZFYVE19	176210000	278580000	269660000	NaN	NaN	NaN	NaN	NaN	NaN
RPS17	6649200000	4913900000	5282500000	4923700000	3340000000	3191500000	3523200000	3615600000	3680000000
INO80E	NaN	NaN	NaN	NaN	NaN	97320000	NaN	NaN	NaN
COQ9	NaN	NaN	NaN	NaN	NaN	NaN	NaN	NaN	NaN
MPHOSPH6	719380000	520450000	433070000	419390000	347890000	776910000	480270000	383450000	462220000
HEXA	NaN	784160000	785220000	460610000	721010000	582840000	2252900000	2770300000	2514300000
RNF40	NaN	NaN	NaN	NaN	NaN	NaN	NaN	NaN	NaN
MACF1	NaN	NaN	NaN	NaN	NaN	NaN	NaN	NaN	NaN
NDUFB10	1697300000	2084100000	1963700000	2606200000	3902200000	3295600000	2265200000	2257000000	2158600000
HAGH	430660000	454220000	400920000	435120000	543300000	502140000	409430000	392950000	369850000
CMC2	NaN	NaN	NaN	NaN	NaN	NaN	NaN	NaN	NaN
DDX19B;DDX19A	NaN	NaN	NaN	NaN	NaN	NaN	441010000	551160000	511650000
GFER	NaN	NaN	NaN	NaN	NaN	NaN	NaN	NaN	NaN
UBFD1	807580000	723430000	615910000	767430000	885490000	1049000000	464520000	460700000	396340000
SULT1A1;SULT1A2	NaN	NaN	59895000	NaN	NaN	NaN	NaN	NaN	NaN
CSNK2A2	NaN	NaN	NaN	NaN	NaN	NaN	280930000	409460000	350420000
HAPLN3;HAPLN4	NaN	NaN	NaN	169190000	NaN	NaN	NaN	NaN	NaN
CRISPLD2	NaN	NaN	NaN	201630000	439480000	777350000	NaN	NaN	NaN
PLCL1	NaN	NaN	91482000	NaN	NaN	NaN	NaN	NaN	NaN
SP1	NaN	NaN	NaN	NaN	NaN	NaN	NaN	NaN	NaN
PMM2	NaN	NaN	NaN	NaN	NaN	NaN	NaN	236260000	177580000
CIAPIN1	1728400000	1894900000	1504600000	1117200000	1249600000	1212700000	1184100000	1133900000	960490000
NUP93	NaN	NaN	NaN	NaN	NaN	NaN	1500100000	1388400000	1333900000
GCA	298470000	156450000	215630000	402650000	279860000	NaN	307710000	264570000	252770000
NEXN	2239400000	2159800000	2205000000	3961800000	3945900000	4118000000	3932400000	3494200000	3250900000
PCMT1	3715600000	4145400000	4612000000	5257100000	4730200000	5145700000	4367400000	3930800000	3422100000
NUPL1	1727700000	2107000000	1840800000	1340100000	1163800000	1177700000	1129700000	1445900000	1475100000
BIN3	NaN	NaN	209970000	NaN	NaN	NaN	NaN	NaN	NaN
TANK	NaN	NaN	38644000	NaN	NaN	NaN	NaN	NaN	NaN
ESD	NaN	NaN	NaN	NaN	NaN	NaN	NaN	372100000	625620000
CEP85	NaN	NaN	81599000	NaN	NaN	NaN	NaN	NaN	NaN
ZPR1	1126600000	1272900000	1595400000	321310000	560980000	451720000	514790000	348380000	641780000
FEZ2;DKFZp779C2259	NaN	NaN	49979000	NaN	NaN	NaN	NaN	NaN	NaN
CRCP	NaN	NaN	NaN	NaN	NaN	126590000	NaN	NaN	NaN
ACAA1	NaN	NaN	NaN	NaN	NaN	NaN	142200000	NaN	126340000
EBNA1BP2	2209000000	2191600000	2445400000	2200900000	2800400000	2871300000	1604900000	1537000000	1119900000
PLOD3	NaN	NaN	NaN	NaN	NaN	NaN	148630000	NaN	119250000
SDCCAG3	NaN	NaN	NaN	221060000	309980000	230860000	NaN	NaN	NaN
RFK	NaN	NaN	95729000	NaN	NaN	NaN	NaN	NaN	NaN
IAH1	NaN	NaN	NaN	NaN	NaN	NaN	NaN	NaN	NaN
UBE2V1	1535300000	1375900000	1163200000	NaN	452880000	NaN	838020000	624930000	814500000
NSF	NaN	NaN	NaN	NaN	NaN	NaN	230990000	NaN	NaN
CCDC137	NaN	NaN	NaN	NaN	NaN	80661000	NaN	NaN	NaN
TBCD	NaN	NaN	NaN	NaN	NaN	NaN	NaN	NaN	58203000
CLUAP1	NaN	NaN	83757000	NaN	NaN	NaN	NaN	NaN	NaN
FAM64A	NaN	NaN	52573000	NaN	NaN	NaN	NaN	NaN	NaN
SLC25A11	NaN	NaN	NaN	NaN	NaN	NaN	NaN	278860000	216940000
BCL7C	287920000	363530000	268360000	665310000	571440000	963330000	390060000	427650000	508190000
FLYWCH2	999220000	1633100000	1506900000	495780000	568720000	645150000	387610000	484150000	555880000
TGFB1I1	NaN	NaN	NaN	NaN	NaN	NaN	NaN	44441000	NaN
FOPNL	NaN	NaN	NaN	168260000	NaN	NaN	NaN	NaN	NaN
CEP131	349580000	294400000	262490000	NaN	NaN	NaN	NaN	NaN	NaN
DVL2	189610000	NaN	189640000	NaN	NaN	NaN	186340000	367350000	238020000
EIF5A;EIF5AL1	9381000000	11141000000	12384000000	7274200000	9146500000	7361600000	7390600000	6037900000	4817300000
CHMP6	280300000	191420000	170420000	314700000	221320000	238150000	NaN	NaN	NaN
RPS15A	351270000	488570000	381160000	609920000	709400000	NaN	1377500000	1235700000	1248000000
GPS2	NaN	NaN	NaN	NaN	NaN	NaN	447980000	299230000	267850000
NAA38	NaN	NaN	56770000	NaN	NaN	NaN	NaN	NaN	NaN
TOM1L1	538450000	532280000	540680000	782420000	507390000	616820000	514030000	530330000	560810000
NXN	NaN	NaN	NaN	NaN	NaN	NaN	152030000	179750000	NaN
DPF2	509900000	383280000	366100000	312050000	NaN	NaN	269830000	NaN	341350000
KIAA0368;ECM29	NaN	NaN	NaN	NaN	NaN	NaN	360950000	347830000	382710000
NOMO3;NOMO2;NOMO1	NaN	NaN	NaN	NaN	NaN	NaN	322580000	491970000	508550000
TPM3	NaN	NaN	NaN	NaN	90696000	NaN	NaN	NaN	NaN
TPD52L1	1320200000	1477000000	1362700000	1259700000	1992300000	1858700000	827830000	892190000	841850000
PSMD13	NaN	NaN	NaN	NaN	NaN	NaN	854980000	805710000	883910000
SRSF2	32303000000	30719000000	31920000000	54498000000	50836000000	60494000000	33052000000	32860000000	31850000000
PHACTR2	NaN	NaN	95009000	NaN	NaN	NaN	NaN	NaN	NaN
RBM7	1048200000	935930000	943690000	2272500000	2454400000	1875000000	1240400000	1341100000	1459300000
MRPL42	NaN	168250000	213470000	400310000	NaN	508860000	NaN	215320000	273030000
LUC7L3	1692100000	1505300000	1487000000	1046700000	938590000	881530000	1298600000	1261700000	1307900000
DNAJB12	NaN	NaN	NaN	NaN	NaN	NaN	NaN	NaN	84206000
ALDOA	13063000000	14405000000	13427000000	6635900000	5893500000	6424100000	13398000000	14554000000	15336000000
C1D	NaN	NaN	NaN	386160000	207300000	362840000	NaN	NaN	NaN
OLA1	1797400000	1513800000	2263400000	1001300000	1353100000	1802700000	2648700000	2442400000	1920200000
COPS7B	NaN	NaN	NaN	NaN	NaN	NaN	NaN	NaN	NaN
PTRH2	163840000	185450000	NaN	247860000	233340000	NaN	560850000	506950000	624860000
SUMF2	2663900000	2374800000	2281500000	4865500000	5730100000	4601100000	3884200000	3995700000	3461200000
APOL2	2367000000	3214300000	2958900000	8049900000	10333000000	11287000000	6560200000	7359200000	7222000000
IARS	NaN	NaN	NaN	NaN	NaN	NaN	1788400000	1866200000	1849800000
CCDC12	3394200000	3163600000	3467600000	3750800000	3950200000	3702100000	2164100000	2126500000	1955500000
NT5C	NaN	NaN	NaN	NaN	NaN	NaN	NaN	NaN	NaN
COPZ2	NaN	NaN	NaN	NaN	NaN	NaN	NaN	NaN	NaN
ICT1	227240000	235790000	NaN	NaN	NaN	NaN	NaN	NaN	NaN
MBP	NaN	NaN	NaN	122900000	NaN	NaN	NaN	NaN	NaN
NF1	NaN	NaN	NaN	NaN	NaN	NaN	NaN	75457000	71412000
BLMH	NaN	NaN	NaN	NaN	NaN	NaN	NaN	NaN	87929000
SKA2	183600000	123430000	NaN	NaN	NaN	NaN	NaN	NaN	NaN
DDX5	2132800000	2060400000	2197800000	1187300000	1285800000	1030400000	5468300000	5598400000	5795000000
RPL19	13056000000	15648000000	18296000000	11595000000	6328200000	6556600000	7276500000	7395400000	9127800000
ARHGDIA	26878000000	30783000000	31020000000	33901000000	30360000000	34696000000	19261000000	21655000000	20300000000
SRSF1	23950000000	25243000000	24710000000	37663000000	36337000000	39888000000	17163000000	16271000000	17395000000
CHERP	NaN	NaN	NaN	NaN	NaN	NaN	1210600000	686480000	1399200000
NUP85	NaN	NaN	NaN	NaN	NaN	NaN	122170000	NaN	NaN
SCO1	NaN	NaN	NaN	521280000	327340000	169860000	1311800000	1432100000	934650000
SCRN2	NaN	NaN	70385000	NaN	NaN	NaN	NaN	NaN	NaN
SNRPN;SNRPB	1232900000	1737000000	1875900000	1998700000	2205300000	2621600000	1941700000	2345300000	2187100000
VWA1	NaN	NaN	206600000	NaN	NaN	NaN	NaN	NaN	NaN
MRPS7	197440000	317500000	357940000	262940000	327980000	332810000	262970000	267770000	302750000
SAP30BP	1535300000	1684400000	1497600000	1115700000	1133400000	920080000	775860000	855230000	820030000
LIMD2	345770000	357690000	298970000	NaN	NaN	NaN	NaN	NaN	NaN
PNPO	435080000	608850000	697370000	NaN	432080000	381300000	NaN	NaN	NaN
YTHDC1	NaN	NaN	NaN	NaN	NaN	NaN	224210000	NaN	NaN
CDKN2A	5526700000	4814100000	5733400000	4722800000	6278800000	6824800000	2472300000	2858000000	2932800000
ORMDL3	NaN	NaN	NaN	NaN	NaN	NaN	NaN	NaN	102060000
MYL12A	42612000000	46795000000	47367000000	158000000000	124000000000	133000000000	88654000000	95287000000	99040000000
ZNF207	2904600000	2745500000	2539600000	1294800000	1057400000	943570000	1368200000	1597300000	2099200000
TWSG1	537500000	NaN	NaN	1270400000	675370000	1228200000	261790000	652320000	705230000
CDK12	NaN	NaN	NaN	NaN	NaN	NaN	789860000	NaN	834990000
RSL1D1	86639000	97386000	93012000	NaN	NaN	NaN	NaN	NaN	NaN
BUB3	587460000	506720000	589430000	185510000	NaN	704740000	1543500000	1787800000	2019000000
HBS1L	NaN	NaN	NaN	NaN	NaN	NaN	NaN	NaN	NaN
BAG1	285910000	200650000	215310000	NaN	229680000	303440000	NaN	NaN	NaN
CHCHD6	NaN	NaN	NaN	774690000	705850000	411490000	NaN	NaN	NaN
RWDD4	473920000	457380000	395230000	552290000	566400000	806290000	NaN	439480000	317390000
CUL4B;CUL4A	NaN	NaN	NaN	NaN	NaN	NaN	228000000	219590000	250670000
MBD3	244500000	266720000	NaN	185470000	NaN	294440000	287870000	254720000	NaN
DNAJC7	NaN	NaN	NaN	NaN	NaN	NaN	NaN	NaN	86157000
KATNAL2	NaN	NaN	NaN	NaN	NaN	NaN	NaN	NaN	NaN
FAM32A	NaN	NaN	NaN	NaN	NaN	69054000	NaN	NaN	NaN
LONP1	NaN	NaN	NaN	NaN	NaN	NaN	265670000	265970000	256250000
HES2	NaN	NaN	NaN	NaN	NaN	NaN	175850000	139710000	NaN
FAM210A	NaN	NaN	NaN	NaN	NaN	NaN	136520000	60975000	NaN
DAZAP1	771550000	836610000	666000000	844250000	427880000	340630000	1412300000	641950000	1064600000
NDUFA11	NaN	NaN	NaN	NaN	NaN	NaN	NaN	NaN	NaN
TUBG1;TUBG2	NaN	NaN	NaN	NaN	NaN	NaN	148820000	169020000	123890000
EVPL	NaN	NaN	NaN	NaN	NaN	NaN	NaN	NaN	NaN
GRN	NaN	NaN	NaN	473230000	299250000	301620000	NaN	NaN	NaN
POLR2I	NaN	NaN	NaN	NaN	NaN	NaN	NaN	NaN	NaN
VPS25	157380000	124400000	120930000	NaN	NaN	NaN	378130000	347790000	346810000
PPP1R12C	NaN	NaN	46880000	NaN	NaN	NaN	NaN	NaN	NaN
SRM	NaN	NaN	NaN	NaN	NaN	NaN	NaN	NaN	49614000
RPS15	4676000000	5380300000	5295300000	6732800000	6598700000	8066500000	6170900000	5371000000	5556200000
TMEM205	NaN	NaN	NaN	NaN	NaN	NaN	NaN	NaN	113920000
SEH1L	NaN	NaN	NaN	NaN	NaN	NaN	378870000	441980000	483090000
ASF1B	NaN	NaN	NaN	NaN	NaN	NaN	NaN	NaN	NaN
EIF1;EIF1B	12073000000	11032000000	10556000000	14917000000	12770000000	10638000000	10079000000	8769700000	11243000000
GLYR1	NaN	NaN	NaN	NaN	NaN	NaN	NaN	162100000	NaN
HDHD2	NaN	NaN	NaN	NaN	NaN	NaN	NaN	NaN	NaN
PSMG2	NaN	NaN	NaN	NaN	NaN	NaN	NaN	NaN	50335000
CACTIN	NaN	176020000	178610000	225820000	254730000	NaN	318390000	214390000	210300000
UBXN6	123000000	186190000	114010000	NaN	NaN	NaN	NaN	NaN	NaN
RBM42	NaN	NaN	NaN	299840000	341360000	267420000	348060000	NaN	330400000
LIG3	NaN	NaN	NaN	NaN	NaN	NaN	NaN	46721000	NaN
PSMC3IP	NaN	NaN	NaN	NaN	NaN	NaN	NaN	NaN	NaN
EIF3K	NaN	NaN	NaN	NaN	NaN	NaN	486380000	493090000	546360000
RPL22	6534300000	5467800000	5571700000	7223300000	6293700000	5094400000	3612200000	3406200000	3961200000
RAB5C;RAB5B;RAB5A	NaN	NaN	NaN	274750000	253070000	280180000	243910000	309040000	NaN
VMAC	NaN	NaN	NaN	NaN	NaN	NaN	NaN	NaN	48096000
MRPL4	853730000	863330000	826010000	1258700000	1389200000	1041200000	1053900000	865620000	950110000
SLC35A4	NaN	NaN	NaN	NaN	NaN	NaN	NaN	NaN	84407000
ASNSD1	311260000	NaN	NaN	NaN	796840000	782140000	384160000	424390000	500740000
SARS2	NaN	NaN	NaN	NaN	NaN	NaN	NaN	NaN	78598000
GRWD1	NaN	NaN	NaN	NaN	NaN	NaN	NaN	NaN	NaN
COPE	1493300000	1663900000	1784700000	1219500000	1359200000	1243200000	2159800000	2063600000	1947000000
ETHE1	335650000	355010000	429850000	NaN	NaN	NaN	NaN	NaN	NaN
C19orf10	2972600000	2969300000	2380900000	5816900000	2717200000	3705600000	6994300000	4441600000	3545800000
TXN2	391840000	427990000	378300000	NaN	NaN	NaN	NaN	NaN	NaN
FBL	3084700000	3816400000	4401000000	NaN	NaN	NaN	NaN	NaN	NaN
ZNF428	NaN	NaN	NaN	NaN	NaN	NaN	NaN	NaN	NaN
SPATA22	NaN	NaN	NaN	NaN	NaN	NaN	NaN	NaN	NaN
PIH1D1	859630000	1065900000	1032300000	549670000	608010000	531110000	NaN	425750000	563890000
RPL13A;RPL13a;RPL13AP3	1876100000	2006200000	2201600000	1286200000	2249700000	2648600000	3085400000	3018100000	2334400000
DAPK3	NaN	NaN	NaN	NaN	74811000	NaN	NaN	NaN	NaN
AP2S1	NaN	NaN	NaN	NaN	NaN	NaN	NaN	299890000	NaN
RPS11	2073600000	1607900000	1680000000	895790000	959720000	1288100000	1172700000	1254900000	1099600000
LOC388210	NaN	NaN	NaN	165330000	255330000	230510000	NaN	NaN	NaN
GGCT	248000000	278010000	217450000	NaN	238550000	235490000	NaN	NaN	NaN
RPS5	327760000	510760000	432630000	356850000	318740000	543120000	950670000	1007600000	1031900000
NAPA	178910000	NaN	154290000	NaN	NaN	NaN	225210000	272290000	303220000
RPL18A	340570000	521920000	490430000	NaN	NaN	NaN	1905700000	1442800000	1493800000
EMC8	NaN	NaN	NaN	NaN	NaN	NaN	210060000	239320000	192180000
DNASE2	903810000	925700000	1079700000	4103300000	3098200000	5868900000	1902500000	1924300000	2019200000
AGPS	NaN	NaN	NaN	NaN	NaN	NaN	1055300000	966980000	838180000
DDX39A	NaN	NaN	NaN	NaN	NaN	NaN	779910000	819990000	NaN
PDLIM1	17709000000	17480000000	18787000000	11218000000	12362000000	11895000000	9949200000	9542400000	12083000000
ACOT7	983200000	791510000	991960000	548370000	380600000	453750000	480660000	666140000	778050000
SNAP23	443120000	417740000	257910000	470700000	383760000	433410000	434690000	331590000	303230000
AIP	655450000	667360000	689150000	NaN	NaN	NaN	602650000	558860000	599130000
STXBP3	NaN	NaN	NaN	NaN	NaN	NaN	NaN	NaN	141640000
AP3B1	NaN	NaN	NaN	NaN	NaN	NaN	793070000	614240000	591110000
PSMD11	2431000000	2182000000	2008700000	1789700000	1552900000	1869400000	3672800000	3116700000	3185800000
PSMD12	NaN	NaN	NaN	NaN	NaN	NaN	610990000	580510000	599660000
PGRMC1	335270000	316880000	269170000	622580000	769870000	506070000	NaN	NaN	NaN
SUPT5H	877990000	1012300000	857320000	403170000	693350000	869260000	1139700000	1166500000	1188100000
TAF4	NaN	NaN	41292000	NaN	NaN	NaN	NaN	NaN	NaN
RFXAP	159260000	167790000	192290000	149330000	141630000	189890000	NaN	NaN	NaN
CLIC1	2651600000	2220400000	2446400000	1787100000	1572000000	1394200000	4193200000	2960700000	3828500000
EIF3F	2506300000	2807900000	2879100000	2276600000	2553500000	3108100000	4301600000	3323800000	3813700000
PDHX	552220000	765130000	596770000	696450000	621200000	639080000	544750000	407950000	614900000
DCTN6	NaN	291640000	NaN	NaN	NaN	NaN	NaN	NaN	NaN
WASL	NaN	NaN	NaN	NaN	NaN	NaN	NaN	NaN	70173000
SAP18	2010700000	1945800000	2042200000	2652100000	2760800000	3078700000	2682700000	2412300000	2222700000
IGF2BP3	420950000	416380000	374330000	305620000	324820000	403160000	718020000	805740000	662720000
DNM1L	NaN	NaN	NaN	NaN	NaN	NaN	NaN	243280000	233040000
PIK3C2A	NaN	NaN	NaN	NaN	NaN	NaN	NaN	NaN	36267000
GOLIM4	NaN	NaN	NaN	NaN	NaN	124030000	NaN	NaN	NaN
NDUFA4	NaN	NaN	NaN	NaN	NaN	NaN	NaN	NaN	88465000
PSMD14	1122800000	1455100000	1584900000	1340800000	1806900000	2494200000	2031200000	1816700000	1750200000
ZNF593	332850000	309240000	324880000	382640000	379640000	285740000	NaN	NaN	NaN
BIN1	4886200000	5320500000	5603800000	4613100000	4646100000	4474500000	1788300000	1903000000	1827800000
KPNA3	NaN	NaN	NaN	NaN	NaN	NaN	240510000	NaN	152280000
SDCBP	1333600000	1419400000	1610700000	1500600000	1354600000	1483600000	673650000	677110000	797590000
MPHOSPH10	954130000	1250000000	1084100000	946590000	1085200000	927510000	741680000	839280000	668790000
CYR61	309700000	269720000	308970000	915350000	1093400000	1608100000	1435800000	732260000	1040400000
PIR	220500000	294210000	309340000	NaN	NaN	NaN	NaN	NaN	NaN
KPNA4	NaN	NaN	NaN	NaN	NaN	NaN	130700000	132870000	152980000
PPP6C	NaN	NaN	NaN	NaN	NaN	NaN	200220000	194570000	241850000
MAN2B1	3227600000	3672500000	3667700000	5337000000	5456700000	3942000000	3152300000	3025800000	3178100000
UBE2C	2548100000	2377600000	2428500000	564370000	733000000	698370000	524160000	544090000	NaN
PDXK	NaN	350180000	755800000	1172100000	1303000000	1390600000	1282800000	1525500000	1189400000
TXNDC9	1918700000	2695900000	2622200000	2786800000	2788400000	3574900000	1867800000	2145500000	1952200000
NDUFAB1	2837400000	1906100000	1839300000	5757000000	4103700000	2777600000	2641500000	2580500000	2047800000
RFXANK	NaN	NaN	NaN	133260000	NaN	155080000	139240000	104740000	NaN
CDC42EP2	NaN	NaN	111100000	NaN	166590000	159370000	167670000	192760000	229580000
TOR1A	NaN	NaN	NaN	NaN	NaN	NaN	NaN	NaN	120720000
PDCD5	7974100000	7812800000	8350800000	10829000000	12311000000	11314000000	6796400000	7374700000	6766300000
PRMT5	NaN	NaN	NaN	NaN	NaN	NaN	768920000	704530000	698820000
SLC9A3R1	3525400000	3035300000	3364100000	5111600000	5458100000	5314900000	3907300000	4276200000	4061400000
TPP1	503060000	313220000	318930000	520950000	581120000	NaN	474480000	542230000	569020000
TCERG1	2494600000	2617100000	2694000000	1382100000	1851400000	2169600000	2656000000	3085500000	3018000000
NDC80	NaN	20678000	NaN	NaN	NaN	NaN	NaN	NaN	NaN
APOL1	NaN	NaN	NaN	NaN	34918000	NaN	NaN	NaN	NaN
PSMA7	15814000000	16707000000	18665000000	18248000000	13560000000	15172000000	10047000000	10190000000	9803100000
IFIT3	223450000	596680000	321440000	NaN	158080000	NaN	415610000	348460000	307050000
TAX1BP3	8539300000	6972100000	8371400000	13852000000	8144300000	7838000000	5315900000	5940200000	5382000000
GIPC1	1351300000	1224600000	1270100000	1526100000	1753900000	1497600000	1384200000	1372800000	1343600000
HAT1	NaN	NaN	NaN	NaN	NaN	NaN	1205800000	1251700000	1235000000
UBE2L6	450170000	384840000	412040000	NaN	NaN	NaN	450300000	407980000	530480000
UQCRQ	NaN	NaN	NaN	NaN	NaN	NaN	NaN	NaN	NaN
MYL12B	NaN	NaN	NaN	2143900000	770140000	706550000	NaN	NaN	NaN
UQCR11	NaN	NaN	NaN	NaN	NaN	NaN	NaN	NaN	214430000
HGS	544380000	585750000	667450000	555970000	476350000	386800000	790420000	692010000	855740000
PPP1R12A	8049400000	8173300000	8119800000	7461200000	8188000000	9482000000	6755500000	6834300000	6929900000
GAK	NaN	NaN	NaN	NaN	NaN	NaN	134540000	140820000	NaN
XPO1	NaN	NaN	NaN	NaN	NaN	NaN	1698300000	1642400000	1752100000
U2SURP	NaN	NaN	369690000	602430000	590650000	746920000	732550000	761800000	939510000
KIF3B	73789000	NaN	61907000	NaN	NaN	NaN	NaN	NaN	NaN
PFAS	NaN	NaN	NaN	NaN	NaN	NaN	237240000	240960000	306140000
LSM1	2287600000	2065100000	2100400000	2718600000	2770900000	2426800000	1765100000	1468800000	1464000000
NPC1	NaN	NaN	NaN	NaN	NaN	NaN	NaN	NaN	NaN
ARPC1B	NaN	NaN	NaN	302420000	313390000	357660000	1743700000	1716200000	2277700000
ARPC2	1018700000	1022000000	1132800000	1828800000	2177400000	2338800000	2928400000	2306000000	2263200000
ARPC3	NaN	NaN	NaN	351840000	NaN	269810000	850220000	752250000	1019500000
PFDN6	4382900000	6044500000	6748100000	8608900000	8845300000	9132600000	4491000000	4626500000	4251800000
LAMA5	NaN	NaN	NaN	54215000	NaN	NaN	NaN	NaN	NaN
ZNF185	532390000	402630000	409200000	NaN	NaN	NaN	NaN	NaN	NaN
CASC3	157270000	254590000	250440000	239500000	251630000	233640000	215010000	207890000	229270000
ACOX3	NaN	NaN	NaN	NaN	NaN	NaN	177280000	139340000	145300000
SPTLC1	NaN	NaN	NaN	NaN	NaN	NaN	NaN	335160000	344190000
SPTLC2	NaN	NaN	NaN	NaN	NaN	NaN	NaN	NaN	NaN
OGT	NaN	NaN	NaN	NaN	NaN	NaN	NaN	NaN	69059000
PPM1G	1541100000	1200800000	1070100000	301870000	NaN	234090000	531950000	836410000	822000000
STX7	NaN	NaN	NaN	NaN	NaN	NaN	NaN	NaN	NaN
CD3EAP	NaN	NaN	NaN	NaN	NaN	NaN	NaN	232130000	175110000
P4HA2	1914300000	1896200000	2094800000	3102700000	2898500000	3049500000	3636300000	4110800000	4241500000
NUPL2	517570000	530600000	522930000	543730000	459370000	646700000	516050000	590770000	532690000
ARPC5	7339000000	7041300000	6330400000	7237800000	7914700000	7650900000	5800500000	6597900000	6389000000
POLR2D	1169900000	1385700000	1526000000	2025600000	1530300000	1482100000	988110000	926980000	1027100000
DDX3Y	NaN	NaN	NaN	NaN	NaN	NaN	NaN	NaN	NaN
RNF113A	417220000	277470000	315440000	NaN	NaN	NaN	NaN	NaN	NaN
DHX15	NaN	NaN	NaN	NaN	NaN	NaN	1023100000	979150000	845060000
RNMT	NaN	NaN	NaN	NaN	NaN	NaN	NaN	226590000	228000000
PRPF4	NaN	NaN	NaN	NaN	NaN	NaN	NaN	128820000	NaN
NDUFS4	592050000	650490000	724910000	1886400000	1611000000	2058000000	615460000	592130000	831610000
DYNC1LI2	334100000	315050000	389890000	NaN	NaN	NaN	333490000	434160000	357270000
PSMD3	NaN	NaN	NaN	171000000	341860000	261460000	1434000000	1171900000	773730000
RBFOX2	3438300000	2814500000	3142300000	4932200000	4117200000	5232300000	2821500000	2632300000	2475800000
PAPSS1	NaN	NaN	NaN	NaN	NaN	NaN	595490000	543880000	555350000
ZW10	NaN	NaN	NaN	NaN	NaN	NaN	64576000	NaN	NaN
SART1	2798100000	3283700000	3111400000	3679500000	3223000000	3785200000	2701000000	2683500000	2867500000
EEF1E1;EEF1E1-BLOC1S5	506640000	432690000	493660000	668510000	483530000	522130000	852670000	1094200000	989440000
MSI1	NaN	62901000	NaN	NaN	NaN	NaN	NaN	NaN	NaN
HNRNPR	3629000000	3700200000	3798400000	2098400000	2105300000	2083600000	4250800000	4422600000	4247100000
PRPF3	NaN	NaN	NaN	NaN	NaN	NaN	198250000	253990000	204310000
TXNL1	1488100000	1565600000	1524600000	1068000000	1128700000	1204100000	1561500000	1880400000	1807500000
LAMTOR5	4002500000	3830900000	3276200000	3654400000	8908900000	7585800000	3488900000	2982100000	2699100000
WIPF1	145160000	85904000	80111000	NaN	NaN	NaN	NaN	NaN	NaN
FOXO3	NaN	NaN	NaN	NaN	NaN	63861000	NaN	NaN	NaN
DENR	661120000	713650000	760040000	577070000	985010000	777940000	397140000	NaN	NaN
DNPH1	NaN	NaN	78442000	NaN	NaN	NaN	NaN	NaN	NaN
TIMM44	470530000	468940000	504360000	626270000	754420000	669880000	696520000	649400000	604720000
CHMP2A	662070000	798890000	817900000	1738100000	1686800000	1559300000	980600000	1059300000	1004200000
PLRG1	1506500000	1566900000	1713300000	3081700000	3583500000	2886400000	3961600000	3901500000	3800000000
RGS10	NaN	NaN	NaN	516730000	363170000	378850000	313430000	407380000	345600000
NDUFB3	NaN	NaN	NaN	300900000	274740000	NaN	944710000	885990000	783680000
NDUFA2	624460000	648710000	653220000	602190000	532470000	780510000	362040000	359950000	432130000
TRIAP1	710010000	615910000	674720000	464820000	1130900000	1758400000	309750000	851440000	1036800000
HTATSF1	2313400000	2680700000	2839200000	2295400000	2151100000	2451300000	1364400000	1569300000	1292700000
PRKAB2	NaN	NaN	NaN	NaN	NaN	94698000	NaN	NaN	NaN
AP1G1	NaN	NaN	NaN	NaN	NaN	NaN	252090000	339420000	286460000
SGTA	687240000	540320000	639550000	501030000	528760000	462250000	484330000	412150000	379460000
NARS	NaN	NaN	NaN	NaN	411320000	347130000	934160000	1634400000	1012900000
SSNA1	NaN	NaN	NaN	332620000	273080000	139630000	126820000	138930000	130500000
NUDT21	3084100000	3180400000	3203400000	6500700000	6115500000	7200900000	7314500000	8322700000	8067800000
LANCL1	351010000	324470000	348480000	388950000	567550000	683130000	NaN	NaN	NaN
STRN	NaN	NaN	61267000	NaN	NaN	NaN	NaN	NaN	NaN
RRP9	NaN	NaN	NaN	NaN	NaN	NaN	NaN	NaN	NaN
SCO2	NaN	NaN	NaN	NaN	NaN	NaN	NaN	NaN	111590000
AKAP8	691310000	1294500000	1141200000	1156800000	877930000	739740000	684460000	350510000	299600000
EDIL3	956110000	730140000	686940000	8151300000	8562700000	9715200000	3983400000	3715400000	3589100000
AHCYL1	NaN	NaN	NaN	NaN	NaN	NaN	NaN	NaN	121810000
NDUFS5	NaN	NaN	NaN	NaN	129580000	124160000	NaN	202960000	188270000
PDE6D	278560000	215590000	NaN	NaN	NaN	NaN	NaN	NaN	NaN
RAD21	203670000	225060000	205470000	NaN	NaN	NaN	NaN	NaN	NaN
TIMM8A	368510000	333110000	446670000	NaN	279330000	407370000	239600000	NaN	NaN
AQR	NaN	NaN	NaN	NaN	NaN	NaN	NaN	NaN	100590000
KDM1A	NaN	NaN	NaN	NaN	NaN	NaN	NaN	NaN	58542000
DFNA5	NaN	NaN	NaN	NaN	NaN	NaN	NaN	NaN	NaN
NRP2	NaN	NaN	NaN	NaN	NaN	NaN	48581000	NaN	NaN
ACSL4	NaN	NaN	NaN	NaN	NaN	NaN	430050000	410540000	588680000
SNX3	4219100000	3798200000	3942500000	6046100000	7927500000	8189900000	4157100000	3970500000	4201400000
MGEA5	NaN	NaN	NaN	NaN	NaN	NaN	NaN	NaN	NaN
SORBS3	538350000	713350000	762310000	536420000	857670000	1253000000	592640000	483990000	452560000
SYNCRIP	7071300000	7128400000	8023200000	5425500000	5562300000	5614400000	10742000000	10392000000	10476000000
CDC40	NaN	NaN	NaN	NaN	NaN	NaN	NaN	57165000	NaN
GREM1	NaN	NaN	NaN	NaN	333850000	328210000	NaN	NaN	NaN
PLIN3	23603000000	24215000000	22717000000	21134000000	21238000000	20700000000	13250000000	15048000000	14424000000
KPNA6;KPNA5	NaN	NaN	NaN	NaN	NaN	NaN	269790000	265600000	271080000
UGDH	NaN	NaN	NaN	292450000	269200000	NaN	934210000	1147300000	1144900000
SNX2	4292000000	5370600000	5852200000	6918300000	6307900000	6943000000	6642600000	5696600000	5737600000
USO1	NaN	NaN	NaN	NaN	NaN	NaN	702080000	622850000	635900000
MRPS14	NaN	367740000	NaN	NaN	NaN	NaN	NaN	NaN	NaN
TOM1	NaN	NaN	NaN	NaN	NaN	NaN	NaN	NaN	NaN
HIST1H2BN;HIST1H2BM;HIST1H2BH;HIST2H2BF;HIST1H2BC;HIST1H2BD;HIST1H2BK;H2BFS	129000000000	173000000000	157000000000	153000000000	146000000000	145000000000	151000000000	150000000000	147000000000
PQBP1	1988900000	2191200000	2124600000	3252600000	4646300000	5657500000	2318800000	2288200000	2540100000
EDF1	2396600000	1949000000	2240200000	5023500000	4329500000	4926100000	2636700000	3476200000	3674200000
KIN	110600000	150920000	145750000	NaN	NaN	NaN	NaN	NaN	NaN
DNAJA2	1575500000	1910500000	1929900000	1011300000	767010000	1019700000	2003000000	1551200000	1813000000
BRD4	NaN	NaN	NaN	NaN	NaN	NaN	NaN	NaN	NaN
CUTA	1427300000	1482600000	1688400000	884560000	1695500000	NaN	NaN	NaN	NaN
PFDN1	7010600000	7413000000	7262700000	9655500000	9206900000	13525000000	6209700000	6047700000	5861400000
PPP1R11	671290000	789240000	760310000	584270000	406260000	577640000	NaN	NaN	NaN
WDR1	NaN	NaN	NaN	575930000	280490000	267940000	2608700000	4026300000	2689000000
DNAJC13	NaN	NaN	NaN	NaN	NaN	NaN	NaN	NaN	134380000
DNAJB6	1332900000	1301700000	1059400000	1950600000	2062300000	2422400000	1115900000	1116500000	1167200000
NDUFS2	NaN	NaN	NaN	NaN	NaN	NaN	NaN	NaN	37271000
GBAS	NaN	NaN	NaN	333440000	241790000	209860000	548070000	590870000	596310000
HMMR	NaN	NaN	95688000	NaN	NaN	NaN	NaN	NaN	NaN
ATP6V1G1	769640000	573950000	502260000	954510000	1355200000	1054500000	NaN	NaN	NaN
VPS4B	1852400000	1586300000	1638700000	1358400000	1130000000	1222600000	960860000	940290000	851890000
H2AFY	2163200000	2768100000	2639400000	2154800000	1547800000	1694600000	2387600000	2849900000	2685500000
SH3BGRL	4650500000	4564600000	3776500000	4072100000	1816800000	2008700000	1205000000	1375400000	1344400000
NDUFS6	163200000	210210000	195110000	NaN	NaN	NaN	NaN	NaN	NaN
PEX14	NaN	NaN	NaN	NaN	NaN	NaN	NaN	NaN	NaN
SPAG7	2359900000	2302100000	2373400000	1437100000	1250700000	1413100000	917160000	663730000	697290000
MRPL33	NaN	NaN	NaN	NaN	271580000	125820000	NaN	NaN	NaN
SEC22B	NaN	NaN	NaN	NaN	NaN	NaN	463220000	382440000	NaN
TACC1	1909700000	1473800000	1584900000	707090000	680480000	386380000	690250000	714630000	737620000
VPS26A	760050000	976460000	1038200000	939410000	1098300000	1115900000	2418500000	2550400000	2232900000
NDUFB1	NaN	NaN	NaN	NaN	NaN	NaN	NaN	NaN	149820000
ERLIN1	NaN	NaN	NaN	117570000	125000000	136260000	NaN	NaN	NaN
NDUFS3	618410000	445720000	385780000	877880000	1011500000	1195200000	1024900000	896220000	966120000
SRSF10	2318600000	2175100000	2534800000	2380600000	1968300000	1664200000	1359800000	1271000000	1130800000
HSBP1	6949700000	5662000000	5830300000	9348900000	9291300000	8646500000	6185500000	6210500000	6561500000
KHDRBS3	152780000	NaN	154870000	662700000	1114800000	1189400000	1011000000	772900000	638690000
TADA3	NaN	NaN	NaN	NaN	NaN	NaN	NaN	NaN	NaN
BANF1	10367000000	11312000000	11656000000	10402000000	8830500000	8939800000	6341700000	7123600000	8379200000
SF3B1	NaN	NaN	NaN	417130000	569970000	298510000	1521400000	1194600000	1109900000
CSDE1	2111100000	1992700000	2051100000	933620000	1142300000	1340000000	1711500000	1647500000	1620300000
WBP4	NaN	NaN	NaN	233700000	NaN	NaN	NaN	NaN	NaN
PRKRA	331120000	290600000	287530000	NaN	NaN	NaN	NaN	NaN	NaN
NPM3	NaN	NaN	NaN	NaN	NaN	NaN	NaN	NaN	NaN
SNRNP200	NaN	NaN	NaN	NaN	NaN	NaN	2034900000	2192000000	2437700000
TIPRL	NaN	NaN	NaN	NaN	NaN	NaN	NaN	133580000	211980000
SURF6	354620000	236430000	260690000	385790000	371840000	296520000	338720000	300180000	367980000
SLC25A12	NaN	NaN	NaN	NaN	NaN	NaN	131420000	NaN	219770000
PALM	NaN	NaN	NaN	270840000	293740000	NaN	NaN	NaN	NaN
RNASEH2A	NaN	NaN	44634000	NaN	NaN	NaN	NaN	NaN	NaN
EIF3G	13231000000	13588000000	12914000000	13002000000	11969000000	10135000000	5801000000	7907400000	6103700000
EIF3J	6969500000	7535200000	8116200000	12960000000	12269000000	11654000000	7041400000	6876500000	6921800000
CBR3	603510000	620530000	537370000	NaN	NaN	NaN	413770000	332160000	375900000
IDH1	922010000	859520000	867560000	483360000	558730000	617940000	1043700000	1107600000	1020200000
RBBP9	280790000	258550000	257170000	NaN	225980000	NaN	215510000	181950000	262440000
STAM2	NaN	NaN	NaN	NaN	NaN	NaN	NaN	NaN	NaN
CCNK	NaN	NaN	NaN	NaN	NaN	NaN	352900000	296990000	276030000
BCAS2	5101000000	5276300000	5988100000	6686000000	5778100000	5974900000	3650000000	5753300000	4128500000
DCTN3	1022300000	1012800000	1152200000	1138700000	678320000	1131800000	1163000000	770480000	751000000
DNAJC8	6534900000	5830800000	6997000000	10932000000	8427000000	6778600000	6129000000	6876100000	7875400000
SMNDC1	2630700000	2706900000	2685900000	3099900000	6040700000	6379900000	2258800000	1751400000	1904100000
ATP5H	16451000000	16719000000	16125000000	29672000000	30712000000	31310000000	15635000000	15372000000	18118000000
FLOT1	566990000	486280000	586300000	584270000	538970000	530270000	499450000	425550000	500130000
ATP5L	672960000	529120000	561970000	3102900000	2948400000	2708000000	5103300000	6513600000	6819900000
GLRX3	1884500000	1724500000	1958300000	747240000	966820000	1051100000	1232400000	1092700000	973790000
CLPX	324990000	402790000	407880000	385870000	237040000	NaN	296940000	NaN	NaN
SNCG	757150000	1035000000	1135900000	NaN	NaN	NaN	NaN	NaN	NaN
ZFAND5	NaN	NaN	66976000	NaN	NaN	NaN	NaN	NaN	NaN
SRP72	NaN	NaN	NaN	NaN	NaN	NaN	683350000	743030000	663820000
DDAH1	455140000	523760000	549910000	306210000	404130000	373220000	445890000	514720000	NaN
URI1	153890000	109840000	NaN	NaN	NaN	NaN	NaN	NaN	NaN
MTA2	NaN	NaN	NaN	NaN	NaN	NaN	207240000	200410000	254580000
TOMM70A	NaN	NaN	NaN	NaN	NaN	NaN	131930000	NaN	138310000
TOX4	NaN	NaN	NaN	NaN	NaN	NaN	120310000	114940000	112230000
SEC24D	NaN	NaN	NaN	NaN	NaN	NaN	1930900000	2057400000	1968900000
UFL1	NaN	NaN	NaN	NaN	NaN	NaN	134620000	148380000	132470000
SORBS2	NaN	144540000	153060000	318480000	643970000	851290000	NaN	217690000	271460000
UBXN7	798410000	684320000	607850000	NaN	NaN	428270000	400190000	399470000	443230000
PROSC	NaN	NaN	NaN	NaN	NaN	NaN	NaN	NaN	NaN
PRPF6	NaN	NaN	NaN	NaN	NaN	NaN	NaN	186530000	NaN
GLS	810400000	186310000	279120000	466330000	442100000	472120000	5101600000	4229900000	4309000000
HEXIM1	7611600000	6009900000	6476800000	6160900000	4515100000	4460200000	3917400000	3704000000	3627600000
SCAF4	163630000	177510000	252280000	NaN	NaN	NaN	764450000	812100000	989420000
NDUFA3	485540000	582360000	539000000	3073800000	2657000000	2791900000	3344200000	3284400000	3002700000
NDUFB4	NaN	NaN	NaN	135210000	NaN	NaN	273480000	271950000	256670000
NDUFA7	327430000	375110000	455250000	414630000	482520000	578140000	521570000	497180000	565960000
RTN3	NaN	NaN	NaN	NaN	NaN	NaN	NaN	NaN	153700000
LETM1	NaN	NaN	NaN	196260000	257720000	200040000	236030000	243230000	241820000
ZRANB2	2341300000	2912600000	3149800000	3914400000	3118100000	3857600000	2579300000	2462700000	2413700000
SNX4	NaN	NaN	NaN	NaN	NaN	NaN	219660000	245100000	274550000
KIF4A	NaN	4499900000	NaN	NaN	NaN	NaN	NaN	NaN	NaN
SNAPIN	335490000	320190000	354140000	344290000	289110000	354240000	NaN	NaN	NaN
FKBP9	NaN	NaN	NaN	NaN	NaN	NaN	NaN	NaN	170360000
PGLS	360570000	391470000	422200000	328830000	387570000	189370000	569950000	474580000	528860000
PAPSS2	NaN	NaN	NaN	NaN	NaN	NaN	594490000	615530000	488090000
SMC2	NaN	NaN	NaN	NaN	NaN	NaN	216270000	455200000	264220000
TRIM16;TRIM16L	NaN	NaN	NaN	NaN	NaN	NaN	NaN	NaN	123030000
LYPLA2	210380000	156310000	181180000	NaN	NaN	NaN	NaN	NaN	NaN
IPO7	NaN	NaN	NaN	NaN	NaN	NaN	425920000	NaN	465200000
SLU7	468880000	486050000	511610000	355900000	NaN	371050000	NaN	NaN	NaN
MOCS3	NaN	NaN	NaN	NaN	NaN	NaN	NaN	NaN	70646000
UTS2	NaN	NaN	NaN	NaN	NaN	NaN	NaN	NaN	NaN
CD2BP2	3161400000	2851500000	3175500000	3825100000	2855400000	2901800000	905430000	839630000	815900000
SVIL	NaN	NaN	NaN	NaN	NaN	NaN	NaN	116510000	NaN
BAG4	281150000	389580000	264330000	466870000	NaN	271230000	NaN	256840000	236260000
AHSA1	442460000	407510000	332590000	292080000	397420000	NaN	378420000	348250000	373020000
PSMG1	NaN	NaN	NaN	NaN	NaN	NaN	NaN	NaN	98678000
H6PD	NaN	NaN	NaN	NaN	NaN	NaN	123510000	177610000	149830000
SEC24A	NaN	NaN	NaN	NaN	NaN	NaN	280530000	248120000	262920000
CNOT4	NaN	NaN	NaN	NaN	NaN	NaN	NaN	NaN	128350000
STAMBP	387240000	282670000	432070000	407080000	461230000	475680000	293210000	283020000	263360000
SNAP29	1078900000	1095300000	1111700000	2755600000	2825500000	3073900000	1193700000	1106800000	1181000000
OXSR1	124610000	150620000	148590000	NaN	NaN	NaN	130310000	141790000	138420000
PTBP3	1017500000	1114100000	1023100000	1511400000	1199900000	1277800000	3954100000	2975700000	3091100000
LSM8	3768600000	4139800000	3787300000	6720900000	5619300000	5900300000	3972500000	4016800000	3948900000
AP2A1	NaN	NaN	NaN	NaN	NaN	NaN	1059100000	924640000	827790000
STAU1	3087900000	3183300000	3152800000	745540000	933060000	1229900000	1204500000	1184000000	1269100000
SDPR	6967700000	6962700000	8304300000	496630000	277720000	541000000	NaN	NaN	NaN
BAG2	1348600000	1365300000	1728800000	1126500000	1246100000	1638500000	840760000	1103000000	932970000
BAG3	1451000000	1662000000	1621700000	2095200000	2504800000	2565900000	1558200000	1344500000	1303700000
AIFM1	1351700000	1121200000	1343800000	1304900000	1388200000	1391900000	1877400000	1932500000	2107500000
BPNT1	NaN	110730000	127710000	NaN	NaN	NaN	NaN	NaN	NaN
DDAH2	570590000	632800000	594730000	558640000	539990000	552390000	508570000	615000000	573510000
TXNDC12	4716800000	5090900000	5351200000	8977000000	8527800000	7089700000	5326300000	5123300000	5405100000
SYF2	799020000	1076900000	864340000	1499300000	939280000	757460000	359850000	480800000	438810000
PTTG2;PTTG1	NaN	NaN	31913000	NaN	NaN	NaN	NaN	NaN	NaN
TOMM40	465420000	383930000	371360000	731460000	642150000	744460000	NaN	NaN	NaN
ACTL6A	707060000	573500000	452350000	NaN	NaN	NaN	790260000	674740000	709890000
CYB5A	863790000	810780000	764130000	5062300000	3852500000	4711300000	7107500000	5764200000	5476900000
LDHA	9906400000	7891000000	7455200000	7761200000	7562300000	7665000000	19875000000	20541000000	19021000000
GLUD1;GLUD2	2388100000	2365900000	2238900000	1290400000	1684300000	1797900000	2128500000	2026600000	1994500000
DHFR	6197500000	5244100000	5700900000	3887000000	4018600000	3948800000	2411700000	2116900000	1931200000
CYB5R3	NaN	NaN	NaN	NaN	322900000	239980000	451230000	336350000	287830000
GSR	318490000	320790000	345240000	NaN	NaN	NaN	354390000	339160000	340630000
MT-CO2	NaN	NaN	NaN	NaN	NaN	NaN	308680000	166790000	228200000
SOD1	19424000000	25436000000	25128000000	52060000000	49880000000	51541000000	25041000000	25546000000	26801000000
PNP	860380000	834130000	659440000	1298600000	1953200000	1384900000	3272200000	3840200000	3655200000
HPRT1	451430000	453680000	370530000	211860000	303150000	413840000	482090000	432150000	378960000
GOT2	340400000	229680000	176520000	204070000	NaN	173380000	538600000	668540000	749590000
PGK1	16029000000	14275000000	15168000000	6020000000	6361800000	5709100000	12217000000	12456000000	12198000000
AK1	2328000000	2383000000	1852600000	1044800000	885090000	954320000	922340000	961880000	684030000
CST3	80497000	79637000	88959000	200180000	252560000	216100000	161400000	191230000	136940000
NRAS;HRAS	NaN	NaN	NaN	NaN	NaN	NaN	NaN	NaN	NaN
COL1A1	NaN	NaN	NaN	8863200000	9453900000	9636300000	5593400000	5222300000	5512700000
COL2A1	NaN	NaN	NaN	NaN	NaN	NaN	NaN	NaN	60718000
CRYAB	601730000	729950000	749370000	19851000000	20293000000	18676000000	4750700000	5709700000	4016800000
FN1	5966500000	6213500000	6358500000	17782000000	19018000000	16809000000	25662000000	24616000000	23981000000
FTL	615050000	550190000	504970000	2046500000	1741100000	1766900000	1275600000	1773200000	1652400000
FTH1	3813600000	2852900000	2588700000	8515700000	11850000000	15484000000	5018600000	5790800000	5620400000
MT-ATP8	NaN	NaN	NaN	NaN	NaN	NaN	NaN	NaN	40871000
CAT	457380000	357500000	399700000	519680000	591900000	506770000	1522900000	1600100000	1600500000
FUCA1	689050000	511490000	516100000	413560000	NaN	368620000	725060000	608910000	645290000
CSTB	3489200000	2156400000	2363000000	3491100000	1705300000	1983800000	1516100000	1758300000	1329700000
ANXA1	23709000000	22905000000	23377000000	17025000000	15340000000	14706000000	18173000000	17943000000	18465000000
APOB	NaN	NaN	NaN	NaN	NaN	NaN	NaN	NaN	NaN
SOD2	17281000000	21233000000	22578000000	12474000000	9673900000	11092000000	17148000000	16939000000	15083000000
OAT	369160000	376360000	388890000	NaN	NaN	NaN	326410000	371870000	241340000
CD74	NaN	NaN	NaN	825220000	975760000	1178800000	561760000	904680000	839390000
HSPB1	44203000000	44186000000	45588000000	63726000000	72933000000	77256000000	25786000000	25835000000	25653000000
TYMS	NaN	NaN	NaN	NaN	NaN	NaN	326260000	273320000	216340000
RPN1	470710000	465550000	443650000	614530000	759680000	562510000	1872000000	1546700000	1664200000
RPN2	423790000	573890000	629270000	909420000	644530000	518270000	1304100000	1241800000	1228800000
GNAI2;GNAI1;GNAI3	NaN	NaN	NaN	285750000	183280000	NaN	265490000	375960000	342160000
SLC4A2	NaN	NaN	NaN	NaN	NaN	147480000	NaN	NaN	NaN
ATP1A1;ATP1A3	NaN	NaN	NaN	541460000	439630000	608320000	923490000	1085400000	855540000
ATP1B1	NaN	NaN	NaN	NaN	NaN	NaN	166260000	135170000	NaN
ALDH2	NaN	NaN	NaN	NaN	NaN	NaN	NaN	NaN	NaN
HMGN1	1787800000	1860200000	1503000000	1757000000	2321800000	874140000	1053100000	1553800000	1436900000
SERPINE1	259080000	244310000	215000000	3349900000	2757000000	2621500000	1474200000	1586500000	1815400000
SLC25A5;SLC25A6;SLC25A4	544240000	573280000	547920000	883800000	1479300000	1577200000	5472600000	5221000000	4622900000
ISG15	2086500000	1747200000	1778200000	1419900000	1232800000	1356800000	1858100000	1579900000	1661600000
EIF2S1	2140900000	1937400000	2011700000	1445300000	1302600000	1145000000	2295500000	2250800000	2355900000
HMGN2	1588500000	1805100000	945560000	926360000	1598100000	1035800000	485500000	753550000	674940000
ICAM1	NaN	NaN	NaN	137500000	276620000	192740000	577160000	538380000	879920000
RPLP1	9072100000	NaN	7539300000	NaN	NaN	NaN	NaN	NaN	NaN
RPLP2	71343000000	73964000000	76963000000	70031000000	59572000000	53215000000	45177000000	41263000000	44122000000
RPLP0;RPLP0P6	6441200000	6245900000	5451400000	5175700000	5234100000	4618100000	9473600000	10401000000	10076000000
JUN	225520000	231390000	300590000	171760000	188890000	219000000	227790000	184080000	171260000
FABP3	NaN	NaN	NaN	1449000000	1246900000	1399400000	NaN	NaN	NaN
SSB	8217800000	8118600000	7609000000	6492900000	8324700000	7770300000	5723600000	5818200000	6478300000
ITGB1	NaN	NaN	NaN	1046900000	1263000000	1201900000	1645300000	1603200000	1581600000
KRT18	151000000000	130000000000	128000000000	114000000000	114000000000	108000000000	91480000000	96079000000	97327000000
MYL1;MYL3	NaN	NaN	NaN	NaN	NaN	7606500000	NaN	NaN	NaN
COL5A2	310930000	294510000	309140000	180610000	161580000	217770000	NaN	NaN	NaN
ATP5B	219000000000	185000000000	209000000000	322000000000	274000000000	279000000000	168000000000	172000000000	160000000000
S100A6	116000000000	80256000000	92426000000	243000000000	198000000000	220000000000	150000000000	65044000000	49741000000
ENO1	121000000000	120000000000	126000000000	44993000000	52027000000	48183000000	74271000000	70049000000	67637000000
PYGL	NaN	NaN	NaN	783340000	NaN	321810000	788190000	750970000	792660000
GPI	1407600000	1641300000	1484200000	1936200000	2356500000	2220200000	4452700000	4664100000	4419300000
POLB	219560000	194580000	228140000	NaN	NaN	NaN	187910000	170900000	180500000
NPM1	159000000000	144000000000	153000000000	146000000000	145000000000	145000000000	109000000000	107000000000	107000000000
ITGAV	NaN	NaN	NaN	NaN	NaN	NaN	433110000	NaN	NaN
HIST2H2BE;HIST1H2BB;HIST1H2BO;HIST1H2BJ	7901500000	5979300000	6353400000	4757200000	4332400000	2076500000	1424300000	1559500000	1506000000
EPHX1	NaN	NaN	NaN	868540000	977500000	1299800000	700230000	562160000	594450000
DBI	11624000000	14418000000	14740000000	16801000000	16411000000	15538000000	6246400000	6198800000	6197000000
NEFL	NaN	NaN	NaN	1461700000	981430000	1485800000	509590000	651460000	488110000
P4HB	32307000000	32631000000	32124000000	29231000000	27456000000	28329000000	26540000000	27409000000	26149000000
H1F0	508600000	444500000	493060000	592190000	559270000	494090000	456400000	488620000	531530000
ANXA2;ANXA2P2	71386000000	64524000000	61703000000	49438000000	40111000000	43576000000	66626000000	72232000000	75309000000
TUBB	15480000000	16220000000	16234000000	6176200000	7068700000	8122400000	20597000000	20096000000	20492000000
PSAP	7994300000	7680400000	7327900000	12683000000	16167000000	16244000000	8835100000	7374300000	7176600000
HEXB	2497300000	2555800000	2890200000	3418800000	4070000000	2855800000	4400500000	4333300000	4310200000
CTSL	NaN	NaN	81758000	NaN	NaN	NaN	NaN	NaN	NaN
PFN1	50544000000	42877000000	42817000000	26028000000	30314000000	31165000000	23960000000	22387000000	20523000000
APRT	645040000	490310000	543560000	NaN	NaN	NaN	NaN	476100000	390260000
EPRS	NaN	NaN	NaN	NaN	NaN	NaN	1877300000	1740300000	1712600000
CTSB	1593500000	1597800000	1836200000	1692500000	1383000000	1179600000	1913200000	2062600000	2429100000
HSP90AA1	5563300000	6721300000	6959200000	4082400000	3721300000	4264400000	8331600000	8523500000	8925400000
UQCRH	581610000	741380000	830310000	559290000	893660000	791850000	766390000	643670000	692190000
FH	18897000000	18261000000	18322000000	8694400000	6968500000	6626200000	5539000000	6324200000	6208400000
ANXA6	2606500000	2735700000	2779200000	1712000000	1321000000	1170600000	2358400000	2352300000	2041700000
GUSB	492000000	571880000	606090000	2135600000	2144500000	1978200000	1879000000	1898900000	1790900000
HSP90AB1	27138000000	25997000000	25212000000	11828000000	11080000000	12114000000	33183000000	31482000000	29843000000
SRPR	NaN	NaN	NaN	NaN	NaN	NaN	NaN	NaN	87110000
ASNS	NaN	NaN	NaN	221280000	NaN	NaN	3064600000	2893100000	3134000000
PDHA1	481180000	498420000	307930000	NaN	NaN	NaN	530680000	580590000	463090000
COL4A2	NaN	NaN	NaN	NaN	NaN	NaN	NaN	220380000	NaN
SNRPB2	1155400000	1341400000	1318100000	3783800000	2710900000	2472400000	3350600000	3112900000	3083200000
SNRNP70	7023700000	7949400000	7908200000	10767000000	11902000000	12831000000	8688600000	7771200000	7348500000
VIM	757000000000	788000000000	813000000000	1350000000000	1320000000000	1290000000000	1250000000000	1290000000000	1290000000000
ANXA5	52428000000	46130000000	46123000000	59673000000	59198000000	66448000000	36128000000	37978000000	34767000000
SNRPA	5730500000	6260100000	6174900000	11674000000	14568000000	15553000000	5756400000	5814600000	5934200000
ENO2	2575400000	2248900000	2640000000	739250000	1084600000	1085100000	805170000	862400000	952360000
GSTP1	14097000000	13153000000	13410000000	15186000000	15008000000	15349000000	14605000000	15915000000	16909000000
LGALS1	13365000000	14683000000	15648000000	10095000000	10935000000	11090000000	10839000000	13654000000	14261000000
QDPR	488430000	647360000	NaN	NaN	663870000	869800000	741060000	397860000	280380000
HMGB1;HMGB1P1	20906000000	14258000000	21018000000	19001000000	13263000000	9743700000	13643000000	20843000000	21835000000
CLTA	24351000000	28703000000	29138000000	46928000000	40064000000	41018000000	19849000000	25171000000	25181000000
CLTB	4627300000	4346100000	4560000000	5665800000	5845500000	5738400000	3612700000	3779900000	3324600000
ANXA4	988060000	875780000	825290000	691280000	914930000	1029900000	720790000	583420000	764380000
CNP	NaN	NaN	NaN	NaN	NaN	NaN	NaN	NaN	NaN
HNRNPA1;HNRNPA1L2	83304000000	94736000000	80322000000	36479000000	21288000000	20533000000	23714000000	25179000000	25162000000
SNRPA1	3050600000	3146900000	2394900000	3803500000	5195000000	4848300000	3604600000	3448100000	3221400000
COX6C	339150000	443960000	460250000	1145600000	981530000	1110300000	388280000	329760000	325550000
PARP1	NaN	NaN	NaN	NaN	NaN	NaN	1310800000	1479500000	1592200000
IFIT1	NaN	NaN	NaN	NaN	NaN	NaN	NaN	NaN	NaN
LTA4H	NaN	NaN	NaN	NaN	NaN	NaN	1031800000	982710000	983860000
ALDOC	959390000	960080000	900360000	NaN	NaN	NaN	255970000	383870000	270570000
H2AFV;H2AFZ	12068000000	11760000000	12785000000	15495000000	19247000000	17498000000	21407000000	6899500000	6425800000
HIST1H2AJ;HIST1H2AH;H2AFJ;HIST1H2AC;HIST1H2AG	4421700000	9805300000	834050000	27538000000	33166000000	39744000000	1344400000	564200000	362740000
TFPT	NaN	NaN	NaN	312500000	223800000	NaN	196530000	213390000	185790000
POLR2M;GCOM2	289820000	161100000	158660000	NaN	NaN	NaN	NaN	NaN	NaN
CHTF8	366100000	536020000	532070000	624660000	788710000	719190000	438720000	435120000	NaN
TRAPPC2P1;TRAPPC2	NaN	NaN	NaN	NaN	NaN	NaN	400950000	350340000	314550000
SAA2	NaN	NaN	57106000	NaN	NaN	NaN	NaN	NaN	NaN
U2AF1	1407500000	1282400000	1287100000	585960000	441450000	841100000	756250000	913910000	976010000
CALM2;CALM3;CALM1	107000000000	116000000000	136000000000	159000000000	131000000000	136000000000	98499000000	99090000000	95974000000
FDX1	507000000	1004900000	941250000	631170000	582320000	545010000	240860000	253610000	330850000
TROVE2	NaN	NaN	NaN	NaN	NaN	NaN	NaN	NaN	106600000
COX8A	NaN	NaN	NaN	NaN	NaN	NaN	NaN	NaN	110050000
GAA	2145600000	2206000000	2261700000	1673600000	1373000000	1509400000	1407000000	1226500000	1232300000
HIST1H1E	11618000000	10720000000	11318000000	14746000000	16796000000	16436000000	8232400000	8923400000	7904300000
SPP1	NaN	NaN	NaN	1253200000	1437900000	1336000000	NaN	NaN	NaN
DLAT	406900000	433380000	416140000	507220000	488530000	324200000	538230000	551350000	654080000
TXN	8904500000	12542000000	16847000000	9919400000	13222000000	25035000000	7113800000	7082600000	6526700000
COX5B	7798500000	8192700000	9853000000	19772000000	21237000000	22242000000	7531500000	8216000000	8078100000
CTSA	1268400000	1178200000	1192700000	1489500000	1778900000	1597800000	2476500000	1650300000	1624400000
PRKAR1A	1742600000	1646700000	1642100000	1614000000	1327000000	1227500000	1590900000	1606300000	1716300000
HSPD1	85214000000	95456000000	92946000000	72995000000	65131000000	61659000000	49283000000	48500000000	46503000000
HAPLN1	NaN	NaN	NaN	461640000	540740000	441000000	375520000	475340000	454400000
HSPA5	117000000000	117000000000	132000000000	110000000000	93449000000	97715000000	122000000000	114000000000	120000000000
LAMC1	311710000	273860000	260580000	436770000	459970000	378550000	384630000	411040000	562000000
SLC2A1	NaN	NaN	NaN	NaN	NaN	NaN	383790000	439090000	530420000
SLC2A14;SLC2A3	NaN	NaN	NaN	NaN	NaN	NaN	NaN	45323000	NaN
UMPS	NaN	NaN	NaN	NaN	NaN	NaN	399740000	326050000	326600000
PDHB	1804900000	1825500000	2025800000	1184900000	1263900000	1285900000	1895300000	2150400000	2268300000
DBT	NaN	NaN	NaN	NaN	NaN	NaN	NaN	NaN	NaN
PYGB	NaN	NaN	NaN	717540000	783670000	959440000	951710000	1231800000	1238500000
RALA	NaN	NaN	244770000	258070000	NaN	510530000	NaN	NaN	NaN
RALB	274180000	180910000	258540000	334950000	305050000	446670000	178350000	159500000	193560000
LAMP1	1940400000	1433800000	1875500000	1967300000	2052300000	1714000000	1429000000	1305600000	1177800000
TOP1	NaN	NaN	99336000	NaN	NaN	NaN	NaN	NaN	NaN
G6PD	NaN	NaN	NaN	NaN	NaN	NaN	958000000	725620000	966650000
UBL4A	568800000	755540000	754490000	601810000	741820000	796720000	558240000	489960000	466490000
IGF2R	NaN	NaN	NaN	NaN	NaN	NaN	106810000	104720000	130570000
ADH5	NaN	NaN	NaN	NaN	NaN	NaN	409010000	327240000	412810000
SRF	NaN	NaN	NaN	NaN	NaN	NaN	NaN	NaN	NaN
PABPC1;PABPC3	7642800000	7305600000	7581400000	4901900000	4506700000	5488400000	11181000000	11024000000	11058000000
PCNA	3084000000	3758100000	3703100000	1376000000	1561400000	1325800000	2639800000	2208200000	2325100000
NEFH	NaN	NaN	NaN	215130000	313300000	301130000	NaN	NaN	NaN
COX6A1	965410000	1504500000	1713800000	3405800000	2568400000	2392800000	1507100000	2215600000	2164300000
TPR	16146000000	16646000000	16695000000	9343600000	9202600000	9011600000	16289000000	17748000000	17973000000
ANXA3	6961800000	6993500000	6951900000	7552000000	8567800000	7691500000	5710500000	5955200000	6717600000
ACTN1	2122400000	2153400000	2336800000	2985800000	3148900000	2347400000	12860000000	11426000000	11671000000
PEPD	NaN	221540000	135290000	857740000	968470000	1226800000	1783200000	1607800000	1568700000
XRCC5	NaN	NaN	NaN	973020000	1126100000	1279200000	6103500000	5633000000	6066400000
UNG	229260000	133760000	165920000	NaN	NaN	NaN	368650000	375110000	263920000
COX4I1	3762900000	2810100000	2680100000	8264500000	9478700000	8995600000	15120000000	16159000000	13347000000
LAMP2	NaN	NaN	744780000	1018500000	919930000	988830000	952050000	NaN	NaN
RNH1	NaN	NaN	NaN	NaN	NaN	NaN	NaN	NaN	NaN
CCL2	NaN	NaN	NaN	NaN	NaN	58001000	NaN	NaN	NaN
EEF2	NaN	NaN	NaN	1485300000	1261600000	1216700000	11062000000	11215000000	10672000000
PDIA4	15123000000	15978000000	16428000000	15071000000	15032000000	14316000000	15335000000	15223000000	14418000000
P4HA1	1542800000	1417400000	1429000000	2453400000	2601900000	3177100000	1807900000	1754900000	1801800000
PLS3	NaN	NaN	NaN	510190000	459670000	624930000	1381400000	1366800000	1613400000
ETFA	1984600000	1688800000	1722500000	1266200000	1678400000	1809300000	1716900000	1545400000	1631700000
GYS1	NaN	NaN	NaN	NaN	NaN	NaN	140520000	NaN	NaN
PRKAR2A	NaN	NaN	729780000	NaN	NaN	NaN	812890000	472880000	NaN
GTF2F2	2461800000	1868300000	1777200000	2331200000	2516400000	2932500000	2052600000	2225600000	2352200000
MTHFD2	4357500000	4053800000	3626600000	4964300000	6453800000	5561900000	4262600000	5099500000	4742300000
MIF	4763800000	4115200000	4423800000	NaN	NaN	NaN	4715400000	3896300000	3911200000
CD99	5984200000	6756100000	6931100000	16121000000	13290000000	16036000000	4071100000	5157800000	5501900000
FDPS	307760000	309040000	341420000	432390000	490270000	1005300000	2036800000	1838500000	1901400000
NID1	NaN	NaN	NaN	NaN	NaN	56556000	NaN	NaN	NaN
AKR1A1	1023100000	991070000	705700000	493180000	458820000	453510000	1084600000	826600000	820140000
PKM	15782000000	12976000000	13257000000	9519200000	6588500000	8135700000	27156000000	26149000000	25984000000
HSP90B1	62634000000	60679000000	59040000000	38544000000	33821000000	33145000000	36648000000	41952000000	41988000000
MYL6B	249090000	191570000	173490000	228530000	471460000	NaN	NaN	NaN	NaN
COX6B1	504590000	575900000	449500000	362060000	337400000	363960000	NaN	395790000	914010000
POU2F1	644550000	565230000	608190000	868960000	805700000	856020000	660920000	600590000	696780000
HNRNPL	999940000	796730000	544260000	1797400000	1415600000	1711100000	6402000000	7811400000	8561400000
DARS	115630000	NaN	168290000	189430000	203550000	134500000	1729600000	1298600000	1687500000
JUP	NaN	NaN	NaN	199530000	195830000	216900000	600550000	560160000	713030000
UQCRB	5512500000	6059200000	6176500000	11151000000	16251000000	15709000000	6268000000	5427200000	6365600000
AKR1B1	5483700000	4970800000	4031400000	1963800000	1864400000	2247700000	5874200000	5831300000	5502200000
ANPEP	NaN	NaN	NaN	NaN	NaN	NaN	477320000	488280000	416050000
GSPT2;GSPT1	NaN	NaN	27684000	NaN	NaN	NaN	NaN	NaN	NaN
UCHL3	616770000	728120000	734830000	409240000	NaN	374190000	528570000	653540000	559700000
FOSL1	211830000	NaN	266140000	151810000	168430000	221670000	451670000	209780000	NaN
NME1	7623300000	NaN	NaN	NaN	NaN	NaN	NaN	NaN	NaN
ARSB	NaN	NaN	NaN	NaN	NaN	NaN	NaN	NaN	NaN
RPA2	9442200000	9036200000	10219000000	7868100000	8625800000	10510000000	7011900000	6616600000	7237400000
NQO2	NaN	NaN	NaN	NaN	NaN	NaN	NaN	NaN	209190000
H2AFX	NaN	NaN	NaN	NaN	NaN	NaN	NaN	NaN	NaN
CBR1	372560000	309160000	NaN	NaN	NaN	NaN	NaN	NaN	NaN
ACADS	NaN	NaN	NaN	NaN	NaN	NaN	NaN	NaN	NaN
CREB1	1130700000	917890000	1009400000	928960000	1609900000	1535800000	NaN	NaN	NaN
GLB1	NaN	NaN	NaN	877380000	554090000	802020000	1670000000	1907300000	1605900000
GCFC2	NaN	NaN	NaN	530740000	NaN	NaN	NaN	NaN	NaN
HIST1H1B	2817200000	2747100000	2778400000	1256500000	1763400000	1582500000	1512200000	1262500000	1262000000
HIST1H1C	166840000	NaN	NaN	85868000	NaN	NaN	NaN	NaN	NaN
FAH	NaN	NaN	NaN	NaN	NaN	NaN	NaN	NaN	174660000
STMN1	56659000000	60762000000	66180000000	71419000000	52309000000	48163000000	32100000000	31045000000	30843000000
NAGA	NaN	NaN	NaN	NaN	NaN	NaN	389140000	438450000	489200000
HSPA6	NaN	NaN	5708000000	NaN	NaN	NaN	NaN	NaN	NaN
HMGA1	2104200000	2806800000	2964700000	1983100000	1428200000	2548600000	1603100000	1587300000	1672500000
GOT1	386730000	598240000	677580000	952830000	757740000	699030000	1556500000	1614000000	1867900000
PRKCA	NaN	NaN	NaN	NaN	NaN	NaN	764460000	742950000	722500000
JUNB	390490000	324950000	275790000	NaN	NaN	NaN	NaN	NaN	NaN
UBTF	1841300000	1874400000	1908600000	1739700000	2464800000	2687900000	3911900000	4305200000	4318100000
JUND	1204000000	1227400000	1510800000	2444900000	1732000000	1618200000	1588600000	1325300000	1209700000
ATF7	NaN	NaN	NaN	NaN	NaN	NaN	NaN	NaN	NaN
CAPN2	NaN	NaN	NaN	NaN	NaN	NaN	NaN	NaN	NaN
PFKL	NaN	NaN	NaN	NaN	NaN	NaN	NaN	NaN	74450000
GM2A	NaN	NaN	NaN	NaN	NaN	63030000	NaN	NaN	NaN
LGALS3	9470300000	9487800000	8753200000	10754000000	9723100000	9788100000	10023000000	11146000000	11697000000
PSMC3	8475800000	9618000000	9343200000	5070200000	4156500000	4646100000	6370300000	6610500000	6754500000
TCP1	1689800000	1335800000	1226500000	1040100000	792500000	665660000	3086700000	3520300000	4233600000
RPL35A	2168600000	2422000000	2628800000	1177700000	1225600000	1338600000	2676300000	1346600000	1438000000
ARF4	NaN	NaN	NaN	541880000	NaN	548150000	834600000	729020000	831060000
RPL7	13325000000	12975000000	12751000000	10029000000	7122000000	11054000000	9244800000	9361700000	10386000000
VCL	15173000000	16044000000	16538000000	7782500000	7325600000	8034100000	14699000000	13572000000	13133000000
SON	1752600000	1854800000	1644500000	1679800000	1388600000	1703400000	2630100000	2565500000	2478300000
NELFE	1784300000	1920600000	1702300000	3048600000	3489800000	3903500000	1891400000	2043400000	2063500000
PGAM1	29001000000	27805000000	28242000000	17123000000	22277000000	24210000000	17639000000	18626000000	18243000000
SDC1	484540000	527440000	568810000	565760000	743920000	789460000	NaN	NaN	NaN
ATF1	NaN	NaN	125140000	NaN	NaN	NaN	NaN	NaN	NaN
ATP5J	13057000000	15597000000	14916000000	25176000000	31841000000	34965000000	14188000000	14400000000	14317000000
CDH2	NaN	NaN	NaN	801010000	1451700000	1677000000	1909900000	1866200000	2328300000
HK1	NaN	NaN	NaN	NaN	NaN	NaN	265310000	366530000	229580000
POLR2C	1349900000	1225500000	1279200000	817540000	645820000	788600000	593560000	615090000	714130000
EIF2AK2	146310000	165060000	155540000	NaN	NaN	NaN	NaN	NaN	NaN
TFE3	254090000	195210000	186890000	204830000	237680000	399140000	NaN	NaN	NaN
ATP2B4;ATP2B1	NaN	NaN	NaN	NaN	NaN	NaN	NaN	NaN	65912000
EIF2S2	5064900000	5138000000	5442400000	3558800000	3280700000	4117000000	4856300000	4790000000	5191600000
ANXA7	350200000	394090000	367560000	534330000	545000000	587170000	1741500000	1579400000	1490900000
BTF3	7424900000	6259000000	7960900000	7756000000	7421200000	7796700000	4597400000	4234300000	5483400000
RAB3B	NaN	NaN	NaN	NaN	NaN	41871000	NaN	NaN	NaN
RAB6A;RAB6B;RAB39A	NaN	NaN	NaN	611390000	967290000	NaN	966060000	1095900000	1136400000
MX1	NaN	NaN	NaN	NaN	NaN	NaN	298400000	263220000	274960000
PSMB1	2433000000	1884300000	2547900000	3176500000	2316000000	2849600000	4780900000	5518500000	5792100000
M6PR	NaN	NaN	NaN	NaN	NaN	NaN	500920000	499830000	558550000
COX5A	12371000000	15359000000	16612000000	12960000000	12999000000	14906000000	7446200000	8661400000	6523000000
LMNB1	41091000000	42878000000	40502000000	45726000000	46838000000	45764000000	38811000000	36190000000	36615000000
COL5A1	NaN	NaN	239180000	NaN	NaN	NaN	NaN	NaN	NaN
AGA	666130000	591460000	579170000	1591600000	3361500000	2537500000	927980000	791670000	702010000
PTMS	3988400000	7090400000	6053700000	1664300000	948780000	1673500000	548880000	422320000	539740000
ATP6V1B2	410230000	415940000	339560000	253220000	482630000	369610000	663480000	626340000	875200000
ATP6V1C1	NaN	NaN	NaN	NaN	NaN	NaN	356360000	258500000	420090000
FLNA	1259900000	1073900000	1211400000	9149200000	8270900000	8685100000	36974000000	36560000000	35925000000
ACO1	281920000	298300000	320790000	NaN	NaN	NaN	252180000	289840000	311350000
NT5E	NaN	NaN	55189000	NaN	NaN	NaN	NaN	NaN	NaN
VDAC1	17093000000	13682000000	13247000000	11121000000	11913000000	11770000000	8394000000	6787100000	7346100000
SDHB	508600000	357260000	346620000	307840000	432960000	430070000	712270000	1038400000	1015300000
SCP2	10022000000	13469000000	15535000000	19406000000	22825000000	19197000000	12291000000	10860000000	11256000000
UBA1	78369000	NaN	NaN	NaN	NaN	NaN	3216500000	2933200000	3406100000
NME1-NME2;NME2;NME1	19389000000	19132000000	19147000000	26969000000	30927000000	28521000000	23877000000	25139000000	28770000000
HNRNPA2B1	127000000000	116000000000	100000000000	119000000000	132000000000	123000000000	84695000000	82454000000	77538000000
RFX1	NaN	NaN	NaN	NaN	NaN	NaN	76697000	NaN	NaN
UQCRC2	3706800000	4136500000	4160100000	3965200000	3880100000	4106200000	3726900000	3723400000	3919800000
XPA	144720000	NaN	NaN	NaN	NaN	NaN	NaN	NaN	NaN
ITGA6	NaN	NaN	NaN	NaN	NaN	NaN	NaN	NaN	NaN
SFPQ	57797000000	55971000000	59222000000	43493000000	41022000000	42471000000	49369000000	48460000000	47870000000
PPIB	24411000000	22274000000	21988000000	59863000000	49763000000	45341000000	45694000000	54839000000	56502000000
WARS	1678300000	1919600000	1722200000	1620600000	1477000000	1376800000	4002500000	4337200000	3748900000
RPS3	6023800000	7309800000	7412400000	5155300000	4851400000	4629200000	9146600000	8542100000	7959400000
SP100	2508900000	2873400000	2977800000	2768800000	2758000000	2864100000	1726600000	1760300000	1999500000
NFYA	1811000000	1715400000	1704100000	2844900000	2992800000	2344000000	1785200000	1715800000	1776400000
AHCY	599860000	626500000	618270000	374360000	474340000	587700000	1479800000	1478100000	1426800000
CFL1	34907000000	36812000000	46126000000	24509000000	17982000000	25764000000	20943000000	15827000000	19018000000
DTYMK	613130000	565490000	500720000	332550000	575220000	344370000	409950000	403000000	454390000
EEF1B2	34565000000	36316000000	35283000000	23669000000	26147000000	31073000000	19067000000	20896000000	20770000000
ATP5F1	1116400000	1256700000	1318900000	3726000000	3833100000	4270500000	12695000000	11725000000	11870000000
AKAP5	NaN	NaN	NaN	NaN	NaN	62704000	NaN	NaN	NaN
IGFBP5	NaN	NaN	NaN	413340000	159410000	148350000	NaN	NaN	NaN
ACP1	314920000	369620000	315650000	NaN	NaN	NaN	NaN	NaN	NaN
ACAT1	3152900000	2592600000	2424400000	1795800000	2234400000	2336900000	1593500000	1809700000	2045300000
MYL9	3028800000	3744000000	3499600000	23347000000	25101000000	20666000000	9467900000	8385700000	9170100000
MCM3	NaN	NaN	NaN	310110000	NaN	NaN	1227800000	1298300000	976010000
MPST	112710000	123230000	107380000	NaN	NaN	NaN	NaN	NaN	NaN
RPS12	4686500000	3041700000	3570500000	1378200000	3379200000	1435900000	2509800000	2927300000	2235900000
YY1	281820000	290410000	278000000	245520000	242800000	265950000	NaN	NaN	NaN
DNAJB1	793750000	773890000	760630000	741890000	936500000	851420000	604400000	722190000	680260000
ATP5A1	46441000000	44779000000	43742000000	34405000000	32734000000	32168000000	26222000000	28545000000	31462000000
CTSS	NaN	NaN	NaN	NaN	NaN	NaN	NaN	NaN	NaN
PSMA1	4897300000	3572100000	3934500000	2983300000	3961000000	3594600000	4543700000	4020800000	5245600000
PSMA3	2875300000	2755500000	2532200000	1683500000	1907300000	1255400000	1955700000	1903400000	1787300000
PSMA4	1544800000	1343900000	1382800000	1116700000	918350000	914410000	1471900000	1394200000	1376900000
ITGA3	NaN	NaN	NaN	929260000	874010000	920750000	663040000	844420000	788600000
MSN	19740000000	20673000000	22328000000	18625000000	20689000000	20660000000	20492000000	19273000000	20095000000
DDX6	NaN	NaN	NaN	645670000	644150000	364460000	2401200000	3405900000	2719100000
CTNNA2	NaN	NaN	NaN	NaN	NaN	NaN	NaN	NaN	125350000
U2AF2	1698000000	1990800000	2051200000	3131200000	2016900000	2944400000	3883200000	3536000000	3118200000
RPL13	6057900000	6444200000	6908900000	6119600000	6402000000	5807600000	7006500000	7278100000	7067000000
S100A4	303160000	373730000	389840000	NaN	NaN	NaN	NaN	NaN	NaN
HMGB2	11955000000	12912000000	12127000000	10867000000	8977400000	5983200000	7515100000	7452900000	9095100000
TARS	NaN	NaN	NaN	NaN	NaN	NaN	1160200000	950410000	970750000
VARS	NaN	NaN	NaN	NaN	NaN	NaN	2273900000	1814500000	1701300000
EEF1G	1709000000	2006200000	1675800000	1714600000	1462900000	1135800000	9831700000	10360000000	10180000000
AK4	493940000	666110000	674680000	1749400000	2141500000	1838900000	1386000000	1130900000	1176300000
ANXA13	NaN	NaN	NaN	NaN	NaN	NaN	NaN	NaN	NaN
YWHAQ	3676600000	4049300000	3989600000	599900000	770940000	620940000	1317900000	1103500000	778340000
COL8A1	NaN	NaN	NaN	2591600000	2405700000	2356400000	2774900000	2742500000	2187400000
RPA1	NaN	NaN	NaN	NaN	NaN	NaN	1483600000	1309100000	1153700000
CALR	97393000000	96758000000	96077000000	116000000000	90251000000	89014000000	62578000000	65145000000	64634000000
CANX	517750000	500730000	374730000	806700000	1002600000	1596300000	997330000	804930000	1025800000
PSM8;PSMB8	2631400000	1984900000	2204200000	2250800000	2008700000	2951900000	2510300000	2369900000	2639400000
PSMA5	13420000000	14094000000	15084000000	8535600000	8277200000	7958300000	7219400000	8077500000	8370500000
PSMB4	7555700000	7238300000	8333600000	7791000000	9259100000	9042900000	6977500000	7625300000	7699900000
PSMB6	1140900000	1280100000	1433200000	1188600000	1288500000	1140100000	1124500000	1211700000	1238000000
PSMB5	760410000	735660000	713490000	667010000	601010000	836150000	1391700000	1416300000	1257600000
TMOD1	267130000	242410000	220060000	NaN	NaN	NaN	NaN	NaN	NaN
MAPK1	NaN	NaN	NaN	NaN	318730000	NaN	356650000	487960000	476480000
LAP3	758120000	847860000	811030000	514700000	671690000	634270000	1348200000	1308600000	1258300000
GTF2E1	270690000	443220000	500650000	201780000	343380000	NaN	NaN	NaN	NaN
GTF2E2	NaN	NaN	NaN	172660000	148920000	143630000	NaN	NaN	NaN
IMPA1	NaN	NaN	NaN	NaN	NaN	NaN	192610000	216010000	NaN
CTGF	NaN	NaN	NaN	NaN	NaN	NaN	NaN	NaN	NaN
EPHA2	NaN	NaN	NaN	NaN	NaN	NaN	85309000	105130000	103190000
SHC1;SHC2	NaN	NaN	NaN	NaN	NaN	NaN	NaN	NaN	NaN
CRABP2	81143000	81515000	91676000	NaN	NaN	NaN	NaN	NaN	NaN
TKT	1449200000	1639400000	1539100000	1156100000	1017600000	1040700000	6783900000	6069700000	5771300000
PML	646080000	605870000	567390000	449450000	590990000	571590000	1361600000	1199900000	1168200000
MARCKS	25251000000	29764000000	30971000000	29818000000	34244000000	31376000000	21333000000	19597000000	19602000000
GNA11	NaN	NaN	NaN	NaN	NaN	NaN	NaN	NaN	71134000
ALDH4A1	NaN	NaN	NaN	NaN	NaN	NaN	NaN	NaN	NaN
ERP29	6668700000	6622200000	7075800000	18305000000	21964000000	21446000000	9889600000	9650700000	9669400000
PRDX6	8656200000	8789600000	8530000000	6910500000	6185200000	6453800000	8151300000	7571300000	7942600000
BLVRB	2053000000	1569300000	2306600000	901750000	584420000	721880000	860090000	549440000	511900000
PRDX5	9857300000	9979500000	9560100000	10144000000	8798800000	13687000000	7850600000	12435000000	9446200000
DDT;DDTL	1255400000	1819700000	1738500000	732220000	536840000	432190000	545000000	736840000	648100000
GCHFR	610680000	501030000	625420000	644060000	NaN	768890000	NaN	NaN	NaN
PRDX3	2796500000	4219200000	3903100000	4318900000	4109400000	3822800000	6028300000	5329100000	5361900000
ATP5D	9250500000	9450200000	10119000000	21202000000	18188000000	13451000000	6947800000	8065900000	8631900000
RPL12	4625600000	4554700000	4994700000	4349400000	3483400000	4905800000	5177500000	5599900000	6267500000
ECHS1	2622700000	2394200000	2338000000	1754200000	2253100000	1698300000	1978000000	2005000000	1604700000
CMPK1	1278900000	1202900000	1005000000	797590000	798700000	756650000	976340000	692550000	790960000
PEBP1	14984000000	12188000000	11474000000	11910000000	7958200000	10331000000	5192000000	6611800000	7091500000
PPP2R1A	237780000	143230000	156430000	162070000	267390000	346410000	1936300000	1787400000	1619800000
PPIF	1537000000	1601500000	1589500000	1362500000	1474400000	1118300000	2884100000	3555200000	3206400000
NMT1	445750000	599670000	701770000	698710000	866770000	881120000	1334200000	1084800000	1010500000
ADSS	428310000	316360000	353900000	NaN	NaN	NaN	295500000	326740000	364600000
LRPAP1	4055300000	3524900000	3353100000	12337000000	13581000000	9830400000	5566100000	7305900000	7892000000
CLIP1	4933400000	5052500000	4628800000	2633700000	2667900000	3669600000	2910100000	2855800000	2909800000
SERPINB1	1009900000	801860000	844710000	1249100000	1390600000	1177300000	1486500000	1307900000	1251400000
ALDH1B1	1491500000	1710400000	1123800000	2259500000	1547300000	1090100000	4512300000	4572800000	4043900000
GDI1	NaN	NaN	NaN	NaN	NaN	NaN	NaN	NaN	133930000
MAT2A	338990000	302600000	338570000	347510000	193630000	282070000	470750000	708990000	915550000
SDC4	328160000	169310000	136550000	683570000	846220000	1854700000	598650000	646960000	695990000
DNAJA1	3197700000	2906700000	3420600000	2100800000	2930300000	2113700000	4675600000	3943900000	4713200000
UQCRC1	NaN	NaN	NaN	NaN	NaN	NaN	133500000	257290000	238150000
HIBADH	1152400000	918040000	852530000	851240000	748230000	640240000	860250000	864190000	790440000
ATIC	263710000	342220000	280690000	NaN	NaN	NaN	1308500000	649700000	507080000
HNRNPH3	18306000000	17785000000	15634000000	11086000000	11830000000	12282000000	6561900000	5461400000	5826000000
YWHAB	41567000000	43048000000	48183000000	29744000000	38523000000	37754000000	33445000000	32332000000	30205000000
SFN	17503000000	18850000000	19365000000	2745800000	2708100000	3163400000	1998800000	2446800000	1924200000
STIP1	17124000000	13533000000	13970000000	5534100000	6132400000	7055000000	7629400000	7179900000	6923700000
S100A11	10990000000	12110000000	11041000000	9480400000	8873100000	8402200000	5308000000	4041800000	2111000000
L1CAM	NaN	NaN	NaN	NaN	NaN	NaN	295530000	323550000	314600000
PRDX2	3807300000	3740400000	4203900000	3125500000	2677700000	3002100000	2734100000	2845800000	2537900000
PYCR1	381890000	400730000	345440000	NaN	206240000	365890000	506220000	528750000	348470000
GBP1	NaN	NaN	NaN	NaN	NaN	NaN	181290000	158290000	139780000
GTF2H1	NaN	NaN	NaN	NaN	NaN	NaN	NaN	NaN	NaN
CTH	NaN	NaN	NaN	NaN	NaN	NaN	NaN	NaN	37293000
CD70	NaN	NaN	NaN	NaN	NaN	NaN	NaN	NaN	NaN
KIF5B	NaN	NaN	NaN	NaN	NaN	NaN	693840000	686480000	722520000
CSTF2	4409000000	4186000000	3801700000	4252100000	4161600000	4287600000	3548300000	3154300000	3662100000
DUT	4359900000	3945200000	4223300000	2839100000	2411200000	3009100000	2319600000	2558100000	2496200000
CKS2	752370000	656810000	608730000	948770000	1554000000	707850000	353260000	463540000	357050000
MCM5	NaN	NaN	NaN	NaN	NaN	NaN	1435800000	1299700000	1274700000
MCM7	163130000	281540000	169060000	NaN	NaN	179330000	2043800000	1813800000	2148800000
SHMT1	NaN	NaN	NaN	NaN	NaN	NaN	NaN	NaN	NaN
SHMT2	1618500000	1989700000	1944100000	418340000	492990000	470070000	1252400000	1378100000	1240800000
HSPA4	568620000	502350000	551080000	565070000	646260000	587210000	1529700000	1355100000	1297400000
CTNNA1	NaN	NaN	NaN	NaN	NaN	NaN	1892200000	1956600000	1907900000
PHB	25613000000	22287000000	19084000000	21730000000	19385000000	19090000000	14485000000	14081000000	13408000000
NF2	NaN	NaN	NaN	NaN	NaN	NaN	NaN	NaN	NaN
RDX	4909600000	5627600000	5667000000	5522000000	6556300000	6845700000	4659300000	4653900000	4265200000
RPA3	4749800000	3278100000	3985000000	2776500000	5863400000	3857200000	2973700000	2679700000	2335600000
RFC4	NaN	NaN	NaN	NaN	NaN	NaN	214650000	206070000	218640000
RFC2	NaN	NaN	NaN	NaN	NaN	NaN	NaN	252060000	249130000
GTF2F1	3220200000	2843500000	2800700000	2152200000	2357100000	2299200000	1172900000	1930500000	1877800000
MYH9	9976300000	11125000000	10912000000	26544000000	28785000000	28564000000	79249000000	84358000000	85250000000
MYH10	402260000	NaN	528480000	1064100000	725550000	926510000	852020000	1306900000	1026300000
COPB2	NaN	NaN	NaN	NaN	NaN	NaN	1471200000	1735500000	1583000000
FUS	10434000000	11323000000	11512000000	15179000000	13835000000	13419000000	9005800000	7546500000	6974600000
GLRX	NaN	NaN	NaN	NaN	NaN	NaN	NaN	NaN	NaN
HMGCL	NaN	168480000	168320000	NaN	NaN	NaN	165600000	NaN	219150000
PSMC2	2662400000	2996100000	2744900000	1211000000	1486900000	1384400000	3254200000	2941600000	2691700000
ARL2;ARL2-SNX15	356630000	140590000	206870000	242430000	183670000	260900000	176090000	154810000	225300000
ARL3	2532300000	2753600000	3305900000	977570000	1631200000	1715500000	1771100000	1702300000	2034300000
MAP2K2	NaN	108190000	96452000	NaN	NaN	NaN	NaN	NaN	NaN
ATP5C1	4241400000	5257400000	5582300000	4225600000	4030200000	4376300000	3108900000	2917300000	2812900000
ATP6V1E1	4551600000	3655900000	4022000000	6722700000	6376000000	2634500000	2429800000	2247600000	2378400000
CPOX	NaN	NaN	NaN	NaN	NaN	NaN	140580000	133500000	166390000
RPL4	3068200000	2559200000	2481000000	1276900000	1177300000	1124800000	3745600000	3739300000	3509500000
NUDT1	NaN	NaN	NaN	NaN	NaN	NaN	NaN	87366000	NaN
PGM1	569330000	692760000	390350000	NaN	385480000	428860000	871150000	1069500000	1065700000
DLST	18016000000	17611000000	17741000000	15903000000	14492000000	15755000000	8669800000	9533700000	8369800000
SRP14	2565100000	2731300000	2367100000	3697800000	3351300000	2921500000	3125300000	2442900000	1797200000
NUP62	2960200000	5076700000	3668300000	482450000	961480000	728730000	902760000	1246100000	964250000
HPCAL1;HPCA	663470000	905190000	936050000	NaN	NaN	NaN	NaN	NaN	NaN
TAGLN2	50107000000	53398000000	51520000000	42396000000	44268000000	40165000000	43046000000	37596000000	37908000000
TALDO1	6924400000	6256400000	6269600000	7439200000	6181400000	6191500000	7697400000	8647700000	8919300000
ETFB	1844700000	2096900000	2199100000	2321700000	2141500000	1832200000	1480700000	1610200000	1528100000
RBMX	13469000000	14335000000	13358000000	15386000000	13757000000	13674000000	15120000000	15584000000	15619000000
ATP6V1A	299660000	265270000	299640000	486670000	681740000	360550000	590850000	1068400000	1028700000
HSPA9	25514000000	26378000000	27642000000	15159000000	16222000000	16517000000	14448000000	16205000000	15046000000
EIF4A3	1943700000	1811600000	2068000000	1662400000	1437000000	1351000000	2542400000	2644700000	2292000000
RPS19	11833000000	11462000000	11193000000	14616000000	15255000000	15286000000	15366000000	15294000000	15418000000
RPL3	1635800000	1237000000	1243800000	726610000	769280000	813820000	1972200000	2279500000	2179500000
COL18A1	437350000	483300000	491540000	346070000	430150000	461080000	670450000	831660000	643770000
FEN1	3794300000	3029500000	2602900000	2650900000	3078200000	2900900000	4719600000	3971400000	4892400000
CUX1	962480000	908310000	888570000	945060000	874700000	877620000	749440000	775200000	829320000
CAPG	12046000000	9718500000	10028000000	8814400000	11509000000	10142000000	7814800000	7812600000	8489200000
CAP2	1308500000	1409600000	1023000000	463970000	247840000	465260000	448160000	534630000	544830000
TXLNA	5902200000	6304400000	6126800000	5032200000	4078800000	4238300000	3157700000	3324600000	3196500000
CCT6A	2343000000	2486800000	2573200000	1271800000	1073600000	1028200000	4141400000	3820200000	3677900000
NNMT	648890000	676300000	621760000	985390000	968410000	1353100000	2894900000	2502500000	2747200000
PSMB10	740470000	907330000	892620000	NaN	NaN	NaN	471200000	454270000	615550000
VHL	484930000	484570000	553920000	601820000	NaN	297390000	387950000	361370000	NaN
PEX19;DCAF8	1548900000	1100800000	1338700000	909590000	1154900000	1301600000	783060000	727910000	686040000
MDH1	1970300000	1993200000	2139000000	1684400000	1333100000	1243600000	2285800000	2516000000	2405600000
MDH2	9313100000	8416600000	7251400000	4570000000	3934800000	3296400000	7560700000	7555100000	7702200000
EIF2S3;EIF2S3L	410820000	530040000	424520000	NaN	NaN	NaN	1053400000	1344000000	1418000000
CETN2	2058700000	1728000000	2175600000	2980200000	2976700000	2687900000	1758900000	1606800000	1496700000
NAA10	3427200000	2868600000	2762200000	2751500000	4017300000	3385100000	2607300000	2692600000	2739300000
GARS	NaN	NaN	NaN	NaN	NaN	NaN	1277200000	1480700000	1408800000
ACTR1B	275200000	383540000	280740000	256980000	283330000	NaN	NaN	NaN	NaN
ECI1;DCI	422620000	240050000	248670000	1335000000	954830000	898600000	2217900000	2218300000	2164000000
STAT1	NaN	NaN	NaN	2784500000	3525100000	3035400000	9846800000	10769000000	9365700000
PI4KA	NaN	NaN	NaN	NaN	2981600000	NaN	NaN	NaN	NaN
EPS15	NaN	136560000	107360000	NaN	NaN	NaN	NaN	NaN	NaN
RPS27	1223900000	1305500000	1303100000	913530000	NaN	939230000	1651000000	1753900000	1778600000
RBM34	146910000	222190000	NaN	NaN	NaN	NaN	NaN	NaN	NaN
LRPPRC	NaN	NaN	NaN	NaN	NaN	NaN	NaN	98111000	NaN
RPL35	2574200000	2169200000	2051700000	1965300000	3019200000	3737200000	4973300000	4756500000	3205900000
PRCP	NaN	NaN	NaN	615020000	837420000	354140000	1791500000	1849600000	1611200000
PAFAH1B1	NaN	NaN	NaN	NaN	NaN	NaN	934470000	957240000	884710000
MCAM	NaN	NaN	NaN	705520000	456490000	447530000	1850000000	2054000000	2096000000
CTSO	NaN	NaN	NaN	NaN	NaN	NaN	NaN	NaN	55429000
GPD2	NaN	NaN	NaN	NaN	NaN	NaN	325540000	227250000	188450000
SSR2	NaN	NaN	NaN	NaN	NaN	NaN	7881800	NaN	NaN
RANBP1	21542000000	21636000000	20822000000	25994000000	23386000000	22950000000	17796000000	16460000000	16056000000
NAMPT	1002800000	1061000000	861050000	284300000	230300000	370210000	2253500000	2097200000	2077600000
PSMC4	6365800000	6925100000	6016100000	5416000000	4993100000	4828300000	4214900000	4531900000	4535200000
TSFM	NaN	NaN	NaN	416370000	NaN	NaN	584930000	546940000	472020000
PPIC	814700000	894070000	762790000	2123500000	2162700000	1893700000	1665700000	1382900000	1572400000
VDAC2	2216400000	2187100000	2275300000	1889300000	1775000000	1075000000	2932000000	2701200000	2254600000
ACADSB	235360000	253060000	210570000	NaN	NaN	NaN	NaN	NaN	NaN
CBX5	18161000000	19781000000	19613000000	23256000000	30210000000	27278000000	14185000000	15260000000	16332000000
USP5	NaN	NaN	NaN	NaN	NaN	NaN	194380000	235930000	181700000
RANGAP1	868260000	903400000	759290000	375050000	326570000	455140000	1428400000	1123200000	988980000
RECQL	NaN	NaN	NaN	NaN	NaN	NaN	1751500000	1577100000	1984400000
NOP2	NaN	NaN	NaN	NaN	NaN	NaN	NaN	88283000	NaN
CRK	9556800000	6572600000	7925800000	9185500000	7024300000	5205900000	3171000000	5793000000	5025200000
CRKL	1293500000	1322000000	1501800000	980220000	1443200000	942550000	715360000	621230000	886700000
RPL21	6033800000	7101100000	6284800000	7407100000	3803600000	2360300000	2537900000	4295300000	5176800000
RPS9	3834600000	3943900000	3952100000	3550800000	3629500000	3939100000	4224200000	4117800000	3828900000
RPS10;RPS10P5	2764500000	2118600000	1937800000	6745400000	4084400000	3113900000	4279700000	4718300000	5071100000
MAP1B	1806200000	1950900000	2196700000	2459800000	2850100000	2919800000	1963200000	2099500000	2154700000
GNPDA1	NaN	NaN	NaN	325640000	485770000	647600000	452580000	446490000	710130000
YAP1	10887000000	11081000000	10111000000	12704000000	13129000000	12212000000	5993600000	6876100000	7116000000
UTRN	NaN	NaN	NaN	NaN	NaN	NaN	NaN	44446000	NaN
IQGAP1	553580000	461180000	575070000	1010100000	1214800000	1356400000	4125200000	3829900000	3720300000
GYG1	1158100000	986300000	938250000	623810000	594500000	783850000	556280000	694050000	603970000
CAPZA2	2613800000	2261300000	2775600000	2842900000	2267900000	2264000000	2102600000	2296000000	2153300000
QARS	NaN	NaN	NaN	NaN	NaN	NaN	1054500000	1086900000	1209700000
UQCRFS1;UQCRFS1P1	1571400000	1710700000	1855100000	3473400000	2982900000	2885000000	3057800000	2907300000	2962100000
ATP5O	4000500000	3709600000	3710700000	8675500000	11207000000	10253000000	5566300000	5726000000	6070000000
SOX9	128230000	NaN	NaN	NaN	NaN	NaN	NaN	NaN	NaN
LSS	NaN	NaN	NaN	NaN	NaN	NaN	297060000	290600000	348330000
GCLM	NaN	NaN	NaN	NaN	NaN	NaN	NaN	NaN	NaN
PSMD8	NaN	NaN	NaN	NaN	NaN	NaN	1460000000	1919200000	1613700000
PRRC2A	250380000	176540000	158990000	NaN	NaN	NaN	NaN	NaN	NaN
GSS	3002200000	3038400000	3080900000	1942300000	2405100000	2325400000	1697600000	1718000000	1779300000
CCT5	2059300000	1979700000	2348200000	1256800000	579720000	387150000	3298100000	3200400000	3835400000
NES	768320000	711190000	849410000	NaN	NaN	NaN	NaN	NaN	NaN
HSPA13	1119500000	885380000	663920000	1020600000	1199900000	2179900000	1054700000	921860000	823810000
IDH2	1233100000	1426300000	1098000000	927260000	817860000	886250000	1613300000	1576300000	1696100000
PITPNB	NaN	NaN	NaN	NaN	NaN	NaN	704300000	630590000	1056000000
CD97	675420000	844970000	655560000	1295800000	1014300000	1171300000	1395200000	1720300000	1792100000
MARCKSL1	3031600000	2489600000	2664600000	3221700000	2729600000	2702300000	1896900000	1404200000	1614600000
ALDH9A1	NaN	NaN	NaN	NaN	NaN	NaN	182250000	169790000	175430000
RPL34	1403600000	1417100000	1275400000	429460000	692480000	589770000	1089500000	901490000	986550000
LMAN1	NaN	NaN	NaN	302850000	207110000	293950000	2157100000	1802400000	1640400000
NASP	71376000000	69839000000	70029000000	61159000000	57680000000	57263000000	31310000000	32248000000	29628000000
FNTA	146390000	172690000	NaN	306140000	278870000	296760000	401010000	NaN	179780000
MRPL19	836980000	779010000	912620000	970900000	1002600000	971920000	627870000	518390000	552870000
TUFM	2849100000	2602900000	2711200000	1726000000	1508800000	1657800000	3303900000	3456100000	2971600000
AMPH	670480000	589750000	722480000	1002100000	849390000	984700000	1044200000	1050700000	1037700000
CDC34	NaN	NaN	NaN	NaN	NaN	NaN	NaN	NaN	62911000
SRP9	2670000000	3464200000	3722200000	3154900000	9791100000	3608400000	6303900000	5193500000	5508500000
AARS	NaN	NaN	NaN	NaN	NaN	NaN	488060000	400410000	370870000
SARS	NaN	NaN	NaN	NaN	NaN	NaN	323400000	261700000	296670000
PSMB2	639570000	618520000	575610000	825400000	1223000000	1066100000	1930800000	2248300000	1791900000
MCM2	377250000	358770000	365940000	343380000	315160000	441390000	1326600000	1377000000	1481200000
ACADVL	575030000	765080000	763760000	633200000	831830000	686070000	1619100000	1567300000	2133700000
YLPM1	2929500000	2800100000	2797500000	2096600000	2181500000	2121000000	2706600000	2809400000	2535700000
TMED10	336340000	278040000	274070000	244960000	314120000	286960000	454630000	610780000	578930000
RBM25	1010600000	1012800000	1080900000	519820000	592330000	517340000	3521600000	3016900000	3230400000
NUMB	NaN	NaN	NaN	NaN	NaN	NaN	404950000	421020000	323920000
EIF2B2	NaN	NaN	NaN	113870000	134830000	136010000	177610000	164370000	NaN
HINT1	2836700000	2819900000	2797000000	1264000000	2225400000	1765900000	1276300000	1250700000	1365700000
FHIT	NaN	NaN	NaN	NaN	NaN	157250000	NaN	NaN	NaN
NUP153	NaN	NaN	NaN	NaN	NaN	NaN	379070000	323240000	303450000
RANBP2	NaN	NaN	NaN	NaN	NaN	NaN	338690000	385090000	364210000
SEPHS1	NaN	NaN	NaN	NaN	NaN	NaN	165590000	164810000	205420000
GMPS	NaN	NaN	NaN	NaN	NaN	NaN	1085700000	1077800000	1081100000
CRIP1	NaN	NaN	NaN	321370000	352720000	258580000	NaN	NaN	NaN
MMP14	325730000	419620000	473210000	652340000	905390000	832670000	518720000	445710000	358630000
GDI2	1428800000	1520300000	1490800000	1957800000	1550100000	1443300000	4561300000	4552200000	4308300000
SERPINB8	NaN	NaN	NaN	NaN	NaN	NaN	NaN	NaN	NaN
SERPINB9	NaN	NaN	NaN	NaN	NaN	NaN	NaN	NaN	NaN
SERPINH1	49174000000	46021000000	46450000000	57611000000	57496000000	52758000000	36353000000	39663000000	37499000000
PDLIM4	1769400000	1937700000	1884600000	NaN	NaN	NaN	NaN	NaN	NaN
ST13;ST13P5	16801000000	16056000000	16272000000	16144000000	15394000000	16522000000	7732500000	6833000000	7744500000
VASP	1255800000	1076900000	791520000	1573700000	2354700000	1418500000	2176600000	2183000000	1927300000
DNM2	365410000	325380000	370550000	NaN	NaN	NaN	1163700000	827940000	1048100000
CCT8	785980000	855110000	723160000	116520000	505610000	508310000	2413100000	3130100000	2838700000
CCT4	782540000	661250000	494640000	461900000	697130000	417230000	1720500000	1555300000	1796900000
ANXA11	1903600000	1856500000	1701800000	871930000	923300000	939790000	2850800000	2985400000	3226300000
FXR2	NaN	NaN	NaN	NaN	NaN	NaN	NaN	165190000	159290000
RAB13	NaN	NaN	NaN	NaN	NaN	NaN	NaN	NaN	83993000
DAP	2741600000	4197500000	3359000000	2718200000	3399500000	3253900000	3064100000	2373600000	2078300000
DUSP3	266010000	203970000	291540000	215560000	260030000	331990000	NaN	226130000	207960000
IDH3G	NaN	NaN	NaN	NaN	NaN	NaN	NaN	NaN	90905000
GALK1	149360000	139160000	142170000	NaN	NaN	NaN	NaN	NaN	NaN
SSR4	NaN	NaN	NaN	NaN	NaN	NaN	680820000	558000000	597230000
TPMT	NaN	NaN	NaN	NaN	NaN	NaN	NaN	NaN	NaN
MECP2	NaN	NaN	NaN	134180000	NaN	NaN	NaN	NaN	NaN
HCFC1	758320000	664020000	711970000	668470000	495960000	421380000	661170000	783280000	577580000
PSMD7	1587400000	1739400000	2116700000	2112100000	2312600000	2518700000	3402500000	3180100000	3863800000
SUOX	NaN	NaN	NaN	NaN	NaN	NaN	236120000	211050000	259730000
SGSH	NaN	NaN	NaN	NaN	NaN	NaN	758860000	718810000	693560000
RPS6KA3;RPS6KA1;RPS6KA2	NaN	NaN	NaN	NaN	NaN	NaN	NaN	NaN	NaN
HDGF	33405000000	32810000000	31483000000	33734000000	33190000000	32381000000	25365000000	21815000000	23219000000
LUM	NaN	NaN	NaN	NaN	NaN	133870000	NaN	NaN	148450000
CNN1	6319500000	6955100000	5735000000	11253000000	9073600000	9844100000	12548000000	12047000000	10694000000
MNAT1	NaN	NaN	NaN	NaN	NaN	200860000	NaN	NaN	NaN
NDUFA8	NaN	NaN	NaN	348170000	502990000	420360000	569610000	581130000	454060000
PGD	NaN	NaN	NaN	NaN	NaN	NaN	1656000000	1620300000	1955000000
KPNA2	277940000	248420000	203710000	NaN	NaN	NaN	685200000	662050000	732290000
KPNA1	NaN	NaN	NaN	NaN	NaN	NaN	NaN	NaN	46466000
NCBP2	455890000	343650000	433370000	515640000	320560000	NaN	198040000	214190000	229530000
ARHGDIB	1924600000	2269500000	2148700000	543480000	NaN	487660000	NaN	NaN	NaN
AGFG1	973240000	1130200000	1210000000	1228400000	1541700000	1645300000	1249900000	1187500000	1104400000
HNRNPF	5892200000	6359800000	6732100000	4813500000	4417500000	3049300000	3513200000	3647200000	3254000000
GTF2A1;HIST1H4F	NaN	NaN	NaN	NaN	NaN	NaN	NaN	NaN	NaN
RBM5	163590000	227830000	239490000	NaN	NaN	NaN	NaN	NaN	NaN
HRSP12	NaN	NaN	NaN	140830000	231360000	248340000	NaN	NaN	NaN
CAPZA1	21228000000	19825000000	19595000000	19671000000	15278000000	17921000000	13214000000	14331000000	15234000000
CRIP2	5476800000	8020100000	9067200000	3830800000	6728100000	6633700000	4193700000	3945400000	3860400000
NUP98	7187000000	6319100000	6660600000	5193200000	4507500000	5179400000	3802500000	5081800000	4161600000
BLVRA	NaN	NaN	NaN	NaN	NaN	NaN	NaN	NaN	NaN
ACLY	NaN	NaN	NaN	158080000	328870000	344180000	3350400000	3118000000	3474500000
CEBPG	NaN	NaN	NaN	NaN	NaN	NaN	NaN	NaN	NaN
METAP1	NaN	NaN	NaN	NaN	NaN	NaN	NaN	NaN	NaN
SUCLG1	NaN	NaN	NaN	NaN	NaN	NaN	438200000	NaN	NaN
PGGT1B	NaN	NaN	NaN	NaN	NaN	NaN	NaN	NaN	65513000
COPB1	NaN	NaN	NaN	NaN	NaN	NaN	1247800000	1338100000	1319500000
CTSC	1015800000	1357800000	1274600000	1014100000	1250200000	972200000	1468000000	1494500000	1659200000
HCCS	NaN	NaN	NaN	NaN	NaN	NaN	278950000	302250000	225300000
SLC16A1	NaN	NaN	NaN	NaN	NaN	NaN	NaN	NaN	144300000
IST1	876070000	767810000	668360000	894980000	725110000	1080100000	818660000	936400000	760490000
SUB1	13044000000	14031000000	15220000000	30702000000	34098000000	36114000000	19217000000	20154000000	20226000000
CLNS1A	924350000	1134600000	1196200000	958250000	756680000	973640000	396370000	585630000	566730000
RARS	NaN	NaN	NaN	NaN	NaN	NaN	363560000	379750000	442440000
ATN1	NaN	NaN	NaN	NaN	NaN	NaN	NaN	NaN	NaN
YARS	1098800000	1236700000	1054400000	686410000	1036000000	1276600000	2255100000	2293900000	1972200000
USP14	NaN	NaN	NaN	323390000	464380000	474840000	502130000	537620000	510190000
HSPA2	1491200000	1729700000	2075500000	630750000	867670000	665580000	687570000	711170000	658790000
BCAT1	NaN	NaN	NaN	NaN	NaN	NaN	NaN	NaN	NaN
RAD23B	15213000000	14111000000	13979000000	12316000000	15323000000	12530000000	8846300000	8419600000	8038900000
NAGLU	604510000	841720000	740080000	1534300000	1296400000	1809400000	1634400000	2120800000	2070900000
GALC	NaN	NaN	NaN	546180000	557800000	397980000	973260000	1225100000	916020000
ALDH18A1	NaN	NaN	NaN	NaN	NaN	NaN	272210000	215240000	180080000
EIF5	1874900000	1822300000	1589600000	639750000	970180000	884440000	1300100000	1467700000	1242100000
RRAD	135230000	131400000	152900000	NaN	NaN	NaN	NaN	NaN	NaN
CSE1L	NaN	NaN	NaN	139070000	NaN	NaN	16149000000	8428600000	9252200000
VCP	3699400000	3574300000	3250100000	1261400000	1800000000	1561500000	6610500000	6014700000	5622600000
MFAP1	3500900000	2945600000	3005100000	4558400000	5322900000	5542900000	2923500000	3156600000	3126000000
HADHB	2455300000	2527100000	2335500000	1470300000	1431500000	1530400000	1282000000	1344000000	1261200000
CDH13	1012200000	893220000	807810000	734410000	810740000	740440000	1520600000	1515800000	1375400000
TPD52	12045000000	11309000000	10878000000	12927000000	13402000000	11516000000	7319600000	6918700000	7182100000
SEC13	NaN	NaN	NaN	NaN	NaN	NaN	1607200000	1814000000	1870400000
HNRNPH2	1031100000	674240000	687460000	NaN	NaN	NaN	289840000	164500000	261600000
OXCT1	494930000	480930000	409210000	315000000	399420000	429570000	248420000	313560000	364660000
EIF3B	NaN	NaN	NaN	148970000	162810000	NaN	1446100000	1847400000	2071100000
BID	534480000	348200000	342560000	376580000	NaN	NaN	443610000	568950000	495950000
RRP1	NaN	NaN	270780000	130310000	213970000	300980000	260490000	221670000	269050000
MARS	NaN	NaN	NaN	NaN	NaN	124650000	1371300000	1632100000	1975900000
MP68;C14orf2	NaN	NaN	NaN	NaN	NaN	NaN	284300000	150220000	148440000
ATP5EP2;ATP5E	NaN	NaN	NaN	NaN	NaN	NaN	NaN	NaN	NaN
ATP5I	3964900000	3887100000	4129000000	14195000000	10581000000	11699000000	7104900000	7642600000	7716500000
EIF6	NaN	NaN	NaN	456200000	800680000	652850000	1654500000	2536900000	2359200000
CTBP2	NaN	NaN	NaN	NaN	NaN	NaN	21649000	NaN	NaN
STX17	419960000	551730000	NaN	586650000	471330000	347950000	498180000	391460000	NaN
NUP107	NaN	NaN	NaN	NaN	NaN	NaN	NaN	218450000	176370000
MTPN	7079200000	7351500000	7412700000	5806700000	5542900000	4505100000	3836500000	3786900000	3872400000
SEC61G	NaN	NaN	NaN	NaN	NaN	NaN	NaN	NaN	NaN
TPI1	42663000000	42267000000	47899000000	29819000000	24716000000	24814000000	26903000000	26295000000	27257000000
EIF3E	NaN	NaN	NaN	NaN	NaN	NaN	1637000000	1533900000	1680500000
SEC61B	NaN	NaN	NaN	NaN	NaN	NaN	NaN	NaN	NaN
GABARAPL2	NaN	NaN	77351000	87889000	106980000	69215000	58981000	82169000	NaN
UBE2G2	NaN	NaN	NaN	NaN	NaN	NaN	NaN	NaN	NaN
PFN3	NaN	NaN	NaN	NaN	NaN	NaN	NaN	NaN	NaN
ACTB;ACTG1	175000000000	176000000000	171000000000	158000000000	151000000000	154000000000	335000000000	332000000000	337000000000
EIF4A1	10630000000	10708000000	9950000000	7142100000	6787500000	7173100000	9357400000	9422600000	9621000000
RPS20	4421400000	4524700000	5257600000	3794700000	4410100000	6406600000	7361600000	7614000000	7619100000
S100A10	11745000000	13855000000	18861000000	10340000000	6391900000	11944000000	9191800000	7969100000	11266000000
GMFB	1051300000	995940000	850790000	1022900000	1228400000	1024600000	847190000	880020000	862310000
SPCS3	278240000	208110000	226880000	475560000	463540000	336060000	1754300000	1629400000	1884100000
SRP54	691950000	847760000	866320000	424640000	NaN	NaN	840350000	835400000	961090000
RAB2A	NaN	NaN	NaN	796890000	381830000	315360000	657090000	534840000	461020000
CKS1B	1299100000	1886100000	1419500000	1810600000	2364400000	1488500000	722090000	928660000	728600000
UBE2M	NaN	NaN	69548000	NaN	NaN	NaN	NaN	NaN	NaN
UBE2K	471400000	371740000	363020000	487840000	370060000	432460000	391720000	NaN	443520000
UBE2N;UBE2NL	6029200000	6789900000	5280000000	7363000000	12391000000	7945500000	5773900000	6623200000	6041600000
RAB14	NaN	NaN	NaN	NaN	NaN	NaN	498320000	469210000	423610000
ACTR3	NaN	NaN	NaN	NaN	NaN	NaN	797640000	851350000	637930000
ACTR2	NaN	NaN	NaN	358940000	499400000	NaN	2179800000	2116600000	2070300000
ACTR1A	4378900000	3963400000	4357300000	4454000000	3139000000	4107000000	3790600000	4362000000	4341000000
COPS2	192410000	121950000	164590000	NaN	NaN	NaN	263050000	196570000	182200000
ARF1;ARF3	1034600000	1387500000	1391200000	1029700000	808230000	787460000	999160000	1062300000	1049500000
ABCE1	NaN	NaN	NaN	NaN	NaN	NaN	158260000	144030000	167500000
MAX	1341700000	1295200000	1209800000	2066000000	2267600000	1991000000	1244200000	1232900000	1030700000
RPS3A	4612100000	4331000000	4609000000	3025600000	3736500000	3858700000	5298100000	5217100000	5218400000
RPL26;KRBA2;RPL26L1	8297000000	6958200000	7407100000	4589700000	4248100000	5216600000	4804700000	4647200000	5129800000
PSME3	4555800000	4365900000	5093300000	4586700000	4695100000	3651100000	4199400000	4022000000	3888500000
RPL15	1221400000	1212800000	1194200000	816130000	534820000	1139600000	2278800000	2698800000	2951400000
MAGOH;MAGOHB	1315800000	1543300000	1451800000	3246200000	2583100000	3394000000	5938200000	5187800000	5770900000
RPL27	7781900000	7838000000	7959000000	5453900000	9395200000	7843400000	7739400000	8230900000	8603400000
PCBD1	2209800000	1773100000	1437200000	1909200000	2441100000	2721700000	1419700000	1555800000	1287300000
HSPE1	27101000000	28294000000	28868000000	58324000000	61865000000	64434000000	29875000000	27144000000	29999000000
VBP1	2666600000	2589100000	2458600000	1909500000	1649800000	2275200000	1510400000	1299400000	1367700000
PKIA	NaN	NaN	NaN	108100000	NaN	NaN	NaN	NaN	NaN
GNG11	NaN	NaN	NaN	NaN	NaN	131370000	NaN	NaN	NaN
SUMO2;SUMO4	25882000000	30339000000	29898000000	32902000000	8379600000	11530000000	3929800000	12674000000	20240000000
UFM1	3378200000	3077600000	2526600000	5428300000	4483800000	4768700000	1931600000	2185100000	2038300000
WDR5	285190000	NaN	189300000	NaN	NaN	NaN	361940000	265690000	291830000
NUTF2	585070000	1000100000	1015300000	NaN	NaN	NaN	NaN	NaN	NaN
HNRNPK	63399000000	68965000000	66585000000	46020000000	49660000000	45355000000	72274000000	66356000000	67497000000
YWHAG	7019700000	9912000000	10977000000	12764000000	13928000000	15721000000	9340800000	11715000000	12763000000
TIMM10	784860000	737130000	826340000	1474600000	4310800000	2896400000	1945000000	2103100000	1940500000
RPS7	21669000000	21196000000	23385000000	25496000000	25382000000	18586000000	19699000000	21133000000	21620000000
PPP1CB	NaN	NaN	NaN	NaN	NaN	NaN	NaN	NaN	183270000
PSMC1	3420100000	3512300000	3488200000	1745200000	1675900000	2062600000	2470800000	2311900000	2416700000
PSMC5	8044100000	7772900000	7901000000	4398500000	5333500000	4254700000	4796400000	4566500000	5145400000
[truncated: 1,393 more rows]

## Sheet: selected_proteins
Gene names of protein	WT_1	WT_2	WT_3	KO_1	KO_2	KO_3	RES_1	RES_2	RES_3
CDC2;CDK1	2189300000	1853300000	1745100000	2827500000	2299600000	3817500000	5847500000	6059900000	6943000000
SERPINB6	1175600000	1276000000	1123500000	2482800000	2542800000	3688600000	2806300000	3088200000	3423800000
HDLBP	1322100000	1210500000	1603500000	203960000	166940000	178340000	2949300000	3182300000	3273800000
EHD1	5545900000	5899500000	5691200000	5746200000	5621100000	6375500000	10330000000	9678500000	10355000000
CLN5	NaN	NaN	NaN	NaN	NaN	NaN	130780000	111890000	105970000
SERPINA1	NaN	NaN	NaN	605420000	557000000	624170000	463310000	NaN	NaN
PSMA2	3990900000	5361300000	4506200000	2405800000	2584700000	2171200000	2776600000	2998400000	2814800000
BAT3;BAG6	NaN	NaN	NaN	NaN	NaN	NaN	330880000	301930000	345720000
EPPK1	NaN	NaN	NaN	NaN	NaN	NaN	419090000	353370000	331110000
GML;TXNRD1	1427000000	1228900000	1200000000	1527000000	1455700000	1178500000	2656000000	2557900000	2880900000
GPX4	172360000	161630000	168210000	277280000	357020000	353290000	716050000	714130000	696070000
LAMTOR4	NaN	NaN	NaN	316210000	499140000	441000000	238250000	231030000	301330000
BCL2L13	NaN	NaN	NaN	533140000	601150000	560570000	492950000	425700000	513550000
MRPL51	NaN	NaN	NaN	211430000	164200000	147890000	119960000	142320000	148650000
CTNNBL1	NaN	NaN	NaN	NaN	NaN	NaN	119300000	111780000	124950000
CNTNAP3;CNTNAP3B	NaN	NaN	NaN	675770000	728170000	658620000	615490000	NaN	896680000
PSMB3	465760000	381830000	310680000	561150000	472790000	388700000	349950000	350570000	317460000
SLIRP	4466900000	4788900000	4351700000	1782900000	2942000000	5346100000	1746400000	1154500000	1616600000
GPX1	1826000000	2313700000	2099500000	2604900000	1793500000	2023200000	1363300000	1538600000	1551000000
IKBKG	578700000	553030000	638210000	229460000	154680000	225490000	333070000	216250000	191390000
APOOL	NaN	473290000	483840000	374960000	349370000	502600000	780790000	768220000	756140000
MYCBP	4501800000	3656600000	3698500000	5732300000	5951700000	5715300000	3139800000	3046900000	3033800000
RPL10	NaN	NaN	NaN	NaN	NaN	NaN	1650700000	1809200000	1443500000
FGFR1OP	NaN	NaN	NaN	243350000	231290000	403390000	NaN	NaN	NaN
PDLIM2	407730000	552360000	574240000	594290000	618390000	532670000	224300000	348420000	411630000
CLTC	NaN	NaN	NaN	306500000	385690000	445590000	12669000000	12077000000	12174000000
SH3GLB1	500760000	620060000	582510000	249060000	NaN	NaN	443440000	390420000	534200000
PSMD1	NaN	NaN	NaN	845780000	835370000	994900000	4839300000	3672900000	4243600000
SELM	1474200000	1924900000	1050000000	2675400000	2632100000	2908200000	2163500000	1840500000	1639200000
POLD2	NaN	NaN	NaN	NaN	NaN	NaN	214290000	174780000	195280000
RBM15	768700000	851840000	810250000	713100000	563370000	486310000	821050000	848190000	817490000
RPL17	3532200000	3934000000	3606800000	2671700000	1428000000	2080000000	1071800000	2399000000	2582300000
ASNA1	196930000	206260000	200240000	358960000	261850000	215700000	332750000	378960000	360290000
VTA1	NaN	NaN	NaN	NaN	NaN	NaN	710210000	633610000	420550000
SELH;C11orf31	317760000	242420000	256030000	215640000	NaN	NaN	267420000	253210000	280910000
CPNE3	NaN	NaN	NaN	NaN	NaN	NaN	294850000	215050000	292600000
UGP2	3455200000	2406300000	1924000000	1385200000	1513900000	1495700000	1216000000	1734600000	1819600000
SYNJ2BP	NaN	NaN	NaN	263940000	264420000	213340000	252630000	249750000	215840000
TARDBP	2548900000	1801600000	2014800000	1308900000	1075700000	1009000000	2199100000	2202100000	1966900000
RAVER1	NaN	NaN	NaN	NaN	NaN	NaN	394400000	457210000	508650000
EIF3S3;EIF3H	349320000	371420000	458500000	356100000	346460000	273580000	508670000	530500000	606660000
IDH3B	747210000	774720000	662390000	312620000	671330000	504280000	538140000	NaN	NaN
SBDS	197840000	193890000	303910000	NaN	NaN	NaN	NaN	NaN	NaN
EAPP	282420000	153460000	153790000	NaN	NaN	NaN	NaN	NaN	NaN
CAB39	NaN	NaN	NaN	NaN	NaN	NaN	430810000	376320000	350240000
SLC4A1AP	172520000	193420000	215550000	NaN	NaN	NaN	NaN	NaN	NaN
YTHDF3	1686500000	1388100000	1448200000	1786100000	1594700000	1701700000	2550500000	2648100000	3043700000
SNX12	508390000	478490000	453390000	467800000	535880000	544070000	246430000	269660000	290480000
08. Sep	199790000	182560000	157690000	NaN	NaN	NaN	NaN	157170000	175030000
ATXN3	NaN	NaN	NaN	NaN	NaN	NaN	274800000	226170000	229970000
ARFIP2	600390000	539950000	547900000	624510000	646980000	765380000	411730000	470080000	481780000
NDUFA5	1773300000	1753300000	1656900000	2887200000	1560800000	1570100000	1368700000	1130100000	1324400000
15. Sep	988620000	824810000	713890000	1432200000	2003700000	2892600000	1433200000	1462300000	1438000000
SDHA	NaN	NaN	NaN	NaN	NaN	NaN	204940000	114510000	108330000
LYPLA1	219380000	200740000	259990000	189990000	142870000	NaN	317910000	195410000	275210000
PSME2	2291700000	2233300000	2221800000	1455300000	1039400000	883350000	1656200000	1720700000	1857700000
AP2B1	NaN	NaN	NaN	NaN	NaN	218030000	2701900000	3044500000	2990700000
BSG	366460000	419460000	435210000	NaN	NaN	NaN	1511000000	1643000000	1496300000
PSMC6	1923800000	1812300000	1998600000	926040000	792720000	1117600000	2203400000	1990900000	1894200000
PRUNE2	NaN	NaN	NaN	437320000	375250000	404150000	NaN	NaN	NaN
FAM21C	904270000	974710000	881630000	823900000	485300000	437760000	467210000	305510000	343580000
C21orf33	635120000	651570000	763270000	262000000	416640000	398620000	293730000	380600000	NaN
POLR2E	447330000	481430000	454110000	460480000	487810000	625410000	545450000	603510000	635060000
WDR18	NaN	NaN	NaN	NaN	NaN	NaN	371490000	249140000	263420000
FGF2	184230000	154360000	114050000	258000000	276750000	196930000	411800000	352700000	372140000
MBNL1;MBNL3	775250000	650830000	424260000	610470000	1263800000	547280000	847290000	1063900000	1182000000
TCF3	213200000	189990000	242390000	NaN	NaN	NaN	NaN	NaN	239340000
APP	NaN	NaN	NaN	3006000000	2507000000	3452900000	1055400000	1131700000	874990000
GPALPP1	566750000	609200000	641920000	613780000	728850000	665200000	NaN	NaN	NaN
NOLC1	4200900000	4164300000	4271300000	7008900000	9081700000	9429200000	8009600000	7641200000	6497800000
SNRPC	3180600000	4035200000	2739300000	2243500000	3844800000	3285000000	2255900000	2402900000	2417500000
ABI1	2914200000	2203500000	2144100000	3178100000	3267900000	3172500000	1811900000	2241000000	2154400000
TNIP1	445550000	433470000	425250000	406050000	516570000	447390000	NaN	NaN	NaN
HADH	9114500000	8335600000	9110500000	11892000000	11263000000	11466000000	5717100000	4724000000	4897900000
TAPBP	NaN	NaN	NaN	NaN	NaN	NaN	147450000	145230000	191090000
LIPA	NaN	NaN	NaN	NaN	NaN	NaN	340790000	409540000	418390000
SCAF8	NaN	NaN	NaN	NaN	NaN	NaN	626410000	589400000	676390000
RBP1	583660000	651700000	707730000	NaN	NaN	NaN	NaN	NaN	NaN
ILK	NaN	NaN	NaN	NaN	NaN	NaN	628320000	437830000	354650000
NCEH1	NaN	NaN	NaN	221680000	265720000	258480000	811590000	969190000	900480000
HYI	222670000	269220000	218060000	254540000	278070000	298230000	NaN	NaN	NaN
TTN	1363900000	2744600000	2573700000	2295500000	1783300000	2387200000	797640000	825940000	956050000
ARPIN	1554400000	1341800000	1228500000	1887400000	1634100000	1243500000	755800000	713200000	669730000
SULT1A4;SULT1A3	1252200000	722670000	484160000	NaN	NaN	NaN	NaN	NaN	NaN
PAM16	NaN	NaN	NaN	191550000	239010000	226350000	825000000	676780000	761280000
C10orf32	NaN	NaN	NaN	552500000	709460000	NaN	365030000	300770000	541500000
SRSF7	10512000000	11309000000	13094000000	17781000000	16255000000	19085000000	14109000000	13777000000	12824000000
IFI27L2	NaN	NaN	NaN	897370000	684070000	604810000	NaN	NaN	NaN
ACAA2	1556300000	1699800000	1880000000	380350000	591050000	380210000	915680000	463830000	444840000
DLGAP4	180940000	227910000	231790000	NaN	NaN	NaN	NaN	NaN	NaN
TPT1	18718000000	14271000000	15633000000	7216200000	6349100000	7370200000	4965700000	4595700000	4612200000
POLR2J3;POLR2J2;POLR2J	195680000	202380000	253550000	311030000	213660000	677150000	231510000	223740000	255620000
GSTZ1	NaN	NaN	NaN	NaN	NaN	NaN	279100000	235610000	236740000
DLG1	804720000	666990000	602920000	557640000	577990000	728200000	515250000	468090000	597130000
NELFA	NaN	NaN	NaN	NaN	NaN	NaN	378230000	350070000	359150000
RPSA	23374000000	21486000000	18505000000	16397000000	17967000000	14779000000	14971000000	13582000000	13359000000
ABI2	291180000	372870000	384670000	311300000	376150000	302050000	NaN	NaN	NaN
HTRA2	410910000	413250000	528120000	490170000	460420000	714020000	455590000	431320000	407180000
ARL6IP4	1440500000	1333600000	1533900000	2824100000	2043000000	2412900000	1729900000	1396000000	1206600000
MAP9	NaN	NaN	NaN	NaN	NaN	NaN	228940000	250140000	227210000
DDX46	642080000	271240000	502790000	NaN	NaN	NaN	1071700000	1005400000	1260500000
ECI2	443150000	549780000	760930000	576540000	589400000	770730000	1015200000	920640000	832310000
SCOC	922000000	416510000	519100000	NaN	NaN	NaN	NaN	NaN	NaN
PACSIN3	898000000	607130000	623440000	450180000	499320000	401540000	NaN	NaN	NaN
CAPNS1	3824800000	5054600000	4554200000	4788600000	4986300000	5439000000	2856700000	3463900000	2785400000
RPRD1A	712510000	612090000	579880000	588280000	672530000	869910000	817960000	835560000	672690000
DDOST	3470400000	3814900000	1361900000	1030100000	1138600000	986060000	2788300000	2848200000	2500200000
SRSF4	1094500000	993870000	950930000	1096900000	959080000	952030000	788190000	387260000	362510000
RUNX2	NaN	NaN	NaN	202780000	304320000	315240000	450090000	318890000	444510000
CDK11B;CDK11A	534540000	608260000	708790000	598360000	851730000	759580000	624530000	599000000	669540000
DDX3X	1543800000	1151100000	1097400000	496370000	696640000	409910000	1308300000	1675500000	1490200000
DIAPH1	NaN	NaN	NaN	NaN	NaN	NaN	1076700000	822370000	914050000
MRPS18B	291780000	221250000	226130000	345280000	280010000	241040000	NaN	NaN	NaN
HSPA1A	9691900000	9240300000	8683000000	3437600000	4584200000	4222600000	7185800000	6806500000	6553500000
GBA	NaN	181170000	266360000	358540000	368280000	NaN	915100000	948320000	1138400000
CSNK2B-LY6G5B-1181;CSNK2B;CSNK2B-LY6G5B--991;CSNK2B-LY6G5B-562	471610000	287690000	124690000	878430000	1848400000	1871500000	1604300000	1649300000	1757900000
AP2A2	NaN	NaN	NaN	NaN	NaN	NaN	421380000	386860000	449040000
PUF60	3241000000	3058300000	3697500000	1824800000	1454300000	1548700000	2549500000	2804000000	3055000000
PHRF1	107210000	102700000	115420000	NaN	NaN	NaN	NaN	NaN	NaN
PON2	138810000	128580000	120570000	NaN	NaN	NaN	NaN	NaN	NaN
CNPY4	314590000	297100000	333300000	NaN	NaN	NaN	NaN	NaN	NaN
MATR3	11766000000	10925000000	11092000000	4854200000	5124200000	4755800000	11156000000	9963900000	10130000000
TP53	961600000	906680000	741000000	927670000	1240600000	1329300000	2268000000	2386800000	2144500000
FASN	NaN	NaN	NaN	NaN	NaN	NaN	1703200000	1773000000	1721400000
CD99L2	NaN	NaN	NaN	1062600000	589560000	687950000	626130000	539680000	662650000
ELF1	84628000	134430000	73823000	NaN	NaN	NaN	NaN	NaN	NaN
GATAD2B	827470000	1009600000	1010100000	919970000	846300000	828690000	696250000	848170000	865670000
HLA-C;HLA-H	NaN	NaN	NaN	2981800000	2462200000	2770700000	1507100000	1590700000	1752800000
ALDH7A1	NaN	NaN	NaN	NaN	408060000	279240000	539330000	618910000	461860000
RAB11FIP5	NaN	306480000	NaN	NaN	NaN	321940000	438960000	380300000	322960000
ASAH1	553070000	605010000	640310000	2604900000	1969100000	1681800000	2948500000	2572000000	2368700000
PXN	494860000	481780000	466960000	NaN	NaN	NaN	467030000	413050000	500200000
TJP2	1682100000	1838000000	1704200000	1412900000	2014600000	1659900000	2368800000	2387400000	2450500000
CTSD	6749900000	6791000000	6512900000	8848600000	8626300000	9092900000	11127000000	12423000000	12703000000
RILPL1	352220000	348910000	369300000	322030000	352660000	510960000	278370000	371560000	NaN
UROD	325280000	326140000	NaN	NaN	NaN	NaN	434260000	523050000	416090000
ACY1;ABHD14A-ACY1	NaN	NaN	NaN	589400000	513850000	474650000	381320000	459180000	512910000
KAZN	NaN	NaN	NaN	288710000	314890000	317270000	NaN	NaN	NaN
FAM107B	1629600000	1699000000	1596600000	2614800000	2899500000	2735500000	1952900000	1384700000	1366300000
DPYSL2	1560800000	1985900000	2319400000	300880000	495810000	501150000	1189200000	873770000	951320000
SFXN3	NaN	NaN	NaN	NaN	NaN	NaN	1451300000	1807400000	1625700000
HMBS	346190000	430630000	408730000	NaN	NaN	NaN	NaN	NaN	NaN
HLA-B	341240000	239540000	286710000	1506200000	1551700000	1505700000	2854600000	2600200000	2075500000
TCEA1	3099500000	3621300000	3732200000	3257700000	3957600000	4410800000	2116900000	2242700000	2179500000
DDX17	1651500000	1466100000	1425400000	1494300000	1343900000	1565300000	10722000000	10495000000	10490000000
GCSH	2281300000	3651800000	3957200000	7373300000	7203700000	6090000000	4780700000	3376100000	3109300000
SMN1	362590000	524000000	580320000	255750000	251570000	312250000	366030000	363900000	336390000
PHGDH	475110000	276910000	308410000	NaN	NaN	NaN	1020600000	853070000	892050000
PPT1	3154100000	2327600000	2571300000	1658100000	1729900000	2470700000	3995100000	4075000000	2893300000
GOLGA2	550590000	409010000	530280000	257570000	346960000	248920000	528770000	495230000	800010000
OPA1	199680000	NaN	220150000	NaN	NaN	NaN	204620000	208910000	245900000
CTNNB1	NaN	NaN	NaN	699400000	590750000	747150000	1925200000	1734300000	1793300000
ATXN2	NaN	NaN	NaN	NaN	NaN	NaN	305040000	356090000	384810000
POLR1C	141290000	130620000	140650000	NaN	NaN	NaN	NaN	NaN	NaN
UCK2	126850000	113280000	129390000	NaN	NaN	NaN	NaN	NaN	NaN
RPL5	4861000000	3802300000	4213700000	4578100000	4341600000	4299400000	8761600000	9040400000	8483900000
MEA1	472590000	319490000	530240000	542350000	712320000	808280000	NaN	NaN	NaN
RPS14	5286500000	4664200000	3782300000	3639900000	3284800000	3808900000	5517300000	5360900000	5451800000
RPS24	4305000000	6108900000	6174000000	14518000000	6145100000	8188600000	6347100000	8536300000	10042000000
HSD17B4	680610000	785130000	1117700000	1286700000	933430000	938350000	1860800000	2058600000	1819900000
CSNK2A1;CSNK2A3	1240600000	908830000	753450000	1284900000	1120600000	1042900000	2177100000	2530000000	2119000000
SAP130	96209000	111360000	136600000	NaN	NaN	NaN	NaN	NaN	NaN
MANBA	NaN	NaN	NaN	237640000	205860000	253330000	NaN	NaN	NaN
SEC23B	NaN	NaN	NaN	NaN	NaN	NaN	575120000	611930000	636140000
NDUFA6	580850000	695480000	648360000	1506300000	1076800000	1758100000	1033500000	1012400000	926730000
NCOR2	137590000	156270000	181830000	NaN	NaN	NaN	NaN	NaN	NaN
MTHFD1	634260000	561980000	664120000	836740000	809210000	656440000	2287200000	2286600000	1976100000
CDC73	272180000	285790000	NaN	NaN	451550000	598410000	773790000	1133000000	769030000
ADAR	NaN	NaN	NaN	NaN	NaN	NaN	1182000000	865040000	779510000
SSR1	668630000	551240000	493930000	377640000	427790000	733880000	NaN	NaN	NaN
ABLIM1	587600000	457270000	453400000	339710000	243710000	315440000	NaN	NaN	NaN
COPA	NaN	NaN	NaN	NaN	NaN	NaN	3861500000	2794900000	3234600000
ECE1	NaN	NaN	NaN	292710000	321850000	NaN	411380000	346120000	387700000
FOXP1	NaN	NaN	NaN	NaN	NaN	NaN	153740000	171750000	165670000
NDUFB9	NaN	NaN	NaN	453500000	423320000	400520000	544540000	540940000	538570000
MCM4	1045700000	1071200000	1110400000	566310000	562940000	448490000	1832800000	2073100000	2120700000
RPL29	4774700000	4078800000	4138400000	5284900000	3447900000	2779200000	3669600000	4478400000	5178300000
NHP2L1	569340000	967600000	715230000	664420000	255060000	256240000	NaN	NaN	NaN
GLA	1320100000	1286000000	1251800000	NaN	NaN	NaN	39216000000	44324000000	33939000000
SEC16A	NaN	NaN	NaN	NaN	NaN	NaN	483900000	430040000	443760000
PRPF40A	3877000000	3597800000	3553800000	5722500000	5751000000	5332900000	6100300000	5320900000	6031800000
MPRIP	NaN	NaN	NaN	NaN	NaN	NaN	292800000	296290000	591370000
DEK	4537800000	6417800000	6517000000	6056800000	5500800000	5294300000	3885500000	4077300000	4094500000
NKAP	519520000	434810000	428240000	225580000	386110000	516480000	368790000	294450000	516800000
SP3	195840000	234500000	167830000	NaN	NaN	NaN	NaN	128750000	195650000
TBCB	482270000	490100000	441810000	367130000	216380000	NaN	350730000	289650000	312210000
KRI1	298320000	305570000	381830000	525820000	616590000	622200000	366410000	372300000	363150000
NFKB1	NaN	NaN	NaN	NaN	NaN	NaN	237550000	201930000	173710000
NUP214	NaN	NaN	NaN	NaN	NaN	NaN	431920000	534120000	478440000
SPECC1L-ADORA2A;SPECC1L	325160000	336950000	373250000	NaN	NaN	NaN	555610000	541420000	528890000
GTF2I	NaN	NaN	NaN	NaN	NaN	NaN	364970000	389610000	374940000
FKBP2	2216200000	1803200000	1485000000	2186800000	3319100000	3456500000	1936900000	2251700000	1988700000
PCM1	NaN	166820000	164220000	NaN	NaN	NaN	195930000	213000000	188560000
NNT	NaN	NaN	NaN	247720000	274220000	246890000	230840000	227860000	233960000
POLR2A	NaN	NaN	NaN	NaN	NaN	NaN	105670000	114490000	150530000
SRSF6	15471000000	15742000000	18030000000	23364000000	25850000000	25852000000	9431400000	13895000000	11992000000
SDF4	18700000000	20601000000	19149000000	58997000000	51467000000	47256000000	25474000000	26877000000	28695000000
TGOLN2	NaN	NaN	NaN	NaN	NaN	NaN	396060000	463810000	388420000
SPCS1	NaN	NaN	NaN	NaN	NaN	NaN	374140000	412430000	383790000
ADK	194200000	253980000	225650000	NaN	NaN	NaN	249950000	269300000	246170000
PRIM1	NaN	NaN	NaN	NaN	NaN	NaN	67996000	99771000	113920000
LDHB	9378400000	8970500000	9485700000	8038500000	12884000000	10603000000	32053000000	32065000000	35105000000
KIAA1598	4132400000	3834300000	4030000000	3543800000	3903500000	3473700000	2349700000	2091600000	2082100000
ACO2	NaN	NaN	NaN	NaN	NaN	NaN	477340000	556350000	354810000
PSMB9	1420100000	1351600000	1334000000	808040000	668160000	384410000	567370000	448870000	390590000
CNOT1	NaN	NaN	NaN	NaN	NaN	NaN	356150000	254360000	319900000
BST1	NaN	NaN	NaN	106580000	108940000	173530000	174150000	144200000	206480000
TSSC4	386770000	385880000	331580000	417500000	480000000	589500000	508020000	441680000	436350000
MAP1LC3B;MAP1LC3B2;MAP1LC3A	709550000	665550000	584840000	487750000	751960000	532820000	864770000	885890000	859350000
NUDT5	2952400000	3238300000	3504300000	2409900000	1930900000	2369600000	1503900000	1479000000	1241200000
WBP2	442770000	357600000	370790000	529460000	537050000	599660000	443880000	321150000	NaN
MRPL37	NaN	NaN	NaN	NaN	NaN	NaN	171350000	169660000	166810000
METTL15	85296000	91049000	84831000	NaN	NaN	NaN	NaN	NaN	NaN
EIF1AY;EIF1AX	2430800000	1506000000	1319600000	1333000000	2344600000	2458000000	1103800000	1274100000	1098000000
RNPEP	NaN	NaN	NaN	NaN	NaN	NaN	223520000	212180000	181500000
ENSA	5532900000	5439900000	5179000000	6948300000	7312400000	7456100000	4038800000	4004700000	3891600000
TP53BP1	NaN	NaN	NaN	NaN	NaN	NaN	289350000	357130000	308430000
TUFT1	180670000	177770000	205150000	NaN	NaN	NaN	NaN	NaN	NaN
CRELD2	159780000	283650000	147900000	242240000	269790000	292740000	NaN	NaN	NaN
MANF	1729100000	1975300000	2029700000	1787400000	2022900000	2011000000	1993500000	2421500000	2404600000
MLLT4	NaN	NaN	NaN	NaN	NaN	NaN	127970000	152640000	134870000
SUMO3	1109700000	1232900000	1161300000	1366400000	1268500000	1446800000	1257600000	1263000000	1144500000
CASP3	NaN	NaN	NaN	NaN	NaN	NaN	302200000	376700000	542490000
SNRPG;SNRPGP15	1790200000	2181900000	2102000000	1658200000	2432700000	2226500000	1477000000	1146000000	1679100000
SRRM1	5490400000	5922200000	6173700000	6461100000	8502200000	8482400000	6087900000	4507400000	4290900000
EIF3L	NaN	NaN	NaN	NaN	NaN	NaN	1936500000	2149300000	1974800000
EWSR1	6228200000	4554700000	5282300000	2270700000	1602700000	2447800000	1460900000	1274500000	1243100000
UBE2I	607690000	578250000	565660000	633340000	826430000	739450000	676480000	1082800000	1073100000
RAE1	NaN	NaN	NaN	NaN	NaN	NaN	265310000	299610000	244950000
ARCN1	194750000	168160000	202800000	158090000	NaN	NaN	785370000	922120000	1017500000
TSPO	NaN	NaN	NaN	NaN	NaN	NaN	404020000	387580000	369180000
XRCC6	2397300000	2705500000	2914200000	2063400000	2093300000	2301800000	8730100000	8407400000	8513800000
STX12	NaN	NaN	NaN	270970000	246290000	312120000	460680000	466960000	416490000
CAPZB	1364200000	1288400000	1394800000	812630000	844320000	939580000	1724500000	1441200000	1519300000
EPHB2;EPHB1	NaN	NaN	NaN	NaN	NaN	NaN	211200000	200530000	163150000
CROCC;CROCCP3	1696000000	NaN	NaN	1249800000	1353500000	1624600000	NaN	NaN	NaN
MRPL43	NaN	NaN	NaN	296220000	340410000	312270000	NaN	NaN	NaN
06. Sep	401500000	340970000	325600000	NaN	NaN	NaN	NaN	NaN	NaN
GUK1	364550000	393460000	290430000	NaN	NaN	NaN	NaN	NaN	NaN
PABPC4	272260000	428640000	368090000	417390000	456710000	425230000	895990000	992200000	964110000
JMJD6	NaN	NaN	NaN	NaN	NaN	NaN	224750000	241440000	242870000
CNN2	3825100000	4761600000	4241700000	5175300000	2885200000	2957200000	5943700000	5672900000	5690200000
POLDIP2	260350000	279710000	309320000	334490000	394760000	456420000	661840000	584110000	511690000
SMARCE1	7141700000	7448300000	6800300000	11426000000	10679000000	11136000000	6715800000	6265800000	6698300000
IGSF9B;MSI2	699950000	593050000	636290000	NaN	NaN	NaN	NaN	NaN	NaN
CS	NaN	NaN	NaN	390460000	NaN	546280000	1864700000	2451700000	2339100000
PWP1	212320000	297550000	167660000	146750000	NaN	NaN	NaN	NaN	NaN
MRPL12	8011700000	7137000000	6857600000	11004000000	11650000000	18502000000	7092600000	6398100000	5870600000
NQO1	1036000000	1125700000	1063600000	NaN	NaN	NaN	1356500000	1365600000	1261900000
STK24	349750000	343480000	373610000	NaN	NaN	NaN	NaN	NaN	NaN
CCT3	1478700000	1420700000	1371800000	NaN	538330000	681390000	3216300000	3114400000	3182100000
UBB;RPS27A;UBC;UBA52	51610000000	51987000000	51999000000	68155000000	57324000000	52960000000	35183000000	33906000000	33048000000
FXR1	752410000	588330000	554910000	NaN	NaN	NaN	456480000	409270000	224520000
ILF2	1073500000	1346100000	1310900000	888180000	1024300000	995830000	6006900000	5576000000	5537700000
CORO1C	NaN	NaN	NaN	NaN	NaN	NaN	1245000000	1339700000	1219600000
RBPMS	718730000	919490000	875260000	971990000	1127100000	1323700000	765990000	783210000	848870000
LBH	698490000	696340000	803530000	NaN	NaN	NaN	NaN	NaN	NaN
BRD8	120770000	87096000	92140000	NaN	NaN	NaN	NaN	NaN	NaN
RAN	4138900000	4267000000	4368600000	4220500000	4801800000	5328700000	6887900000	6533700000	6816900000
EIF3C;EIF3CL	NaN	NaN	NaN	NaN	NaN	NaN	855150000	962040000	1101600000
CNOT3	230270000	346410000	324620000	493660000	821280000	NaN	421000000	345820000	389130000
PDE6H;MYL6	47132000000	54527000000	59181000000	107000000000	82715000000	82414000000	81928000000	80327000000	78586000000
ZNF8;RANBP3	2696500000	2326800000	2019800000	1665100000	1673800000	1890600000	2102900000	1940500000	1946800000
ACADM	1595800000	941760000	765910000	642190000	370220000	410950000	NaN	322750000	409540000
SH3GLB2	271740000	455180000	301200000	NaN	NaN	NaN	NaN	NaN	NaN
EIF4E2	NaN	NaN	NaN	NaN	214210000	207660000	307890000	310860000	315180000
MZT2B;MZT2A	282590000	285120000	293380000	242220000	227770000	NaN	207720000	169790000	201520000
SUMO1	2792000000	3377700000	4041400000	4174800000	3510600000	3544500000	2437600000	2261400000	2295700000
PTMA	11653000000	11690000000	11374000000	1969500000	3667700000	6267200000	4057200000	5207500000	4792500000
SMARCD2	NaN	NaN	NaN	NaN	NaN	NaN	237860000	299550000	258870000
RBM12B	214500000	182720000	207970000	NaN	NaN	NaN	NaN	NaN	NaN
WASH3P;WASH2P;WASH1;WASH4P	666380000	478710000	566880000	614590000	657270000	768640000	384610000	454870000	421700000
RPE;RPEL1	240770000	213780000	233790000	NaN	NaN	NaN	NaN	NaN	NaN
PCYT1A;PCYT1B	551620000	844120000	661860000	344130000	NaN	NaN	268670000	273560000	333690000
PFN2	1538500000	1026200000	1144600000	947440000	1806500000	NaN	NaN	NaN	NaN
SRI	443210000	411370000	398260000	261550000	322660000	328920000	NaN	NaN	NaN
RPL37A	362650000	318950000	281690000	NaN	NaN	NaN	NaN	NaN	NaN
NAA50	190500000	220740000	173020000	199910000	NaN	169420000	306510000	316810000	221730000
RAB7A	NaN	NaN	NaN	323120000	307200000	414430000	NaN	343280000	256380000
NCK1	296810000	204360000	236130000	NaN	NaN	NaN	NaN	NaN	NaN
FXN	1157700000	850940000	1015700000	3011600000	2628300000	2312100000	1914700000	1834100000	1624200000
PSPH	NaN	NaN	NaN	NaN	NaN	NaN	78170000	68411000	75348000
DRAP1	1393100000	1275900000	1377300000	1077800000	2011200000	1981500000	1002600000	1013900000	1158500000
BUD31	103740000	114280000	103420000	NaN	NaN	NaN	NaN	NaN	NaN
FOSL2	312780000	257570000	288800000	NaN	NaN	NaN	NaN	NaN	NaN
CPSF4	308540000	286070000	304780000	NaN	NaN	NaN	NaN	NaN	NaN
CDC42EP3	337410000	357600000	326250000	NaN	NaN	NaN	NaN	NaN	NaN
CYCS	4952500000	4147000000	4514100000	6373200000	5450200000	6497800000	4673300000	4207400000	4402300000
MRPL39	NaN	NaN	NaN	NaN	NaN	NaN	110750000	147700000	133110000
APEH	NaN	NaN	NaN	NaN	NaN	NaN	571900000	385020000	345650000
RPS27L	327180000	259450000	262220000	232520000	241630000	NaN	549750000	463820000	342400000
POLR2H	783130000	810940000	699610000	1123000000	1881100000	1497500000	1661600000	1778300000	1272000000
FAM195B	2175600000	2346800000	2464700000	4103400000	2709200000	3154700000	2295200000	2279300000	2148100000
RPL24	1266000000	1266000000	1362100000	1946400000	3119400000	3184400000	2748000000	1986100000	2018000000
CRTAP	188120000	198360000	287020000	914790000	809520000	752910000	1717500000	1982200000	1968600000
CCDC58	505690000	409660000	386360000	839370000	1189900000	1139800000	1169600000	1145200000	1337200000
PPIH	165720000	159770000	176470000	NaN	NaN	NaN	NaN	NaN	NaN
C7orf50	NaN	NaN	NaN	NaN	633180000	803130000	520870000	615070000	575980000
CHCHD3	1896500000	2036800000	2044400000	3575300000	3116700000	4263400000	1811400000	1990900000	1914800000
RCC1	243280000	235440000	248280000	NaN	NaN	NaN	292120000	318130000	389520000
POP7	NaN	NaN	NaN	206320000	159820000	240670000	NaN	NaN	NaN
CTNND1	457720000	330340000	375590000	924680000	1316700000	1153400000	2023300000	1974900000	1875100000
RAPH1	NaN	NaN	NaN	NaN	NaN	NaN	170000000	112150000	113390000
PPP3R1;WDR92	414180000	332130000	280040000	356610000	NaN	NaN	NaN	NaN	NaN
UCHL1	3790600000	5768800000	5937000000	3276800000	3965200000	2999100000	4616100000	4734800000	5221000000
COX7C	NaN	NaN	NaN	218500000	406720000	326280000	NaN	NaN	NaN
TMA16	418900000	340990000	302860000	NaN	NaN	NaN	NaN	NaN	NaN
RPL9	5034300000	4115300000	4005300000	1764700000	NaN	1358600000	1330200000	1939400000	978490000
MRPL27	NaN	NaN	NaN	217510000	154570000	NaN	152310000	140780000	137620000
HPSE	NaN	108170000	121470000	254790000	269980000	341520000	NaN	NaN	NaN
COPS4	246780000	293430000	278010000	NaN	NaN	NaN	270250000	223920000	238230000
EIF4E	602740000	592980000	602130000	731600000	1043900000	845530000	1421900000	1486100000	1459200000
11. Sep	1986200000	2236300000	1875200000	1427200000	1473800000	1440300000	2846200000	2886700000	2799100000
SEC31A	NaN	NaN	NaN	NaN	NaN	NaN	1475400000	1391900000	1554400000
ISOC1	NaN	NaN	NaN	NaN	227000000	200680000	421080000	359360000	314940000
COMMD10	190460000	230530000	194220000	227470000	NaN	206500000	NaN	NaN	NaN
ASPH	NaN	NaN	NaN	1121700000	1338000000	1278500000	884860000	640400000	829600000
ATOX1	1346200000	1838500000	1972900000	NaN	NaN	NaN	NaN	NaN	NaN
CHRAC1	203330000	245800000	254580000	NaN	NaN	NaN	NaN	NaN	NaN
TCEB1	2033200000	1885700000	1676000000	1648600000	1708300000	1581400000	1687900000	1584000000	1684600000
ERLIN2	1729100000	1470700000	1427100000	1743900000	1818100000	1701500000	2216000000	2293400000	2251500000
PLAA	NaN	NaN	NaN	NaN	NaN	NaN	155870000	195890000	237900000
TBCA	11477000000	12047000000	13402000000	11351000000	12258000000	13243000000	8236200000	6702100000	6015400000
CETN3	688110000	936840000	1014700000	987870000	843030000	645000000	422970000	443280000	398090000
COX7A2L	NaN	NaN	NaN	NaN	NaN	NaN	440130000	468750000	468200000
VAPB	255600000	285390000	204750000	NaN	NaN	NaN	NaN	NaN	NaN
COPS6	342240000	311730000	273910000	NaN	NaN	337810000	399670000	316600000	316240000
PPP1R2;PPP1R2P3	3865900000	3136500000	3905200000	5970200000	2105300000	2139000000	1691000000	1538700000	2268200000
NPC2	316530000	276340000	242830000	NaN	NaN	NaN	NaN	NaN	NaN
MED22	NaN	NaN	NaN	491350000	435070000	360780000	NaN	265140000	192600000
RAB1A	NaN	NaN	NaN	640110000	442900000	473670000	811060000	840250000	914660000
ADD1	129450000	175500000	131670000	NaN	NaN	NaN	322620000	300240000	228030000
RPL14	833650000	944690000	1091300000	640630000	611000000	597500000	495260000	1016800000	1096200000
07. Sep	4446000000	3626800000	4099100000	1818500000	2241000000	2306600000	4508100000	4718100000	3662000000
ACSL1	NaN	NaN	NaN	NaN	NaN	NaN	732700000	756070000	837250000
PRRC2C	829970000	729570000	713170000	443610000	NaN	NaN	846150000	796550000	721170000
NDUFV2	344650000	278870000	322290000	317650000	468100000	435170000	281090000	250560000	312210000
SNCA	1342300000	2235400000	1798600000	2803400000	1732800000	1282600000	504960000	433400000	512080000
EZR	42781000000	42202000000	45171000000	31381000000	30329000000	29274000000	25637000000	25748000000	27099000000
HMGB3	3884200000	3829900000	3535800000	3285800000	8389200000	5476500000	2854800000	2666700000	2344800000
ZC3H18	2072100000	1724600000	1701000000	2794600000	2827500000	2743200000	2006100000	1893700000	1961000000
CDKN1B	404700000	436880000	426630000	277430000	NaN	241710000	371760000	295450000	298810000
RAP1B;RAP1A	229960000	240640000	278090000	454270000	300500000	408920000	NaN	NaN	NaN
PPP3CA;PPP3CB	NaN	NaN	NaN	NaN	NaN	NaN	305420000	301490000	290400000
PLOD2	NaN	NaN	NaN	NaN	NaN	NaN	1847400000	1622600000	1540100000
EIF4G1	NaN	NaN	NaN	NaN	NaN	NaN	2543900000	2366500000	2565800000
MAP4	21352000000	21808000000	21910000000	21051000000	21204000000	21508000000	25907000000	27153000000	25810000000
KLC1	963890000	1183000000	1047300000	265610000	316930000	NaN	854620000	974800000	917400000
PRPF31	296800000	NaN	NaN	NaN	NaN	NaN	397910000	353400000	421730000
EIF4B	11368000000	10040000000	11130000000	11537000000	11395000000	10891000000	7947400000	8341400000	8319700000
RAB11FIP1	1237300000	1340800000	1505800000	1528300000	1714600000	1687700000	1643800000	1292400000	1120000000
DCTN1	NaN	NaN	NaN	192070000	NaN	165310000	301850000	448230000	456870000
NACA	24835000000	25804000000	26367000000	23577000000	19200000000	13792000000	11467000000	13695000000	12665000000
ALYREF	8921100000	7958500000	6635800000	9315600000	4859800000	5490400000	4397500000	4658700000	4741000000
PAICS	NaN	NaN	NaN	NaN	NaN	203430000	926800000	892020000	829980000
MAN2B2	NaN	NaN	NaN	NaN	NaN	NaN	213510000	267040000	200830000
MYO1B	NaN	NaN	NaN	NaN	NaN	NaN	250010000	276830000	305800000
MRPS17	106980000	117790000	121600000	NaN	NaN	NaN	NaN	NaN	NaN
DLD	1537400000	1381800000	1312100000	NaN	NaN	NaN	636540000	403560000	410360000
NUP155	NaN	NaN	NaN	NaN	NaN	NaN	1612300000	1698600000	1450100000
EGFR	NaN	NaN	NaN	NaN	NaN	NaN	179640000	133230000	126350000
TSN	286400000	349970000	580430000	206580000	NaN	384190000	444620000	583720000	786220000
COPS8	2423600000	2347800000	2203400000	2303300000	3165800000	3837500000	1661800000	1703200000	1789600000
NCAPH	177730000	258360000	270140000	NaN	NaN	NaN	245300000	NaN	NaN
NEU1	57989000	79913000	82856000	NaN	NaN	NaN	NaN	NaN	NaN
THY1	NaN	NaN	NaN	384250000	203410000	NaN	557230000	770130000	706720000
HAX1	NaN	NaN	NaN	390990000	426720000	548360000	NaN	NaN	NaN
UBXN1	2833100000	3502000000	4324800000	1716900000	2018100000	2102500000	1195400000	1191400000	1238900000
PRMT1	NaN	NaN	NaN	274580000	214640000	503250000	1776900000	2537900000	2575100000
NEDD8;NEDD8-MDP1	907740000	876710000	1036300000	494460000	NaN	736650000	276290000	352280000	468180000
EIF1AD	1042300000	1090500000	1149500000	608490000	718570000	1234300000	480530000	383340000	420860000
NPEPPS	NaN	NaN	NaN	NaN	NaN	NaN	262350000	225440000	201150000
RPL27A	2014900000	3109800000	3003800000	1748800000	1544700000	2136500000	1643500000	1993600000	2595500000
AASDHPPT	146950000	186280000	133300000	NaN	NaN	NaN	NaN	NaN	NaN
VPS28	256540000	230750000	200010000	NaN	NaN	NaN	NaN	NaN	NaN
C11orf58;SMAP	6604100000	6941400000	7130000000	11994000000	9975600000	8242000000	6871900000	6918800000	6582000000
PPP1CA	NaN	NaN	NaN	NaN	NaN	NaN	261030000	706080000	657960000
LMO7	241990000	357590000	367320000	NaN	NaN	NaN	NaN	169140000	156590000
RNASEH2C	132680000	139220000	131200000	NaN	NaN	NaN	NaN	NaN	NaN
AAMDC	NaN	NaN	NaN	701890000	612560000	628420000	NaN	NaN	NaN
CSRP1	5063800000	5359100000	6254000000	5277800000	4623900000	3872600000	5355900000	5377400000	5318900000
CCS	158160000	NaN	205970000	174970000	239310000	245400000	276750000	NaN	242090000
C11orf73	NaN	NaN	NaN	NaN	NaN	NaN	222250000	459380000	461960000
DERA	NaN	NaN	NaN	NaN	NaN	NaN	109740000	122970000	131130000
DPP3	NaN	NaN	NaN	NaN	NaN	NaN	196930000	171330000	194340000
SAA1	NaN	NaN	NaN	10316000000	7228000000	7902300000	6580100000	7614600000	8687500000
PFDN4	2765800000	2428700000	2447200000	3033000000	3076300000	2068400000	NaN	NaN	NaN
FAU	NaN	NaN	NaN	NaN	NaN	NaN	3189700000	1294900000	1322000000
PUM1;PUM2	NaN	NaN	NaN	NaN	NaN	NaN	376380000	240510000	358250000
FRG1	207210000	198360000	217060000	NaN	NaN	NaN	NaN	NaN	NaN
PTGR1	757890000	861620000	1243800000	1099100000	715520000	839710000	2264500000	2024800000	1882300000
PSMD9	1519300000	2202500000	1834600000	2508200000	7148100000	1571900000	2588900000	1753600000	980830000
ALCAM	NaN	NaN	NaN	NaN	NaN	NaN	518140000	493110000	589870000
SPARC	665430000	489930000	477010000	447500000	NaN	497870000	651710000	585900000	538600000
REXO2	275740000	209910000	192220000	390660000	386550000	553350000	517250000	572230000	622850000
SDHAF2	232450000	297990000	201470000	477940000	578180000	522790000	NaN	361200000	123640000
OTUB1	752060000	744590000	708740000	384290000	324400000	402720000	435500000	399730000	342860000
ATP6V0D1	NaN	NaN	NaN	NaN	NaN	NaN	239710000	319960000	334850000
CCDC53	1376600000	1644100000	1507900000	1748700000	2280000000	1656100000	1053100000	820340000	778470000
SLC3A2	272880000	NaN	NaN	1245400000	914170000	1211800000	1315800000	1118100000	1257600000
MSRB3	351090000	277710000	291830000	NaN	NaN	NaN	NaN	NaN	NaN
SEC23A	NaN	NaN	NaN	149610000	153970000	103520000	3867600000	3435000000	3177400000
TSG101	NaN	NaN	NaN	NaN	NaN	NaN	444990000	597210000	466960000
NAP1L1	23508000000	29296000000	29198000000	15424000000	14578000000	16658000000	9853500000	11122000000	11538000000
TUBA1C;TUBA1A;TUBA1B;KLK9;TUBA3E	12622000000	11554000000	11282000000	16943000000	13693000000	16418000000	47203000000	56689000000	59113000000
GRSF1	3395000000	3576700000	3635800000	2475100000	1493000000	2142500000	861000000	919980000	899050000
BCKDHA	244320000	257430000	276900000	277800000	408930000	398360000	535820000	590710000	543640000
RFC5	NaN	NaN	NaN	NaN	NaN	NaN	211990000	207080000	200340000
MYO1C	207400000	256000000	227720000	198510000	255960000	457710000	1707600000	2238500000	2093300000
ATL3	NaN	NaN	NaN	NaN	NaN	NaN	303790000	344900000	405220000
MRPL48	406350000	397660000	379770000	575050000	713090000	973530000	537280000	604130000	635140000
MRPL21	141710000	122990000	135370000	NaN	NaN	NaN	NaN	NaN	NaN
C12orf43	1077300000	755050000	980600000	1601100000	1302200000	1448800000	1005800000	1241900000	1372800000
FOXH1;XRCC1	NaN	NaN	NaN	NaN	NaN	NaN	198210000	142910000	180980000
DSTN	1047100000	1056000000	858850000	NaN	350380000	NaN	NaN	NaN	NaN
GNS	4813400000	3425700000	3370400000	4679200000	5508300000	5890000000	4767900000	4276100000	4661700000
DKK3	466400000	545880000	506770000	1010000000	NaN	463870000	513610000	412910000	485360000
C12orf75;OCC1	400390000	353790000	297620000	573820000	576210000	559340000	NaN	NaN	NaN
METAP2	NaN	NaN	NaN	NaN	NaN	NaN	407120000	441980000	330930000
C12orf10	NaN	NaN	NaN	NaN	NaN	NaN	652660000	564240000	580190000
NFYB	351670000	259660000	249500000	286250000	268550000	236680000	NaN	331610000	305990000
CDK4	NaN	NaN	NaN	NaN	NaN	NaN	87496000	130970000	85548000
COPZ1	968070000	1104700000	1157800000	2352500000	1380400000	1351600000	2186700000	2169100000	2369700000
SLC25A3	NaN	NaN	NaN	NaN	NaN	NaN	839080000	783590000	685680000
CSRP2	1452300000	1221900000	1270400000	1316400000	1987600000	1415200000	1067100000	995150000	897630000
VPS29	754930000	561280000	666940000	2141000000	1945300000	2012800000	2191500000	2192000000	2694900000
CNPY2	2324500000	3063900000	3540400000	2140100000	2070700000	2311000000	1471700000	1450700000	1585300000
USP15	NaN	NaN	NaN	245430000	280190000	NaN	210360000	222450000	230820000
PPHLN1	201080000	198420000	188440000	189830000	NaN	NaN	NaN	NaN	NaN
AK2	2516000000	2536100000	2623200000	2565900000	2945300000	3102400000	3067200000	2629100000	2929600000
RPL32	2125900000	1896700000	1894600000	2504000000	2211300000	3222600000	2060100000	2009200000	2131900000
MRE11A	NaN	NaN	NaN	NaN	NaN	NaN	242360000	260890000	203070000
SLBP	168110000	195390000	196190000	NaN	NaN	NaN	NaN	NaN	NaN
IGF2BP2	946080000	1088900000	1202200000	1620300000	2383700000	2512800000	2590000000	2203000000	2439200000
ARPC4-TTLL3;ARPC4	718320000	619320000	698540000	1601600000	1140900000	946170000	1842000000	1665700000	1273500000
TFRC	NaN	NaN	NaN	NaN	NaN	NaN	752850000	719400000	717980000
APOO	NaN	NaN	NaN	NaN	NaN	NaN	754380000	609880000	622220000
API5	435310000	406660000	369790000	343700000	244730000	NaN	776940000	833110000	983010000
TJP1	2585300000	2502000000	2534900000	4028300000	4174400000	4420600000	7986100000	8361800000	7902600000
RPL18	3628100000	3586500000	3790100000	1163700000	1422500000	2647500000	3192800000	2341200000	2139600000
APEX1	878170000	773420000	680260000	1002100000	992680000	968880000	2627000000	2573900000	2454000000
PSMA6	937200000	1346000000	1288900000	1070800000	1063100000	1343700000	2631200000	2529000000	2579600000
RBM39	929340000	925270000	1009000000	564450000	530490000	439190000	1717400000	1559100000	1753400000
PAPOLA;PAPOLB	NaN	NaN	NaN	NaN	NaN	NaN	297190000	337770000	318600000
TIMM8B	NaN	NaN	NaN	401130000	341420000	661320000	NaN	376730000	517440000
SMARCB1	NaN	NaN	NaN	NaN	NaN	NaN	221300000	228320000	233410000
CREM	NaN	NaN	NaN	126860000	218800000	177500000	NaN	NaN	NaN
MRPS22	2500400000	2349100000	2227700000	3137100000	2569700000	2765900000	1606300000	1897000000	2116500000
CELF1	1126800000	1188400000	1212000000	620640000	831140000	895250000	1555500000	1421400000	1648000000
SEC24C	NaN	NaN	NaN	NaN	NaN	NaN	1412500000	1889300000	1979500000
TMOD2	110700000	141650000	113890000	NaN	NaN	NaN	NaN	NaN	NaN
ERC1	2415000000	2133400000	2090500000	1891600000	2152300000	1713800000	2102500000	1975000000	2266300000
SMC1A	NaN	NaN	NaN	NaN	NaN	NaN	430490000	405910000	382890000
BLOC1S1	NaN	NaN	NaN	NaN	NaN	NaN	125130000	116730000	153870000
COX7A2	2668400000	2579100000	2246300000	7600900000	7503600000	7500200000	6415200000	6421300000	6262000000
DPM1	NaN	NaN	NaN	NaN	NaN	NaN	213430000	212200000	244870000
PTPRF	NaN	NaN	NaN	NaN	NaN	NaN	239930000	164030000	122810000
IMPDH2	1031800000	1051500000	1069000000	1243800000	1028600000	877370000	1649900000	1427300000	1313900000
TRIM33	NaN	NaN	NaN	NaN	NaN	NaN	129050000	132590000	119560000
GOLGA4	257480000	293890000	329630000	NaN	NaN	NaN	281490000	307140000	278780000
IPO5	NaN	NaN	NaN	NaN	NaN	NaN	363960000	464210000	390730000
PCBD2	137770000	111620000	111730000	115820000	NaN	301410000	NaN	NaN	NaN
CD44	460240000	538860000	553480000	868780000	397840000	603510000	2111400000	2124100000	2069000000
TTC9C	222950000	376300000	302530000	NaN	NaN	NaN	NaN	NaN	NaN
PPP5C;PPP5D1	231500000	NaN	NaN	NaN	NaN	NaN	151720000	191630000	261370000
RPS2	2723200000	2184300000	2031200000	1773000000	1406400000	2548700000	2531800000	3846200000	3510700000
HADHA	389700000	363870000	387910000	NaN	NaN	NaN	404390000	604920000	479590000
GATC	579900000	631850000	586630000	916700000	1002100000	876170000	485480000	417290000	457510000
FERMT2	NaN	NaN	NaN	NaN	NaN	NaN	361850000	344980000	444610000
RPL28	1347500000	1827700000	1804200000	1138700000	1227600000	1137000000	1373600000	1233200000	1398300000
ANP32A	14298000000	15439000000	15424000000	13498000000	15102000000	17042000000	6042200000	8041000000	8563200000
WDR61	1034700000	1491200000	1475300000	977180000	371490000	543840000	1045100000	1090000000	895580000
AKR7A2	161850000	141390000	107140000	NaN	NaN	NaN	NaN	NaN	NaN
ARL2BP	342380000	569180000	422300000	356600000	422250000	478920000	NaN	NaN	NaN
NOL3	341430000	331450000	455600000	300270000	341350000	378200000	NaN	447610000	373620000
TLDC1	NaN	NaN	NaN	NaN	NaN	NaN	170860000	110780000	136370000
ARPP19	1809800000	1706700000	1649900000	1507000000	1467500000	1529500000	510050000	1208500000	541430000
RNPS1	5162900000	6236100000	5505000000	13262000000	8357100000	7756000000	6145200000	6486800000	6337000000
FAM192A;NIP30	1748000000	1588300000	1636400000	1837400000	2025300000	2090600000	1046300000	1175900000	1155100000
ZFYVE19	176210000	278580000	269660000	NaN	NaN	NaN	NaN	NaN	NaN
RPS17	6649200000	4913900000	5282500000	4923700000	3340000000	3191500000	3523200000	3615600000	3680000000
MPHOSPH6	719380000	520450000	433070000	419390000	347890000	776910000	480270000	383450000	462220000
HEXA	NaN	784160000	785220000	460610000	721010000	582840000	2252900000	2770300000	2514300000
NDUFB10	1697300000	2084100000	1963700000	2606200000	3902200000	3295600000	2265200000	2257000000	2158600000
HAGH	430660000	454220000	400920000	435120000	543300000	502140000	409430000	392950000	369850000
DDX19B;DDX19A	NaN	NaN	NaN	NaN	NaN	NaN	441010000	551160000	511650000
UBFD1	807580000	723430000	615910000	767430000	885490000	1049000000	464520000	460700000	396340000
CSNK2A2	NaN	NaN	NaN	NaN	NaN	NaN	280930000	409460000	350420000
CRISPLD2	NaN	NaN	NaN	201630000	439480000	777350000	NaN	NaN	NaN
CIAPIN1	1728400000	1894900000	1504600000	1117200000	1249600000	1212700000	1184100000	1133900000	960490000
NUP93	NaN	NaN	NaN	NaN	NaN	NaN	1500100000	1388400000	1333900000
GCA	298470000	156450000	215630000	402650000	279860000	NaN	307710000	264570000	252770000
NEXN	2239400000	2159800000	2205000000	3961800000	3945900000	4118000000	3932400000	3494200000	3250900000
PCMT1	3715600000	4145400000	4612000000	5257100000	4730200000	5145700000	4367400000	3930800000	3422100000
NUPL1	1727700000	2107000000	1840800000	1340100000	1163800000	1177700000	1129700000	1445900000	1475100000
ZPR1	1126600000	1272900000	1595400000	321310000	560980000	451720000	514790000	348380000	641780000
EBNA1BP2	2209000000	2191600000	2445400000	2200900000	2800400000	2871300000	1604900000	1537000000	1119900000
SDCCAG3	NaN	NaN	NaN	221060000	309980000	230860000	NaN	NaN	NaN
UBE2V1	1535300000	1375900000	1163200000	NaN	452880000	NaN	838020000	624930000	814500000
BCL7C	287920000	363530000	268360000	665310000	571440000	963330000	390060000	427650000	508190000
FLYWCH2	999220000	1633100000	1506900000	495780000	568720000	645150000	387610000	484150000	555880000
CEP131	349580000	294400000	262490000	NaN	NaN	NaN	NaN	NaN	NaN
DVL2	189610000	NaN	189640000	NaN	NaN	NaN	186340000	367350000	238020000
EIF5A;EIF5AL1	9381000000	11141000000	12384000000	7274200000	9146500000	7361600000	7390600000	6037900000	4817300000
CHMP6	280300000	191420000	170420000	314700000	221320000	238150000	NaN	NaN	NaN
RPS15A	351270000	488570000	381160000	609920000	709400000	NaN	1377500000	1235700000	1248000000
GPS2	NaN	NaN	NaN	NaN	NaN	NaN	447980000	299230000	267850000
TOM1L1	538450000	532280000	540680000	782420000	507390000	616820000	514030000	530330000	560810000
DPF2	509900000	383280000	366100000	312050000	NaN	NaN	269830000	NaN	341350000
KIAA0368;ECM29	NaN	NaN	NaN	NaN	NaN	NaN	360950000	347830000	382710000
NOMO3;NOMO2;NOMO1	NaN	NaN	NaN	NaN	NaN	NaN	322580000	491970000	508550000
TPD52L1	1320200000	1477000000	1362700000	1259700000	1992300000	1858700000	827830000	892190000	841850000
PSMD13	NaN	NaN	NaN	NaN	NaN	NaN	854980000	805710000	883910000
SRSF2	32303000000	30719000000	31920000000	54498000000	50836000000	60494000000	33052000000	32860000000	31850000000
RBM7	1048200000	935930000	943690000	2272500000	2454400000	1875000000	1240400000	1341100000	1459300000
LUC7L3	1692100000	1505300000	1487000000	1046700000	938590000	881530000	1298600000	1261700000	1307900000
ALDOA	13063000000	14405000000	13427000000	6635900000	5893500000	6424100000	13398000000	14554000000	15336000000
C1D	NaN	NaN	NaN	386160000	207300000	362840000	NaN	NaN	NaN
OLA1	1797400000	1513800000	2263400000	1001300000	1353100000	1802700000	2648700000	2442400000	1920200000
PTRH2	163840000	185450000	NaN	247860000	233340000	NaN	560850000	506950000	624860000
SUMF2	2663900000	2374800000	2281500000	4865500000	5730100000	4601100000	3884200000	3995700000	3461200000
APOL2	2367000000	3214300000	2958900000	8049900000	10333000000	11287000000	6560200000	7359200000	7222000000
IARS	NaN	NaN	NaN	NaN	NaN	NaN	1788400000	1866200000	1849800000
CCDC12	3394200000	3163600000	3467600000	3750800000	3950200000	3702100000	2164100000	2126500000	1955500000
DDX5	2132800000	2060400000	2197800000	1187300000	1285800000	1030400000	5468300000	5598400000	5795000000
RPL19	13056000000	15648000000	18296000000	11595000000	6328200000	6556600000	7276500000	7395400000	9127800000
ARHGDIA	26878000000	30783000000	31020000000	33901000000	30360000000	34696000000	19261000000	21655000000	20300000000
SRSF1	23950000000	25243000000	24710000000	37663000000	36337000000	39888000000	17163000000	16271000000	17395000000
CHERP	NaN	NaN	NaN	NaN	NaN	NaN	1210600000	686480000	1399200000
SCO1	NaN	NaN	NaN	521280000	327340000	169860000	1311800000	1432100000	934650000
SNRPN;SNRPB	1232900000	1737000000	1875900000	1998700000	2205300000	2621600000	1941700000	2345300000	2187100000
MRPS7	197440000	317500000	357940000	262940000	327980000	332810000	262970000	267770000	302750000
SAP30BP	1535300000	1684400000	1497600000	1115700000	1133400000	920080000	775860000	855230000	820030000
LIMD2	345770000	357690000	298970000	NaN	NaN	NaN	NaN	NaN	NaN
PNPO	435080000	608850000	697370000	NaN	432080000	381300000	NaN	NaN	NaN
CDKN2A	5526700000	4814100000	5733400000	4722800000	6278800000	6824800000	2472300000	2858000000	2932800000
MYL12A	42612000000	46795000000	47367000000	158000000000	124000000000	133000000000	88654000000	95287000000	99040000000
ZNF207	2904600000	2745500000	2539600000	1294800000	1057400000	943570000	1368200000	1597300000	2099200000
TWSG1	537500000	NaN	NaN	1270400000	675370000	1228200000	261790000	652320000	705230000
RSL1D1	86639000	97386000	93012000	NaN	NaN	NaN	NaN	NaN	NaN
BUB3	587460000	506720000	589430000	185510000	NaN	704740000	1543500000	1787800000	2019000000
BAG1	285910000	200650000	215310000	NaN	229680000	303440000	NaN	NaN	NaN
CHCHD6	NaN	NaN	NaN	774690000	705850000	411490000	NaN	NaN	NaN
RWDD4	473920000	457380000	395230000	552290000	566400000	806290000	NaN	439480000	317390000
CUL4B;CUL4A	NaN	NaN	NaN	NaN	NaN	NaN	228000000	219590000	250670000
LONP1	NaN	NaN	NaN	NaN	NaN	NaN	265670000	265970000	256250000
DAZAP1	771550000	836610000	666000000	844250000	427880000	340630000	1412300000	641950000	1064600000
TUBG1;TUBG2	NaN	NaN	NaN	NaN	NaN	NaN	148820000	169020000	123890000
GRN	NaN	NaN	NaN	473230000	299250000	301620000	NaN	NaN	NaN
VPS25	157380000	124400000	120930000	NaN	NaN	NaN	378130000	347790000	346810000
RPS15	4676000000	5380300000	5295300000	6732800000	6598700000	8066500000	6170900000	5371000000	5556200000
SEH1L	NaN	NaN	NaN	NaN	NaN	NaN	378870000	441980000	483090000
EIF1;EIF1B	12073000000	11032000000	10556000000	14917000000	12770000000	10638000000	10079000000	8769700000	11243000000
CACTIN	NaN	176020000	178610000	225820000	254730000	NaN	318390000	214390000	210300000
UBXN6	123000000	186190000	114010000	NaN	NaN	NaN	NaN	NaN	NaN
RBM42	NaN	NaN	NaN	299840000	341360000	267420000	348060000	NaN	330400000
EIF3K	NaN	NaN	NaN	NaN	NaN	NaN	486380000	493090000	546360000
RPL22	6534300000	5467800000	5571700000	7223300000	6293700000	5094400000	3612200000	3406200000	3961200000
RAB5C;RAB5B;RAB5A	NaN	NaN	NaN	274750000	253070000	280180000	243910000	309040000	NaN
MRPL4	853730000	863330000	826010000	1258700000	1389200000	1041200000	1053900000	865620000	950110000
ASNSD1	311260000	NaN	NaN	NaN	796840000	782140000	384160000	424390000	500740000
COPE	1493300000	1663900000	1784700000	1219500000	1359200000	1243200000	2159800000	2063600000	1947000000
ETHE1	335650000	355010000	429850000	NaN	NaN	NaN	NaN	NaN	NaN
C19orf10	2972600000	2969300000	2380900000	5816900000	2717200000	3705600000	6994300000	4441600000	3545800000
TXN2	391840000	427990000	378300000	NaN	NaN	NaN	NaN	NaN	NaN
FBL	3084700000	3816400000	4401000000	NaN	NaN	NaN	NaN	NaN	NaN
PIH1D1	859630000	1065900000	1032300000	549670000	608010000	531110000	NaN	425750000	563890000
RPL13A;RPL13a;RPL13AP3	1876100000	2006200000	2201600000	1286200000	2249700000	2648600000	3085400000	3018100000	2334400000
RPS11	2073600000	1607900000	1680000000	895790000	959720000	1288100000	1172700000	1254900000	1099600000
LOC388210	NaN	NaN	NaN	165330000	255330000	230510000	NaN	NaN	NaN
GGCT	248000000	278010000	217450000	NaN	238550000	235490000	NaN	NaN	NaN
RPS5	327760000	510760000	432630000	356850000	318740000	543120000	950670000	1007600000	1031900000
NAPA	178910000	NaN	154290000	NaN	NaN	NaN	225210000	272290000	303220000
RPL18A	340570000	521920000	490430000	NaN	NaN	NaN	1905700000	1442800000	1493800000
EMC8	NaN	NaN	NaN	NaN	NaN	NaN	210060000	239320000	192180000
DNASE2	903810000	925700000	1079700000	4103300000	3098200000	5868900000	1902500000	1924300000	2019200000
AGPS	NaN	NaN	NaN	NaN	NaN	NaN	1055300000	966980000	838180000
PDLIM1	17709000000	17480000000	18787000000	11218000000	12362000000	11895000000	9949200000	9542400000	12083000000
ACOT7	983200000	791510000	991960000	548370000	380600000	453750000	480660000	666140000	778050000
SNAP23	443120000	417740000	257910000	470700000	383760000	433410000	434690000	331590000	303230000
AIP	655450000	667360000	689150000	NaN	NaN	NaN	602650000	558860000	599130000
AP3B1	NaN	NaN	NaN	NaN	NaN	NaN	793070000	614240000	591110000
PSMD11	2431000000	2182000000	2008700000	1789700000	1552900000	1869400000	3672800000	3116700000	3185800000
PSMD12	NaN	NaN	NaN	NaN	NaN	NaN	610990000	580510000	599660000
PGRMC1	335270000	316880000	269170000	622580000	769870000	506070000	NaN	NaN	NaN
SUPT5H	877990000	1012300000	857320000	403170000	693350000	869260000	1139700000	1166500000	1188100000
RFXAP	159260000	167790000	192290000	149330000	141630000	189890000	NaN	NaN	NaN
CLIC1	2651600000	2220400000	2446400000	1787100000	1572000000	1394200000	4193200000	2960700000	3828500000
EIF3F	2506300000	2807900000	2879100000	2276600000	2553500000	3108100000	4301600000	3323800000	3813700000
PDHX	552220000	765130000	596770000	696450000	621200000	639080000	544750000	407950000	614900000
SAP18	2010700000	1945800000	2042200000	2652100000	2760800000	3078700000	2682700000	2412300000	2222700000
IGF2BP3	420950000	416380000	374330000	305620000	324820000	403160000	718020000	805740000	662720000
PSMD14	1122800000	1455100000	1584900000	1340800000	1806900000	2494200000	2031200000	1816700000	1750200000
ZNF593	332850000	309240000	324880000	382640000	379640000	285740000	NaN	NaN	NaN
BIN1	4886200000	5320500000	5603800000	4613100000	4646100000	4474500000	1788300000	1903000000	1827800000
SDCBP	1333600000	1419400000	1610700000	1500600000	1354600000	1483600000	673650000	677110000	797590000
MPHOSPH10	954130000	1250000000	1084100000	946590000	1085200000	927510000	741680000	839280000	668790000
CYR61	309700000	269720000	308970000	915350000	1093400000	1608100000	1435800000	732260000	1040400000
PIR	220500000	294210000	309340000	NaN	NaN	NaN	NaN	NaN	NaN
KPNA4	NaN	NaN	NaN	NaN	NaN	NaN	130700000	132870000	152980000
PPP6C	NaN	NaN	NaN	NaN	NaN	NaN	200220000	194570000	241850000
MAN2B1	3227600000	3672500000	3667700000	5337000000	5456700000	3942000000	3152300000	3025800000	3178100000
UBE2C	2548100000	2377600000	2428500000	564370000	733000000	698370000	524160000	544090000	NaN
PDXK	NaN	350180000	755800000	1172100000	1303000000	1390600000	1282800000	1525500000	1189400000
TXNDC9	1918700000	2695900000	2622200000	2786800000	2788400000	3574900000	1867800000	2145500000	1952200000
NDUFAB1	2837400000	1906100000	1839300000	5757000000	4103700000	2777600000	2641500000	2580500000	2047800000
CDC42EP2	NaN	NaN	111100000	NaN	166590000	159370000	167670000	192760000	229580000
PDCD5	7974100000	7812800000	8350800000	10829000000	12311000000	11314000000	6796400000	7374700000	6766300000
PRMT5	NaN	NaN	NaN	NaN	NaN	NaN	768920000	704530000	698820000
SLC9A3R1	3525400000	3035300000	3364100000	5111600000	5458100000	5314900000	3907300000	4276200000	4061400000
TPP1	503060000	313220000	318930000	520950000	581120000	NaN	474480000	542230000	569020000
TCERG1	2494600000	2617100000	2694000000	1382100000	1851400000	2169600000	2656000000	3085500000	3018000000
PSMA7	15814000000	16707000000	18665000000	18248000000	13560000000	15172000000	10047000000	10190000000	9803100000
IFIT3	223450000	596680000	321440000	NaN	158080000	NaN	415610000	348460000	307050000
TAX1BP3	8539300000	6972100000	8371400000	13852000000	8144300000	7838000000	5315900000	5940200000	5382000000
GIPC1	1351300000	1224600000	1270100000	1526100000	1753900000	1497600000	1384200000	1372800000	1343600000
HAT1	NaN	NaN	NaN	NaN	NaN	NaN	1205800000	1251700000	1235000000
UBE2L6	450170000	384840000	412040000	NaN	NaN	NaN	450300000	407980000	530480000
MYL12B	NaN	NaN	NaN	2143900000	770140000	706550000	NaN	NaN	NaN
HGS	544380000	585750000	667450000	555970000	476350000	386800000	790420000	692010000	855740000
PPP1R12A	8049400000	8173300000	8119800000	7461200000	8188000000	9482000000	6755500000	6834300000	6929900000
XPO1	NaN	NaN	NaN	NaN	NaN	NaN	1698300000	1642400000	1752100000
U2SURP	NaN	NaN	369690000	602430000	590650000	746920000	732550000	761800000	939510000
PFAS	NaN	NaN	NaN	NaN	NaN	NaN	237240000	240960000	306140000
LSM1	2287600000	2065100000	2100400000	2718600000	2770900000	2426800000	1765100000	1468800000	1464000000
ARPC1B	NaN	NaN	NaN	302420000	313390000	357660000	1743700000	1716200000	2277700000
ARPC2	1018700000	1022000000	1132800000	1828800000	2177400000	2338800000	2928400000	2306000000	2263200000
ARPC3	NaN	NaN	NaN	351840000	NaN	269810000	850220000	752250000	1019500000
PFDN6	4382900000	6044500000	6748100000	8608900000	8845300000	9132600000	4491000000	4626500000	4251800000
ZNF185	532390000	402630000	409200000	NaN	NaN	NaN	NaN	NaN	NaN
CASC3	157270000	254590000	250440000	239500000	251630000	233640000	215010000	207890000	229270000
ACOX3	NaN	NaN	NaN	NaN	NaN	NaN	177280000	139340000	145300000
PPM1G	1541100000	1200800000	1070100000	301870000	NaN	234090000	531950000	836410000	822000000
P4HA2	1914300000	1896200000	2094800000	3102700000	2898500000	3049500000	3636300000	4110800000	4241500000
NUPL2	517570000	530600000	522930000	543730000	459370000	646700000	516050000	590770000	532690000
ARPC5	7339000000	7041300000	6330400000	7237800000	7914700000	7650900000	5800500000	6597900000	6389000000
POLR2D	1169900000	1385700000	1526000000	2025600000	1530300000	1482100000	988110000	926980000	1027100000
RNF113A	417220000	277470000	315440000	NaN	NaN	NaN	NaN	NaN	NaN
DHX15	NaN	NaN	NaN	NaN	NaN	NaN	1023100000	979150000	845060000
NDUFS4	592050000	650490000	724910000	1886400000	1611000000	2058000000	615460000	592130000	831610000
DYNC1LI2	334100000	315050000	389890000	NaN	NaN	NaN	333490000	434160000	357270000
PSMD3	NaN	NaN	NaN	171000000	341860000	261460000	1434000000	1171900000	773730000
RBFOX2	3438300000	2814500000	3142300000	4932200000	4117200000	5232300000	2821500000	2632300000	2475800000
PAPSS1	NaN	NaN	NaN	NaN	NaN	NaN	595490000	543880000	555350000
SART1	2798100000	3283700000	3111400000	3679500000	3223000000	3785200000	2701000000	2683500000	2867500000
EEF1E1;EEF1E1-BLOC1S5	506640000	432690000	493660000	668510000	483530000	522130000	852670000	1094200000	989440000
HNRNPR	3629000000	3700200000	3798400000	2098400000	2105300000	2083600000	4250800000	4422600000	4247100000
PRPF3	NaN	NaN	NaN	NaN	NaN	NaN	198250000	253990000	204310000
TXNL1	1488100000	1565600000	1524600000	1068000000	1128700000	1204100000	1561500000	1880400000	1807500000
LAMTOR5	4002500000	3830900000	3276200000	3654400000	8908900000	7585800000	3488900000	2982100000	2699100000
WIPF1	145160000	85904000	80111000	NaN	NaN	NaN	NaN	NaN	NaN
DENR	661120000	713650000	760040000	577070000	985010000	777940000	397140000	NaN	NaN
TIMM44	470530000	468940000	504360000	626270000	754420000	669880000	696520000	649400000	604720000
CHMP2A	662070000	798890000	817900000	1738100000	1686800000	1559300000	980600000	1059300000	1004200000
PLRG1	1506500000	1566900000	1713300000	3081700000	3583500000	2886400000	3961600000	3901500000	3800000000
RGS10	NaN	NaN	NaN	516730000	363170000	378850000	313430000	407380000	345600000
NDUFB3	NaN	NaN	NaN	300900000	274740000	NaN	944710000	885990000	783680000
NDUFA2	624460000	648710000	653220000	602190000	532470000	780510000	362040000	359950000	432130000
TRIAP1	710010000	615910000	674720000	464820000	1130900000	1758400000	309750000	851440000	1036800000
HTATSF1	2313400000	2680700000	2839200000	2295400000	2151100000	2451300000	1364400000	1569300000	1292700000
AP1G1	NaN	NaN	NaN	NaN	NaN	NaN	252090000	339420000	286460000
SGTA	687240000	540320000	639550000	501030000	528760000	462250000	484330000	412150000	379460000
NARS	NaN	NaN	NaN	NaN	411320000	347130000	934160000	1634400000	1012900000
SSNA1	NaN	NaN	NaN	332620000	273080000	139630000	126820000	138930000	130500000
NUDT21	3084100000	3180400000	3203400000	6500700000	6115500000	7200900000	7314500000	8322700000	8067800000
LANCL1	351010000	324470000	348480000	388950000	567550000	683130000	NaN	NaN	NaN
AKAP8	691310000	1294500000	1141200000	1156800000	877930000	739740000	684460000	350510000	299600000
EDIL3	956110000	730140000	686940000	8151300000	8562700000	9715200000	3983400000	3715400000	3589100000
RAD21	203670000	225060000	205470000	NaN	NaN	NaN	NaN	NaN	NaN
TIMM8A	368510000	333110000	446670000	NaN	279330000	407370000	239600000	NaN	NaN
ACSL4	NaN	NaN	NaN	NaN	NaN	NaN	430050000	410540000	588680000
SNX3	4219100000	3798200000	3942500000	6046100000	7927500000	8189900000	4157100000	3970500000	4201400000
SORBS3	538350000	713350000	762310000	536420000	857670000	1253000000	592640000	483990000	452560000
SYNCRIP	7071300000	7128400000	8023200000	5425500000	5562300000	5614400000	10742000000	10392000000	10476000000
PLIN3	23603000000	24215000000	22717000000	21134000000	21238000000	20700000000	13250000000	15048000000	14424000000
KPNA6;KPNA5	NaN	NaN	NaN	NaN	NaN	NaN	269790000	265600000	271080000
UGDH	NaN	NaN	NaN	292450000	269200000	NaN	934210000	1147300000	1144900000
SNX2	4292000000	5370600000	5852200000	6918300000	6307900000	6943000000	6642600000	5696600000	5737600000
USO1	NaN	NaN	NaN	NaN	NaN	NaN	702080000	622850000	635900000
HIST1H2BN;HIST1H2BM;HIST1H2BH;HIST2H2BF;HIST1H2BC;HIST1H2BD;HIST1H2BK;H2BFS	129000000000	173000000000	157000000000	153000000000	146000000000	145000000000	151000000000	150000000000	147000000000
PQBP1	1988900000	2191200000	2124600000	3252600000	4646300000	5657500000	2318800000	2288200000	2540100000
EDF1	2396600000	1949000000	2240200000	5023500000	4329500000	4926100000	2636700000	3476200000	3674200000
KIN	110600000	150920000	145750000	NaN	NaN	NaN	NaN	NaN	NaN
DNAJA2	1575500000	1910500000	1929900000	1011300000	767010000	1019700000	2003000000	1551200000	1813000000
CUTA	1427300000	1482600000	1688400000	884560000	1695500000	NaN	NaN	NaN	NaN
PFDN1	7010600000	7413000000	7262700000	9655500000	9206900000	13525000000	6209700000	6047700000	5861400000
PPP1R11	671290000	789240000	760310000	584270000	406260000	577640000	NaN	NaN	NaN
WDR1	NaN	NaN	NaN	575930000	280490000	267940000	2608700000	4026300000	2689000000
DNAJB6	1332900000	1301700000	1059400000	1950600000	2062300000	2422400000	1115900000	1116500000	1167200000
GBAS	NaN	NaN	NaN	333440000	241790000	209860000	548070000	590870000	596310000
ATP6V1G1	769640000	573950000	502260000	954510000	1355200000	1054500000	NaN	NaN	NaN
VPS4B	1852400000	1586300000	1638700000	1358400000	1130000000	1222600000	960860000	940290000	851890000
H2AFY	2163200000	2768100000	2639400000	2154800000	1547800000	1694600000	2387600000	2849900000	2685500000
SH3BGRL	4650500000	4564600000	3776500000	4072100000	1816800000	2008700000	1205000000	1375400000	1344400000
NDUFS6	163200000	210210000	195110000	NaN	NaN	NaN	NaN	NaN	NaN
SPAG7	2359900000	2302100000	2373400000	1437100000	1250700000	1413100000	917160000	663730000	697290000
TACC1	1909700000	1473800000	1584900000	707090000	680480000	386380000	690250000	714630000	737620000
VPS26A	760050000	976460000	1038200000	939410000	1098300000	1115900000	2418500000	2550400000	2232900000
ERLIN1	NaN	NaN	NaN	117570000	125000000	136260000	NaN	NaN	NaN
NDUFS3	618410000	445720000	385780000	877880000	1011500000	1195200000	1024900000	896220000	966120000
SRSF10	2318600000	2175100000	2534800000	2380600000	1968300000	1664200000	1359800000	1271000000	1130800000
HSBP1	6949700000	5662000000	5830300000	9348900000	9291300000	8646500000	6185500000	6210500000	6561500000
KHDRBS3	152780000	NaN	154870000	662700000	1114800000	1189400000	1011000000	772900000	638690000
BANF1	10367000000	11312000000	11656000000	10402000000	8830500000	8939800000	6341700000	7123600000	8379200000
SF3B1	NaN	NaN	NaN	417130000	569970000	298510000	1521400000	1194600000	1109900000
CSDE1	2111100000	1992700000	2051100000	933620000	1142300000	1340000000	1711500000	1647500000	1620300000
PRKRA	331120000	290600000	287530000	NaN	NaN	NaN	NaN	NaN	NaN
SNRNP200	NaN	NaN	NaN	NaN	NaN	NaN	2034900000	2192000000	2437700000
SURF6	354620000	236430000	260690000	385790000	371840000	296520000	338720000	300180000	367980000
EIF3G	13231000000	13588000000	12914000000	13002000000	11969000000	10135000000	5801000000	7907400000	6103700000
EIF3J	6969500000	7535200000	8116200000	12960000000	12269000000	11654000000	7041400000	6876500000	6921800000
CBR3	603510000	620530000	537370000	NaN	NaN	NaN	413770000	332160000	375900000
IDH1	922010000	859520000	867560000	483360000	558730000	617940000	1043700000	1107600000	1020200000
RBBP9	280790000	258550000	257170000	NaN	225980000	NaN	215510000	181950000	262440000
CCNK	NaN	NaN	NaN	NaN	NaN	NaN	352900000	296990000	276030000
BCAS2	5101000000	5276300000	5988100000	6686000000	5778100000	5974900000	3650000000	5753300000	4128500000
DCTN3	1022300000	1012800000	1152200000	1138700000	678320000	1131800000	1163000000	770480000	751000000
DNAJC8	6534900000	5830800000	6997000000	10932000000	8427000000	6778600000	6129000000	6876100000	7875400000
SMNDC1	2630700000	2706900000	2685900000	3099900000	6040700000	6379900000	2258800000	1751400000	1904100000
ATP5H	16451000000	16719000000	16125000000	29672000000	30712000000	31310000000	15635000000	15372000000	18118000000
FLOT1	566990000	486280000	586300000	584270000	538970000	530270000	499450000	425550000	500130000
ATP5L	672960000	529120000	561970000	3102900000	2948400000	2708000000	5103300000	6513600000	6819900000
GLRX3	1884500000	1724500000	1958300000	747240000	966820000	1051100000	1232400000	1092700000	973790000
CLPX	324990000	402790000	407880000	385870000	237040000	NaN	296940000	NaN	NaN
SNCG	757150000	1035000000	1135900000	NaN	NaN	NaN	NaN	NaN	NaN
SRP72	NaN	NaN	NaN	NaN	NaN	NaN	683350000	743030000	663820000
DDAH1	455140000	523760000	549910000	306210000	404130000	373220000	445890000	514720000	NaN
MTA2	NaN	NaN	NaN	NaN	NaN	NaN	207240000	200410000	254580000
TOX4	NaN	NaN	NaN	NaN	NaN	NaN	120310000	114940000	112230000
SEC24D	NaN	NaN	NaN	NaN	NaN	NaN	1930900000	2057400000	1968900000
UFL1	NaN	NaN	NaN	NaN	NaN	NaN	134620000	148380000	132470000
SORBS2	NaN	144540000	153060000	318480000	643970000	851290000	NaN	217690000	271460000
UBXN7	798410000	684320000	607850000	NaN	NaN	428270000	400190000	399470000	443230000
GLS	810400000	186310000	279120000	466330000	442100000	472120000	5101600000	4229900000	4309000000
HEXIM1	7611600000	6009900000	6476800000	6160900000	4515100000	4460200000	3917400000	3704000000	3627600000
SCAF4	163630000	177510000	252280000	NaN	NaN	NaN	764450000	812100000	989420000
NDUFA3	485540000	582360000	539000000	3073800000	2657000000	2791900000	3344200000	3284400000	3002700000
NDUFB4	NaN	NaN	NaN	135210000	NaN	NaN	273480000	271950000	256670000
NDUFA7	327430000	375110000	455250000	414630000	482520000	578140000	521570000	497180000	565960000
LETM1	NaN	NaN	NaN	196260000	257720000	200040000	236030000	243230000	241820000
ZRANB2	2341300000	2912600000	3149800000	3914400000	3118100000	3857600000	2579300000	2462700000	2413700000
SNX4	NaN	NaN	NaN	NaN	NaN	NaN	219660000	245100000	274550000
SNAPIN	335490000	320190000	354140000	344290000	289110000	354240000	NaN	NaN	NaN
PGLS	360570000	391470000	422200000	328830000	387570000	189370000	569950000	474580000	528860000
PAPSS2	NaN	NaN	NaN	NaN	NaN	NaN	594490000	615530000	488090000
SMC2	NaN	NaN	NaN	NaN	NaN	NaN	216270000	455200000	264220000
LYPLA2	210380000	156310000	181180000	NaN	NaN	NaN	NaN	NaN	NaN
SLU7	468880000	486050000	511610000	355900000	NaN	371050000	NaN	NaN	NaN
CD2BP2	3161400000	2851500000	3175500000	3825100000	2855400000	2901800000	905430000	839630000	815900000
BAG4	281150000	389580000	264330000	466870000	NaN	271230000	NaN	256840000	236260000
AHSA1	442460000	407510000	332590000	292080000	397420000	NaN	378420000	348250000	373020000
H6PD	NaN	NaN	NaN	NaN	NaN	NaN	123510000	177610000	149830000
SEC24A	NaN	NaN	NaN	NaN	NaN	NaN	280530000	248120000	262920000
STAMBP	387240000	282670000	432070000	407080000	461230000	475680000	293210000	283020000	263360000
SNAP29	1078900000	1095300000	1111700000	2755600000	2825500000	3073900000	1193700000	1106800000	1181000000
OXSR1	124610000	150620000	148590000	NaN	NaN	NaN	130310000	141790000	138420000
PTBP3	1017500000	1114100000	1023100000	1511400000	1199900000	1277800000	3954100000	2975700000	3091100000
LSM8	3768600000	4139800000	3787300000	6720900000	5619300000	5900300000	3972500000	4016800000	3948900000
AP2A1	NaN	NaN	NaN	NaN	NaN	NaN	1059100000	924640000	827790000
STAU1	3087900000	3183300000	3152800000	745540000	933060000	1229900000	1204500000	1184000000	1269100000
SDPR	6967700000	6962700000	8304300000	496630000	277720000	541000000	NaN	NaN	NaN
BAG2	1348600000	1365300000	1728800000	1126500000	1246100000	1638500000	840760000	1103000000	932970000
BAG3	1451000000	1662000000	1621700000	2095200000	2504800000	2565900000	1558200000	1344500000	1303700000
AIFM1	1351700000	1121200000	1343800000	1304900000	1388200000	1391900000	1877400000	1932500000	2107500000
DDAH2	570590000	632800000	594730000	558640000	539990000	552390000	508570000	615000000	573510000
TXNDC12	4716800000	5090900000	5351200000	8977000000	8527800000	7089700000	5326300000	5123300000	5405100000
SYF2	799020000	1076900000	864340000	1499300000	939280000	757460000	359850000	480800000	438810000
TOMM40	465420000	383930000	371360000	731460000	642150000	744460000	NaN	NaN	NaN
ACTL6A	707060000	573500000	452350000	NaN	NaN	NaN	790260000	674740000	709890000
CYB5A	863790000	810780000	764130000	5062300000	3852500000	4711300000	7107500000	5764200000	5476900000
LDHA	9906400000	7891000000	7455200000	7761200000	7562300000	7665000000	19875000000	20541000000	19021000000
GLUD1;GLUD2	2388100000	2365900000	2238900000	1290400000	1684300000	1797900000	2128500000	2026600000	1994500000
DHFR	6197500000	5244100000	5700900000	3887000000	4018600000	3948800000	2411700000	2116900000	1931200000
CYB5R3	NaN	NaN	NaN	NaN	322900000	239980000	451230000	336350000	287830000
GSR	318490000	320790000	345240000	NaN	NaN	NaN	354390000	339160000	340630000
MT-CO2	NaN	NaN	NaN	NaN	NaN	NaN	308680000	166790000	228200000
SOD1	19424000000	25436000000	25128000000	52060000000	49880000000	51541000000	25041000000	25546000000	26801000000
PNP	860380000	834130000	659440000	1298600000	1953200000	1384900000	3272200000	3840200000	3655200000
HPRT1	451430000	453680000	370530000	211860000	303150000	413840000	482090000	432150000	378960000
GOT2	340400000	229680000	176520000	204070000	NaN	173380000	538600000	668540000	749590000
PGK1	16029000000	14275000000	15168000000	6020000000	6361800000	5709100000	12217000000	12456000000	12198000000
AK1	2328000000	2383000000	1852600000	1044800000	885090000	954320000	922340000	961880000	684030000
CST3	80497000	79637000	88959000	200180000	252560000	216100000	161400000	191230000	136940000
COL1A1	NaN	NaN	NaN	8863200000	9453900000	9636300000	5593400000	5222300000	5512700000
CRYAB	601730000	729950000	749370000	19851000000	20293000000	18676000000	4750700000	5709700000	4016800000
FN1	5966500000	6213500000	6358500000	17782000000	19018000000	16809000000	25662000000	24616000000	23981000000
FTL	615050000	550190000	504970000	2046500000	1741100000	1766900000	1275600000	1773200000	1652400000
FTH1	3813600000	2852900000	2588700000	8515700000	11850000000	15484000000	5018600000	5790800000	5620400000
CAT	457380000	357500000	399700000	519680000	591900000	506770000	1522900000	1600100000	1600500000
FUCA1	689050000	511490000	516100000	413560000	NaN	368620000	725060000	608910000	645290000
CSTB	3489200000	2156400000	2363000000	3491100000	1705300000	1983800000	1516100000	1758300000	1329700000
ANXA1	23709000000	22905000000	23377000000	17025000000	15340000000	14706000000	18173000000	17943000000	18465000000
SOD2	17281000000	21233000000	22578000000	12474000000	9673900000	11092000000	17148000000	16939000000	15083000000
OAT	369160000	376360000	388890000	NaN	NaN	NaN	326410000	371870000	241340000
CD74	NaN	NaN	NaN	825220000	975760000	1178800000	561760000	904680000	839390000
HSPB1	44203000000	44186000000	45588000000	63726000000	72933000000	77256000000	25786000000	25835000000	25653000000
TYMS	NaN	NaN	NaN	NaN	NaN	NaN	326260000	273320000	216340000
RPN1	470710000	465550000	443650000	614530000	759680000	562510000	1872000000	1546700000	1664200000
RPN2	423790000	573890000	629270000	909420000	644530000	518270000	1304100000	1241800000	1228800000
GNAI2;GNAI1;GNAI3	NaN	NaN	NaN	285750000	183280000	NaN	265490000	375960000	342160000
ATP1A1;ATP1A3	NaN	NaN	NaN	541460000	439630000	608320000	923490000	1085400000	855540000
HMGN1	1787800000	1860200000	1503000000	1757000000	2321800000	874140000	1053100000	1553800000	1436900000
SERPINE1	259080000	244310000	215000000	3349900000	2757000000	2621500000	1474200000	1586500000	1815400000
SLC25A5;SLC25A6;SLC25A4	544240000	573280000	547920000	883800000	1479300000	1577200000	5472600000	5221000000	4622900000
ISG15	2086500000	1747200000	1778200000	1419900000	1232800000	1356800000	1858100000	1579900000	1661600000
EIF2S1	2140900000	1937400000	2011700000	1445300000	1302600000	1145000000	2295500000	2250800000	2355900000
HMGN2	1588500000	1805100000	945560000	926360000	1598100000	1035800000	485500000	753550000	674940000
ICAM1	NaN	NaN	NaN	137500000	276620000	192740000	577160000	538380000	879920000
RPLP2	71343000000	73964000000	76963000000	70031000000	59572000000	53215000000	45177000000	41263000000	44122000000
RPLP0;RPLP0P6	6441200000	6245900000	5451400000	5175700000	5234100000	4618100000	9473600000	10401000000	10076000000
JUN	225520000	231390000	300590000	171760000	188890000	219000000	227790000	184080000	171260000
FABP3	NaN	NaN	NaN	1449000000	1246900000	1399400000	NaN	NaN	NaN
SSB	8217800000	8118600000	7609000000	6492900000	8324700000	7770300000	5723600000	5818200000	6478300000
ITGB1	NaN	NaN	NaN	1046900000	1263000000	1201900000	1645300000	1603200000	1581600000
KRT18	151000000000	130000000000	128000000000	114000000000	114000000000	108000000000	91480000000	96079000000	97327000000
COL5A2	310930000	294510000	309140000	180610000	161580000	217770000	NaN	NaN	NaN
ATP5B	219000000000	185000000000	209000000000	322000000000	274000000000	279000000000	168000000000	172000000000	160000000000
S100A6	116000000000	80256000000	92426000000	243000000000	198000000000	220000000000	150000000000	65044000000	49741000000
ENO1	121000000000	120000000000	126000000000	44993000000	52027000000	48183000000	74271000000	70049000000	67637000000
PYGL	NaN	NaN	NaN	783340000	NaN	321810000	788190000	750970000	792660000
GPI	1407600000	1641300000	1484200000	1936200000	2356500000	2220200000	4452700000	4664100000	4419300000
POLB	219560000	194580000	228140000	NaN	NaN	NaN	187910000	170900000	180500000
NPM1	159000000000	144000000000	153000000000	146000000000	145000000000	145000000000	109000000000	107000000000	107000000000
HIST2H2BE;HIST1H2BB;HIST1H2BO;HIST1H2BJ	7901500000	5979300000	6353400000	4757200000	4332400000	2076500000	1424300000	1559500000	1506000000
EPHX1	NaN	NaN	NaN	868540000	977500000	1299800000	700230000	562160000	594450000
DBI	11624000000	14418000000	14740000000	16801000000	16411000000	15538000000	6246400000	6198800000	6197000000
NEFL	NaN	NaN	NaN	1461700000	981430000	1485800000	509590000	651460000	488110000
P4HB	32307000000	32631000000	32124000000	29231000000	27456000000	28329000000	26540000000	27409000000	26149000000
H1F0	508600000	444500000	493060000	592190000	559270000	494090000	456400000	488620000	531530000
ANXA2;ANXA2P2	71386000000	64524000000	61703000000	49438000000	40111000000	43576000000	66626000000	72232000000	75309000000
TUBB	15480000000	16220000000	16234000000	6176200000	7068700000	8122400000	20597000000	20096000000	20492000000
PSAP	7994300000	7680400000	7327900000	12683000000	16167000000	16244000000	8835100000	7374300000	7176600000
HEXB	2497300000	2555800000	2890200000	3418800000	4070000000	2855800000	4400500000	4333300000	4310200000
PFN1	50544000000	42877000000	42817000000	26028000000	30314000000	31165000000	23960000000	22387000000	20523000000
APRT	645040000	490310000	543560000	NaN	NaN	NaN	NaN	476100000	390260000
EPRS	NaN	NaN	NaN	NaN	NaN	NaN	1877300000	1740300000	1712600000
CTSB	1593500000	1597800000	1836200000	1692500000	1383000000	1179600000	1913200000	2062600000	2429100000
HSP90AA1	5563300000	6721300000	6959200000	4082400000	3721300000	4264400000	8331600000	8523500000	8925400000
UQCRH	581610000	741380000	830310000	559290000	893660000	791850000	766390000	643670000	692190000
FH	18897000000	18261000000	18322000000	8694400000	6968500000	6626200000	5539000000	6324200000	6208400000
ANXA6	2606500000	2735700000	2779200000	1712000000	1321000000	1170600000	2358400000	2352300000	2041700000
GUSB	492000000	571880000	606090000	2135600000	2144500000	1978200000	1879000000	1898900000	1790900000
HSP90AB1	27138000000	25997000000	25212000000	11828000000	11080000000	12114000000	33183000000	31482000000	29843000000
ASNS	NaN	NaN	NaN	221280000	NaN	NaN	3064600000	2893100000	3134000000
PDHA1	481180000	498420000	307930000	NaN	NaN	NaN	530680000	580590000	463090000
SNRPB2	1155400000	1341400000	1318100000	3783800000	2710900000	2472400000	3350600000	3112900000	3083200000
SNRNP70	7023700000	7949400000	7908200000	10767000000	11902000000	12831000000	8688600000	7771200000	7348500000
VIM	757000000000	788000000000	813000000000	1350000000000	1320000000000	1290000000000	1250000000000	1290000000000	1290000000000
ANXA5	52428000000	46130000000	46123000000	59673000000	59198000000	66448000000	36128000000	37978000000	34767000000
SNRPA	5730500000	6260100000	6174900000	11674000000	14568000000	15553000000	5756400000	5814600000	5934200000
ENO2	2575400000	2248900000	2640000000	739250000	1084600000	1085100000	805170000	862400000	952360000
GSTP1	14097000000	13153000000	13410000000	15186000000	15008000000	15349000000	14605000000	15915000000	16909000000
LGALS1	13365000000	14683000000	15648000000	10095000000	10935000000	11090000000	10839000000	13654000000	14261000000
QDPR	488430000	647360000	NaN	NaN	663870000	869800000	741060000	397860000	280380000
HMGB1;HMGB1P1	20906000000	14258000000	21018000000	19001000000	13263000000	9743700000	13643000000	20843000000	21835000000
CLTA	24351000000	28703000000	29138000000	46928000000	40064000000	41018000000	19849000000	25171000000	25181000000
CLTB	4627300000	4346100000	4560000000	5665800000	5845500000	5738400000	3612700000	3779900000	3324600000
ANXA4	988060000	875780000	825290000	691280000	914930000	1029900000	720790000	583420000	764380000
HNRNPA1;HNRNPA1L2	83304000000	94736000000	80322000000	36479000000	21288000000	20533000000	23714000000	25179000000	25162000000
SNRPA1	3050600000	3146900000	2394900000	3803500000	5195000000	4848300000	3604600000	3448100000	3221400000
COX6C	339150000	443960000	460250000	1145600000	981530000	1110300000	388280000	329760000	325550000
PARP1	NaN	NaN	NaN	NaN	NaN	NaN	1310800000	1479500000	1592200000
LTA4H	NaN	NaN	NaN	NaN	NaN	NaN	1031800000	982710000	983860000
ALDOC	959390000	960080000	900360000	NaN	NaN	NaN	255970000	383870000	270570000
H2AFV;H2AFZ	12068000000	11760000000	12785000000	15495000000	19247000000	17498000000	21407000000	6899500000	6425800000
HIST1H2AJ;HIST1H2AH;H2AFJ;HIST1H2AC;HIST1H2AG	4421700000	9805300000	834050000	27538000000	33166000000	39744000000	1344400000	564200000	362740000
TFPT	NaN	NaN	NaN	312500000	223800000	NaN	196530000	213390000	185790000
POLR2M;GCOM2	289820000	161100000	158660000	NaN	NaN	NaN	NaN	NaN	NaN
CHTF8	366100000	536020000	532070000	624660000	788710000	719190000	438720000	435120000	NaN
TRAPPC2P1;TRAPPC2	NaN	NaN	NaN	NaN	NaN	NaN	400950000	350340000	314550000
U2AF1	1407500000	1282400000	1287100000	585960000	441450000	841100000	756250000	913910000	976010000
CALM2;CALM3;CALM1	107000000000	116000000000	136000000000	159000000000	131000000000	136000000000	98499000000	99090000000	95974000000
FDX1	507000000	1004900000	941250000	631170000	582320000	545010000	240860000	253610000	330850000
GAA	2145600000	2206000000	2261700000	1673600000	1373000000	1509400000	1407000000	1226500000	1232300000
HIST1H1E	11618000000	10720000000	11318000000	14746000000	16796000000	16436000000	8232400000	8923400000	7904300000
SPP1	NaN	NaN	NaN	1253200000	1437900000	1336000000	NaN	NaN	NaN
DLAT	406900000	433380000	416140000	507220000	488530000	324200000	538230000	551350000	654080000
TXN	8904500000	12542000000	16847000000	9919400000	13222000000	25035000000	7113800000	7082600000	6526700000
COX5B	7798500000	8192700000	9853000000	19772000000	21237000000	22242000000	7531500000	8216000000	8078100000
CTSA	1268400000	1178200000	1192700000	1489500000	1778900000	1597800000	2476500000	1650300000	1624400000
PRKAR1A	1742600000	1646700000	1642100000	1614000000	1327000000	1227500000	1590900000	1606300000	1716300000
HSPD1	85214000000	95456000000	92946000000	72995000000	65131000000	61659000000	49283000000	48500000000	46503000000
HAPLN1	NaN	NaN	NaN	461640000	540740000	441000000	375520000	475340000	454400000
HSPA5	117000000000	117000000000	132000000000	110000000000	93449000000	97715000000	122000000000	114000000000	120000000000
LAMC1	311710000	273860000	260580000	436770000	459970000	378550000	384630000	411040000	562000000
SLC2A1	NaN	NaN	NaN	NaN	NaN	NaN	383790000	439090000	530420000
UMPS	NaN	NaN	NaN	NaN	NaN	NaN	399740000	326050000	326600000
PDHB	1804900000	1825500000	2025800000	1184900000	1263900000	1285900000	1895300000	2150400000	2268300000
PYGB	NaN	NaN	NaN	717540000	783670000	959440000	951710000	1231800000	1238500000
RALB	274180000	180910000	258540000	334950000	305050000	446670000	178350000	159500000	193560000
LAMP1	1940400000	1433800000	1875500000	1967300000	2052300000	1714000000	1429000000	1305600000	1177800000
G6PD	NaN	NaN	NaN	NaN	NaN	NaN	958000000	725620000	966650000
UBL4A	568800000	755540000	754490000	601810000	741820000	796720000	558240000	489960000	466490000
IGF2R	NaN	NaN	NaN	NaN	NaN	NaN	106810000	104720000	130570000
ADH5	NaN	NaN	NaN	NaN	NaN	NaN	409010000	327240000	412810000
PABPC1;PABPC3	7642800000	7305600000	7581400000	4901900000	4506700000	5488400000	11181000000	11024000000	11058000000
PCNA	3084000000	3758100000	3703100000	1376000000	1561400000	1325800000	2639800000	2208200000	2325100000
NEFH	NaN	NaN	NaN	215130000	313300000	301130000	NaN	NaN	NaN
COX6A1	965410000	1504500000	1713800000	3405800000	2568400000	2392800000	1507100000	2215600000	2164300000
TPR	16146000000	16646000000	16695000000	9343600000	9202600000	9011600000	16289000000	17748000000	17973000000
ANXA3	6961800000	6993500000	6951900000	7552000000	8567800000	7691500000	5710500000	5955200000	6717600000
ACTN1	2122400000	2153400000	2336800000	2985800000	3148900000	2347400000	12860000000	11426000000	11671000000
PEPD	NaN	221540000	135290000	857740000	968470000	1226800000	1783200000	1607800000	1568700000
XRCC5	NaN	NaN	NaN	973020000	1126100000	1279200000	6103500000	5633000000	6066400000
UNG	229260000	133760000	165920000	NaN	NaN	NaN	368650000	375110000	263920000
COX4I1	3762900000	2810100000	2680100000	8264500000	9478700000	8995600000	15120000000	16159000000	13347000000
LAMP2	NaN	NaN	744780000	1018500000	919930000	988830000	952050000	NaN	NaN
EEF2	NaN	NaN	NaN	1485300000	1261600000	1216700000	11062000000	11215000000	10672000000
PDIA4	15123000000	15978000000	16428000000	15071000000	15032000000	14316000000	15335000000	15223000000	14418000000
P4HA1	1542800000	1417400000	1429000000	2453400000	2601900000	3177100000	1807900000	1754900000	1801800000
PLS3	NaN	NaN	NaN	510190000	459670000	624930000	1381400000	1366800000	1613400000
ETFA	1984600000	1688800000	1722500000	1266200000	1678400000	1809300000	1716900000	1545400000	1631700000
GTF2F2	2461800000	1868300000	1777200000	2331200000	2516400000	2932500000	2052600000	2225600000	2352200000
MTHFD2	4357500000	4053800000	3626600000	4964300000	6453800000	5561900000	4262600000	5099500000	4742300000
MIF	4763800000	4115200000	4423800000	NaN	NaN	NaN	4715400000	3896300000	3911200000
CD99	5984200000	6756100000	6931100000	16121000000	13290000000	16036000000	4071100000	5157800000	5501900000
FDPS	307760000	309040000	341420000	432390000	490270000	1005300000	2036800000	1838500000	1901400000
AKR1A1	1023100000	991070000	705700000	493180000	458820000	453510000	1084600000	826600000	820140000
PKM	15782000000	12976000000	13257000000	9519200000	6588500000	8135700000	27156000000	26149000000	25984000000
HSP90B1	62634000000	60679000000	59040000000	38544000000	33821000000	33145000000	36648000000	41952000000	41988000000
MYL6B	249090000	191570000	173490000	228530000	471460000	NaN	NaN	NaN	NaN
COX6B1	504590000	575900000	449500000	362060000	337400000	363960000	NaN	395790000	914010000
POU2F1	644550000	565230000	608190000	868960000	805700000	856020000	660920000	600590000	696780000
HNRNPL	999940000	796730000	544260000	1797400000	1415600000	1711100000	6402000000	7811400000	8561400000
DARS	115630000	NaN	168290000	189430000	203550000	134500000	1729600000	1298600000	1687500000
JUP	NaN	NaN	NaN	199530000	195830000	216900000	600550000	560160000	713030000
UQCRB	5512500000	6059200000	6176500000	11151000000	16251000000	15709000000	6268000000	5427200000	6365600000
AKR1B1	5483700000	4970800000	4031400000	1963800000	1864400000	2247700000	5874200000	5831300000	5502200000
ANPEP	NaN	NaN	NaN	NaN	NaN	NaN	477320000	488280000	416050000
UCHL3	616770000	728120000	734830000	409240000	NaN	374190000	528570000	653540000	559700000
FOSL1	211830000	NaN	266140000	151810000	168430000	221670000	451670000	209780000	NaN
RPA2	9442200000	9036200000	10219000000	7868100000	8625800000	10510000000	7011900000	6616600000	7237400000
CREB1	1130700000	917890000	1009400000	928960000	1609900000	1535800000	NaN	NaN	NaN
GLB1	NaN	NaN	NaN	877380000	554090000	802020000	1670000000	1907300000	1605900000
HIST1H1B	2817200000	2747100000	2778400000	1256500000	1763400000	1582500000	1512200000	1262500000	1262000000
STMN1	56659000000	60762000000	66180000000	71419000000	52309000000	48163000000	32100000000	31045000000	30843000000
NAGA	NaN	NaN	NaN	NaN	NaN	NaN	389140000	438450000	489200000
HMGA1	2104200000	2806800000	2964700000	1983100000	1428200000	2548600000	1603100000	1587300000	1672500000
GOT1	386730000	598240000	677580000	952830000	757740000	699030000	1556500000	1614000000	1867900000
PRKCA	NaN	NaN	NaN	NaN	NaN	NaN	764460000	742950000	722500000
JUNB	390490000	324950000	275790000	NaN	NaN	NaN	NaN	NaN	NaN
UBTF	1841300000	1874400000	1908600000	1739700000	2464800000	2687900000	3911900000	4305200000	4318100000
JUND	1204000000	1227400000	1510800000	2444900000	1732000000	1618200000	1588600000	1325300000	1209700000
LGALS3	9470300000	9487800000	8753200000	10754000000	9723100000	9788100000	10023000000	11146000000	11697000000
PSMC3	8475800000	9618000000	9343200000	5070200000	4156500000	4646100000	6370300000	6610500000	6754500000
TCP1	1689800000	1335800000	1226500000	1040100000	792500000	665660000	3086700000	3520300000	4233600000
RPL35A	2168600000	2422000000	2628800000	1177700000	1225600000	1338600000	2676300000	1346600000	1438000000
ARF4	NaN	NaN	NaN	541880000	NaN	548150000	834600000	729020000	831060000
RPL7	13325000000	12975000000	12751000000	10029000000	7122000000	11054000000	9244800000	9361700000	10386000000
VCL	15173000000	16044000000	16538000000	7782500000	7325600000	8034100000	14699000000	13572000000	13133000000
SON	1752600000	1854800000	1644500000	1679800000	1388600000	1703400000	2630100000	2565500000	2478300000
NELFE	1784300000	1920600000	1702300000	3048600000	3489800000	3903500000	1891400000	2043400000	2063500000
PGAM1	29001000000	27805000000	28242000000	17123000000	22277000000	24210000000	17639000000	18626000000	18243000000
SDC1	484540000	527440000	568810000	565760000	743920000	789460000	NaN	NaN	NaN
ATP5J	13057000000	15597000000	14916000000	25176000000	31841000000	34965000000	14188000000	14400000000	14317000000
CDH2	NaN	NaN	NaN	801010000	1451700000	1677000000	1909900000	1866200000	2328300000
HK1	NaN	NaN	NaN	NaN	NaN	NaN	265310000	366530000	229580000
POLR2C	1349900000	1225500000	1279200000	817540000	645820000	788600000	593560000	615090000	714130000
EIF2AK2	146310000	165060000	155540000	NaN	NaN	NaN	NaN	NaN	NaN
TFE3	254090000	195210000	186890000	204830000	237680000	399140000	NaN	NaN	NaN
EIF2S2	5064900000	5138000000	5442400000	3558800000	3280700000	4117000000	4856300000	4790000000	5191600000
ANXA7	350200000	394090000	367560000	534330000	545000000	587170000	1741500000	1579400000	1490900000
BTF3	7424900000	6259000000	7960900000	7756000000	7421200000	7796700000	4597400000	4234300000	5483400000
RAB6A;RAB6B;RAB39A	NaN	NaN	NaN	611390000	967290000	NaN	966060000	1095900000	1136400000
MX1	NaN	NaN	NaN	NaN	NaN	NaN	298400000	263220000	274960000
PSMB1	2433000000	1884300000	2547900000	3176500000	2316000000	2849600000	4780900000	5518500000	5792100000
M6PR	NaN	NaN	NaN	NaN	NaN	NaN	500920000	499830000	558550000
COX5A	12371000000	15359000000	16612000000	12960000000	12999000000	14906000000	7446200000	8661400000	6523000000
LMNB1	41091000000	42878000000	40502000000	45726000000	46838000000	45764000000	38811000000	36190000000	36615000000
AGA	666130000	591460000	579170000	1591600000	3361500000	2537500000	927980000	791670000	702010000
PTMS	3988400000	7090400000	6053700000	1664300000	948780000	1673500000	548880000	422320000	539740000
ATP6V1B2	410230000	415940000	339560000	253220000	482630000	369610000	663480000	626340000	875200000
ATP6V1C1	NaN	NaN	NaN	NaN	NaN	NaN	356360000	258500000	420090000
FLNA	1259900000	1073900000	1211400000	9149200000	8270900000	8685100000	36974000000	36560000000	35925000000
ACO1	281920000	298300000	320790000	NaN	NaN	NaN	252180000	289840000	311350000
VDAC1	17093000000	13682000000	13247000000	11121000000	11913000000	11770000000	8394000000	6787100000	7346100000
SDHB	508600000	357260000	346620000	307840000	432960000	430070000	712270000	1038400000	1015300000
SCP2	10022000000	13469000000	15535000000	19406000000	22825000000	19197000000	12291000000	10860000000	11256000000
UBA1	78369000	NaN	NaN	NaN	NaN	NaN	3216500000	2933200000	3406100000
NME1-NME2;NME2;NME1	19389000000	19132000000	19147000000	26969000000	30927000000	28521000000	23877000000	25139000000	28770000000
HNRNPA2B1	127000000000	116000000000	100000000000	119000000000	132000000000	123000000000	84695000000	82454000000	77538000000
UQCRC2	3706800000	4136500000	4160100000	3965200000	3880100000	4106200000	3726900000	3723400000	3919800000
SFPQ	57797000000	55971000000	59222000000	43493000000	41022000000	42471000000	49369000000	48460000000	47870000000
PPIB	24411000000	22274000000	21988000000	59863000000	49763000000	45341000000	45694000000	54839000000	56502000000
WARS	1678300000	1919600000	1722200000	1620600000	1477000000	1376800000	4002500000	4337200000	3748900000
RPS3	6023800000	7309800000	7412400000	5155300000	4851400000	4629200000	9146600000	8542100000	7959400000
SP100	2508900000	2873400000	2977800000	2768800000	2758000000	2864100000	1726600000	1760300000	1999500000
NFYA	1811000000	1715400000	1704100000	2844900000	2992800000	2344000000	1785200000	1715800000	1776400000
AHCY	599860000	626500000	618270000	374360000	474340000	587700000	1479800000	1478100000	1426800000
CFL1	34907000000	36812000000	46126000000	24509000000	17982000000	25764000000	20943000000	15827000000	19018000000
DTYMK	613130000	565490000	500720000	332550000	575220000	344370000	409950000	403000000	454390000
EEF1B2	34565000000	36316000000	35283000000	23669000000	26147000000	31073000000	19067000000	20896000000	20770000000
ATP5F1	1116400000	1256700000	1318900000	3726000000	3833100000	4270500000	12695000000	11725000000	11870000000
IGFBP5	NaN	NaN	NaN	413340000	159410000	148350000	NaN	NaN	NaN
ACP1	314920000	369620000	315650000	NaN	NaN	NaN	NaN	NaN	NaN
ACAT1	3152900000	2592600000	2424400000	1795800000	2234400000	2336900000	1593500000	1809700000	2045300000
MYL9	3028800000	3744000000	3499600000	23347000000	25101000000	20666000000	9467900000	8385700000	9170100000
MCM3	NaN	NaN	NaN	310110000	NaN	NaN	1227800000	1298300000	976010000
MPST	112710000	123230000	107380000	NaN	NaN	NaN	NaN	NaN	NaN
RPS12	4686500000	3041700000	3570500000	1378200000	3379200000	1435900000	2509800000	2927300000	2235900000
YY1	281820000	290410000	278000000	245520000	242800000	265950000	NaN	NaN	NaN
DNAJB1	793750000	773890000	760630000	741890000	936500000	851420000	604400000	722190000	680260000
ATP5A1	46441000000	44779000000	43742000000	34405000000	32734000000	32168000000	26222000000	28545000000	31462000000
PSMA1	4897300000	3572100000	3934500000	2983300000	3961000000	3594600000	4543700000	4020800000	5245600000
PSMA3	2875300000	2755500000	2532200000	1683500000	1907300000	1255400000	1955700000	1903400000	1787300000
PSMA4	1544800000	1343900000	1382800000	1116700000	918350000	914410000	1471900000	1394200000	1376900000
ITGA3	NaN	NaN	NaN	929260000	874010000	920750000	663040000	844420000	788600000
MSN	19740000000	20673000000	22328000000	18625000000	20689000000	20660000000	20492000000	19273000000	20095000000
DDX6	NaN	NaN	NaN	645670000	644150000	364460000	2401200000	3405900000	2719100000
U2AF2	1698000000	1990800000	2051200000	3131200000	2016900000	2944400000	3883200000	3536000000	3118200000
RPL13	6057900000	6444200000	6908900000	6119600000	6402000000	5807600000	7006500000	7278100000	7067000000
S100A4	303160000	373730000	389840000	NaN	NaN	NaN	NaN	NaN	NaN
HMGB2	11955000000	12912000000	12127000000	10867000000	8977400000	5983200000	7515100000	7452900000	9095100000
TARS	NaN	NaN	NaN	NaN	NaN	NaN	1160200000	950410000	970750000
VARS	NaN	NaN	NaN	NaN	NaN	NaN	2273900000	1814500000	1701300000
EEF1G	1709000000	2006200000	1675800000	1714600000	1462900000	1135800000	9831700000	10360000000	10180000000
AK4	493940000	666110000	674680000	1749400000	2141500000	1838900000	1386000000	1130900000	1176300000
YWHAQ	3676600000	4049300000	3989600000	599900000	770940000	620940000	1317900000	1103500000	778340000
COL8A1	NaN	NaN	NaN	2591600000	2405700000	2356400000	2774900000	2742500000	2187400000
RPA1	NaN	NaN	NaN	NaN	NaN	NaN	1483600000	1309100000	1153700000
CALR	97393000000	96758000000	96077000000	116000000000	90251000000	89014000000	62578000000	65145000000	64634000000
CANX	517750000	500730000	374730000	806700000	1002600000	1596300000	997330000	804930000	1025800000
PSM8;PSMB8	2631400000	1984900000	2204200000	2250800000	2008700000	2951900000	2510300000	2369900000	2639400000
PSMA5	13420000000	14094000000	15084000000	8535600000	8277200000	7958300000	7219400000	8077500000	8370500000
PSMB4	7555700000	7238300000	8333600000	7791000000	9259100000	9042900000	6977500000	7625300000	7699900000
PSMB6	1140900000	1280100000	1433200000	1188600000	1288500000	1140100000	1124500000	1211700000	1238000000
PSMB5	760410000	735660000	713490000	667010000	601010000	836150000	1391700000	1416300000	1257600000
TMOD1	267130000	242410000	220060000	NaN	NaN	NaN	NaN	NaN	NaN
MAPK1	NaN	NaN	NaN	NaN	318730000	NaN	356650000	487960000	476480000
LAP3	758120000	847860000	811030000	514700000	671690000	634270000	1348200000	1308600000	1258300000
GTF2E1	270690000	443220000	500650000	201780000	343380000	NaN	NaN	NaN	NaN
GTF2E2	NaN	NaN	NaN	172660000	148920000	143630000	NaN	NaN	NaN
EPHA2	NaN	NaN	NaN	NaN	NaN	NaN	85309000	105130000	103190000
CRABP2	81143000	81515000	91676000	NaN	NaN	NaN	NaN	NaN	NaN
TKT	1449200000	1639400000	1539100000	1156100000	1017600000	1040700000	6783900000	6069700000	5771300000
PML	646080000	605870000	567390000	449450000	590990000	571590000	1361600000	1199900000	1168200000
MARCKS	25251000000	29764000000	30971000000	29818000000	34244000000	31376000000	21333000000	19597000000	19602000000
ERP29	6668700000	6622200000	7075800000	18305000000	21964000000	21446000000	9889600000	9650700000	9669400000
PRDX6	8656200000	8789600000	8530000000	6910500000	6185200000	6453800000	8151300000	7571300000	7942600000
BLVRB	2053000000	1569300000	2306600000	901750000	584420000	721880000	860090000	549440000	511900000
PRDX5	9857300000	9979500000	9560100000	10144000000	8798800000	13687000000	7850600000	12435000000	9446200000
DDT;DDTL	1255400000	1819700000	1738500000	732220000	536840000	432190000	545000000	736840000	648100000
GCHFR	610680000	501030000	625420000	644060000	NaN	768890000	NaN	NaN	NaN
PRDX3	2796500000	4219200000	3903100000	4318900000	4109400000	3822800000	6028300000	5329100000	5361900000
ATP5D	9250500000	9450200000	10119000000	21202000000	18188000000	13451000000	6947800000	8065900000	8631900000
RPL12	4625600000	4554700000	4994700000	4349400000	3483400000	4905800000	5177500000	5599900000	6267500000
ECHS1	2622700000	2394200000	2338000000	1754200000	2253100000	1698300000	1978000000	2005000000	1604700000
CMPK1	1278900000	1202900000	1005000000	797590000	798700000	756650000	976340000	692550000	790960000
PEBP1	14984000000	12188000000	11474000000	11910000000	7958200000	10331000000	5192000000	6611800000	7091500000
PPP2R1A	237780000	143230000	156430000	162070000	267390000	346410000	1936300000	1787400000	1619800000
PPIF	1537000000	1601500000	1589500000	1362500000	1474400000	1118300000	2884100000	3555200000	3206400000
NMT1	445750000	599670000	701770000	698710000	866770000	881120000	1334200000	1084800000	1010500000
ADSS	428310000	316360000	353900000	NaN	NaN	NaN	295500000	326740000	364600000
LRPAP1	4055300000	3524900000	3353100000	12337000000	13581000000	9830400000	5566100000	7305900000	7892000000
CLIP1	4933400000	5052500000	4628800000	2633700000	2667900000	3669600000	2910100000	2855800000	2909800000
SERPINB1	1009900000	801860000	844710000	1249100000	1390600000	1177300000	1486500000	1307900000	1251400000
ALDH1B1	1491500000	1710400000	1123800000	2259500000	1547300000	1090100000	4512300000	4572800000	4043900000
MAT2A	338990000	302600000	338570000	347510000	193630000	282070000	470750000	708990000	915550000
SDC4	328160000	169310000	136550000	683570000	846220000	1854700000	598650000	646960000	695990000
DNAJA1	3197700000	2906700000	3420600000	2100800000	2930300000	2113700000	4675600000	3943900000	4713200000
UQCRC1	NaN	NaN	NaN	NaN	NaN	NaN	133500000	257290000	238150000
HIBADH	1152400000	918040000	852530000	851240000	748230000	640240000	860250000	864190000	790440000
ATIC	263710000	342220000	280690000	NaN	NaN	NaN	1308500000	649700000	507080000
HNRNPH3	18306000000	17785000000	15634000000	11086000000	11830000000	12282000000	6561900000	5461400000	5826000000
YWHAB	41567000000	43048000000	48183000000	29744000000	38523000000	37754000000	33445000000	32332000000	30205000000
SFN	17503000000	18850000000	19365000000	2745800000	2708100000	3163400000	1998800000	2446800000	1924200000
STIP1	17124000000	13533000000	13970000000	5534100000	6132400000	7055000000	7629400000	7179900000	6923700000
S100A11	10990000000	12110000000	11041000000	9480400000	8873100000	8402200000	5308000000	4041800000	2111000000
L1CAM	NaN	NaN	NaN	NaN	NaN	NaN	295530000	323550000	314600000
PRDX2	3807300000	3740400000	4203900000	3125500000	2677700000	3002100000	2734100000	2845800000	2537900000
PYCR1	381890000	400730000	345440000	NaN	206240000	365890000	506220000	528750000	348470000
GBP1	NaN	NaN	NaN	NaN	NaN	NaN	181290000	158290000	139780000
KIF5B	NaN	NaN	NaN	NaN	NaN	NaN	693840000	686480000	722520000
CSTF2	4409000000	4186000000	3801700000	4252100000	4161600000	4287600000	3548300000	3154300000	3662100000
DUT	4359900000	3945200000	4223300000	2839100000	2411200000	3009100000	2319600000	2558100000	2496200000
CKS2	752370000	656810000	608730000	948770000	1554000000	707850000	353260000	463540000	357050000
MCM5	NaN	NaN	NaN	NaN	NaN	NaN	1435800000	1299700000	1274700000
MCM7	163130000	281540000	169060000	NaN	NaN	179330000	2043800000	1813800000	2148800000
SHMT2	1618500000	1989700000	1944100000	418340000	492990000	470070000	1252400000	1378100000	1240800000
HSPA4	568620000	502350000	551080000	565070000	646260000	587210000	1529700000	1355100000	1297400000
CTNNA1	NaN	NaN	NaN	NaN	NaN	NaN	1892200000	1956600000	1907900000
PHB	25613000000	22287000000	19084000000	21730000000	19385000000	19090000000	14485000000	14081000000	13408000000
RDX	4909600000	5627600000	5667000000	5522000000	6556300000	6845700000	4659300000	4653900000	4265200000
RPA3	4749800000	3278100000	3985000000	2776500000	5863400000	3857200000	2973700000	2679700000	2335600000
RFC4	NaN	NaN	NaN	NaN	NaN	NaN	214650000	206070000	218640000
GTF2F1	3220200000	2843500000	2800700000	2152200000	2357100000	2299200000	1172900000	1930500000	1877800000
MYH9	9976300000	11125000000	10912000000	26544000000	28785000000	28564000000	79249000000	84358000000	85250000000
MYH10	402260000	NaN	528480000	1064100000	725550000	926510000	852020000	1306900000	1026300000
COPB2	NaN	NaN	NaN	NaN	NaN	NaN	1471200000	1735500000	1583000000
FUS	10434000000	11323000000	11512000000	15179000000	13835000000	13419000000	9005800000	7546500000	6974600000
PSMC2	2662400000	2996100000	2744900000	1211000000	1486900000	1384400000	3254200000	2941600000	2691700000
ARL2;ARL2-SNX15	356630000	140590000	206870000	242430000	183670000	260900000	176090000	154810000	225300000
ARL3	2532300000	2753600000	3305900000	977570000	1631200000	1715500000	1771100000	1702300000	2034300000
ATP5C1	4241400000	5257400000	5582300000	4225600000	4030200000	4376300000	3108900000	2917300000	2812900000
ATP6V1E1	4551600000	3655900000	4022000000	6722700000	6376000000	2634500000	2429800000	2247600000	2378400000
CPOX	NaN	NaN	NaN	NaN	NaN	NaN	140580000	133500000	166390000
RPL4	3068200000	2559200000	2481000000	1276900000	1177300000	1124800000	3745600000	3739300000	3509500000
PGM1	569330000	692760000	390350000	NaN	385480000	428860000	871150000	1069500000	1065700000
DLST	18016000000	17611000000	17741000000	15903000000	14492000000	15755000000	8669800000	9533700000	8369800000
SRP14	2565100000	2731300000	2367100000	3697800000	3351300000	2921500000	3125300000	2442900000	1797200000
NUP62	2960200000	5076700000	3668300000	482450000	961480000	728730000	902760000	1246100000	964250000
HPCAL1;HPCA	663470000	905190000	936050000	NaN	NaN	NaN	NaN	NaN	NaN
TAGLN2	50107000000	53398000000	51520000000	42396000000	44268000000	40165000000	43046000000	37596000000	37908000000
TALDO1	6924400000	6256400000	6269600000	7439200000	6181400000	6191500000	7697400000	8647700000	8919300000
ETFB	1844700000	2096900000	2199100000	2321700000	2141500000	1832200000	1480700000	1610200000	1528100000
RBMX	13469000000	14335000000	13358000000	15386000000	13757000000	13674000000	15120000000	15584000000	15619000000
ATP6V1A	299660000	265270000	299640000	486670000	681740000	360550000	590850000	1068400000	1028700000
HSPA9	25514000000	26378000000	27642000000	15159000000	16222000000	16517000000	14448000000	16205000000	15046000000
EIF4A3	1943700000	1811600000	2068000000	1662400000	1437000000	1351000000	2542400000	2644700000	2292000000
RPS19	11833000000	11462000000	11193000000	14616000000	15255000000	15286000000	15366000000	15294000000	15418000000
RPL3	1635800000	1237000000	1243800000	726610000	769280000	813820000	1972200000	2279500000	2179500000
COL18A1	437350000	483300000	491540000	346070000	430150000	461080000	670450000	831660000	643770000
FEN1	3794300000	3029500000	2602900000	2650900000	3078200000	2900900000	4719600000	3971400000	4892400000
CUX1	962480000	908310000	888570000	945060000	874700000	877620000	749440000	775200000	829320000
CAPG	12046000000	9718500000	10028000000	8814400000	11509000000	10142000000	7814800000	7812600000	8489200000
CAP2	1308500000	1409600000	1023000000	463970000	247840000	465260000	448160000	534630000	544830000
TXLNA	5902200000	6304400000	6126800000	5032200000	4078800000	4238300000	3157700000	3324600000	3196500000
CCT6A	2343000000	2486800000	2573200000	1271800000	1073600000	1028200000	4141400000	3820200000	3677900000
NNMT	648890000	676300000	621760000	985390000	968410000	1353100000	2894900000	2502500000	2747200000
PSMB10	740470000	907330000	892620000	NaN	NaN	NaN	471200000	454270000	615550000
VHL	484930000	484570000	553920000	601820000	NaN	297390000	387950000	361370000	NaN
PEX19;DCAF8	1548900000	1100800000	1338700000	909590000	1154900000	1301600000	783060000	727910000	686040000
MDH1	1970300000	1993200000	2139000000	1684400000	1333100000	1243600000	2285800000	2516000000	2405600000
MDH2	9313100000	8416600000	7251400000	4570000000	3934800000	3296400000	7560700000	7555100000	7702200000
EIF2S3;EIF2S3L	410820000	530040000	424520000	NaN	NaN	NaN	1053400000	1344000000	1418000000
CETN2	2058700000	1728000000	2175600000	2980200000	2976700000	2687900000	1758900000	1606800000	1496700000
NAA10	3427200000	2868600000	2762200000	2751500000	4017300000	3385100000	2607300000	2692600000	2739300000
GARS	NaN	NaN	NaN	NaN	NaN	NaN	1277200000	1480700000	1408800000
ACTR1B	275200000	383540000	280740000	256980000	283330000	NaN	NaN	NaN	NaN
ECI1;DCI	422620000	240050000	248670000	1335000000	954830000	898600000	2217900000	2218300000	2164000000
STAT1	NaN	NaN	NaN	2784500000	3525100000	3035400000	9846800000	10769000000	9365700000
RPS27	1223900000	1305500000	1303100000	913530000	NaN	939230000	1651000000	1753900000	1778600000
RPL35	2574200000	2169200000	2051700000	1965300000	3019200000	3737200000	4973300000	4756500000	3205900000
PRCP	NaN	NaN	NaN	615020000	837420000	354140000	1791500000	1849600000	1611200000
PAFAH1B1	NaN	NaN	NaN	NaN	NaN	NaN	934470000	957240000	884710000
MCAM	NaN	NaN	NaN	705520000	456490000	447530000	1850000000	2054000000	2096000000
GPD2	NaN	NaN	NaN	NaN	NaN	NaN	325540000	227250000	188450000
RANBP1	21542000000	21636000000	20822000000	25994000000	23386000000	22950000000	17796000000	16460000000	16056000000
NAMPT	1002800000	1061000000	861050000	284300000	230300000	370210000	2253500000	2097200000	2077600000
PSMC4	6365800000	6925100000	6016100000	5416000000	4993100000	4828300000	4214900000	4531900000	4535200000
TSFM	NaN	NaN	NaN	416370000	NaN	NaN	584930000	546940000	472020000
PPIC	814700000	894070000	762790000	2123500000	2162700000	1893700000	1665700000	1382900000	1572400000
VDAC2	2216400000	2187100000	2275300000	1889300000	1775000000	1075000000	2932000000	2701200000	2254600000
ACADSB	235360000	253060000	210570000	NaN	NaN	NaN	NaN	NaN	NaN
CBX5	18161000000	19781000000	19613000000	23256000000	30210000000	27278000000	14185000000	15260000000	16332000000
USP5	NaN	NaN	NaN	NaN	NaN	NaN	194380000	235930000	181700000
RANGAP1	868260000	903400000	759290000	375050000	326570000	455140000	1428400000	1123200000	988980000
RECQL	NaN	NaN	NaN	NaN	NaN	NaN	1751500000	1577100000	1984400000
CRK	9556800000	6572600000	7925800000	9185500000	7024300000	5205900000	3171000000	5793000000	5025200000
CRKL	1293500000	1322000000	1501800000	980220000	1443200000	942550000	715360000	621230000	886700000
RPL21	6033800000	7101100000	6284800000	7407100000	3803600000	2360300000	2537900000	4295300000	5176800000
RPS9	3834600000	3943900000	3952100000	3550800000	3629500000	3939100000	4224200000	4117800000	3828900000
RPS10;RPS10P5	2764500000	2118600000	1937800000	6745400000	4084400000	3113900000	4279700000	4718300000	5071100000
MAP1B	1806200000	1950900000	2196700000	2459800000	2850100000	2919800000	1963200000	2099500000	2154700000
GNPDA1	NaN	NaN	NaN	325640000	485770000	647600000	452580000	446490000	710130000
YAP1	10887000000	11081000000	10111000000	12704000000	13129000000	12212000000	5993600000	6876100000	7116000000
IQGAP1	553580000	461180000	575070000	1010100000	1214800000	1356400000	4125200000	3829900000	3720300000
GYG1	1158100000	986300000	938250000	623810000	594500000	783850000	556280000	694050000	603970000
CAPZA2	2613800000	2261300000	2775600000	2842900000	2267900000	2264000000	2102600000	2296000000	2153300000
QARS	NaN	NaN	NaN	NaN	NaN	NaN	1054500000	1086900000	1209700000
UQCRFS1;UQCRFS1P1	1571400000	1710700000	1855100000	3473400000	2982900000	2885000000	3057800000	2907300000	2962100000
ATP5O	4000500000	3709600000	3710700000	8675500000	11207000000	10253000000	5566300000	5726000000	6070000000
LSS	NaN	NaN	NaN	NaN	NaN	NaN	297060000	290600000	348330000
PSMD8	NaN	NaN	NaN	NaN	NaN	NaN	1460000000	1919200000	1613700000
PRRC2A	250380000	176540000	158990000	NaN	NaN	NaN	NaN	NaN	NaN
GSS	3002200000	3038400000	3080900000	1942300000	2405100000	2325400000	1697600000	1718000000	1779300000
CCT5	2059300000	1979700000	2348200000	1256800000	579720000	387150000	3298100000	3200400000	3835400000
NES	768320000	711190000	849410000	NaN	NaN	NaN	NaN	NaN	NaN
HSPA13	1119500000	885380000	663920000	1020600000	1199900000	2179900000	1054700000	921860000	823810000
IDH2	1233100000	1426300000	1098000000	927260000	817860000	886250000	1613300000	1576300000	1696100000
PITPNB	NaN	NaN	NaN	NaN	NaN	NaN	704300000	630590000	1056000000
CD97	675420000	844970000	655560000	1295800000	1014300000	1171300000	1395200000	1720300000	1792100000
MARCKSL1	3031600000	2489600000	2664600000	3221700000	2729600000	2702300000	1896900000	1404200000	1614600000
ALDH9A1	NaN	NaN	NaN	NaN	NaN	NaN	182250000	169790000	175430000
RPL34	1403600000	1417100000	1275400000	429460000	692480000	589770000	1089500000	901490000	986550000
LMAN1	NaN	NaN	NaN	302850000	207110000	293950000	2157100000	1802400000	1640400000
NASP	71376000000	69839000000	70029000000	61159000000	57680000000	57263000000	31310000000	32248000000	29628000000
FNTA	146390000	172690000	NaN	306140000	278870000	296760000	401010000	NaN	179780000
MRPL19	836980000	779010000	912620000	970900000	1002600000	971920000	627870000	518390000	552870000
TUFM	2849100000	2602900000	2711200000	1726000000	1508800000	1657800000	3303900000	3456100000	2971600000
AMPH	670480000	589750000	722480000	1002100000	849390000	984700000	1044200000	1050700000	1037700000
SRP9	2670000000	3464200000	3722200000	3154900000	9791100000	3608400000	6303900000	5193500000	5508500000
AARS	NaN	NaN	NaN	NaN	NaN	NaN	488060000	400410000	370870000
SARS	NaN	NaN	NaN	NaN	NaN	NaN	323400000	261700000	296670000
PSMB2	639570000	618520000	575610000	825400000	1223000000	1066100000	1930800000	2248300000	1791900000
MCM2	377250000	358770000	365940000	343380000	315160000	441390000	1326600000	1377000000	1481200000
ACADVL	575030000	765080000	763760000	633200000	831830000	686070000	1619100000	1567300000	2133700000
YLPM1	2929500000	2800100000	2797500000	2096600000	2181500000	2121000000	2706600000	2809400000	2535700000
TMED10	336340000	278040000	274070000	244960000	314120000	286960000	454630000	610780000	578930000
RBM25	1010600000	1012800000	1080900000	519820000	592330000	517340000	3521600000	3016900000	3230400000
NUMB	NaN	NaN	NaN	NaN	NaN	NaN	404950000	421020000	323920000
EIF2B2	NaN	NaN	NaN	113870000	134830000	136010000	177610000	164370000	NaN
HINT1	2836700000	2819900000	2797000000	1264000000	2225400000	1765900000	1276300000	1250700000	1365700000
NUP153	NaN	NaN	NaN	NaN	NaN	NaN	379070000	323240000	303450000
RANBP2	NaN	NaN	NaN	NaN	NaN	NaN	338690000	385090000	364210000
SEPHS1	NaN	NaN	NaN	NaN	NaN	NaN	165590000	164810000	205420000
GMPS	NaN	NaN	NaN	NaN	NaN	NaN	1085700000	1077800000	1081100000
CRIP1	NaN	NaN	NaN	321370000	352720000	258580000	NaN	NaN	NaN
MMP14	325730000	419620000	473210000	652340000	905390000	832670000	518720000	445710000	358630000
GDI2	1428800000	1520300000	1490800000	1957800000	1550100000	1443300000	4561300000	4552200000	4308300000
SERPINH1	49174000000	46021000000	46450000000	57611000000	57496000000	52758000000	36353000000	39663000000	37499000000
PDLIM4	1769400000	1937700000	1884600000	NaN	NaN	NaN	NaN	NaN	NaN
ST13;ST13P5	16801000000	16056000000	16272000000	16144000000	15394000000	16522000000	7732500000	6833000000	7744500000
VASP	1255800000	1076900000	791520000	1573700000	2354700000	1418500000	2176600000	2183000000	1927300000
DNM2	365410000	325380000	370550000	NaN	NaN	NaN	1163700000	827940000	1048100000
CCT8	785980000	855110000	723160000	116520000	505610000	508310000	2413100000	3130100000	2838700000
CCT4	782540000	661250000	494640000	461900000	697130000	417230000	1720500000	1555300000	1796900000
ANXA11	1903600000	1856500000	1701800000	871930000	923300000	939790000	2850800000	2985400000	3226300000
DAP	2741600000	4197500000	3359000000	2718200000	3399500000	3253900000	3064100000	2373600000	2078300000
DUSP3	266010000	203970000	291540000	215560000	260030000	331990000	NaN	226130000	207960000
GALK1	149360000	139160000	142170000	NaN	NaN	NaN	NaN	NaN	NaN
SSR4	NaN	NaN	NaN	NaN	NaN	NaN	680820000	558000000	597230000
HCFC1	758320000	664020000	711970000	668470000	495960000	421380000	661170000	783280000	577580000
PSMD7	1587400000	1739400000	2116700000	2112100000	2312600000	2518700000	3402500000	3180100000	3863800000
SUOX	NaN	NaN	NaN	NaN	NaN	NaN	236120000	211050000	259730000
SGSH	NaN	NaN	NaN	NaN	NaN	NaN	758860000	718810000	693560000
HDGF	33405000000	32810000000	31483000000	33734000000	33190000000	32381000000	25365000000	21815000000	23219000000
CNN1	6319500000	6955100000	5735000000	11253000000	9073600000	9844100000	12548000000	12047000000	10694000000
NDUFA8	NaN	NaN	NaN	348170000	502990000	420360000	569610000	581130000	454060000
PGD	NaN	NaN	NaN	NaN	NaN	NaN	1656000000	1620300000	1955000000
KPNA2	277940000	248420000	203710000	NaN	NaN	NaN	685200000	662050000	732290000
NCBP2	455890000	343650000	433370000	515640000	320560000	NaN	198040000	214190000	229530000
ARHGDIB	1924600000	2269500000	2148700000	543480000	NaN	487660000	NaN	NaN	NaN
AGFG1	973240000	1130200000	1210000000	1228400000	1541700000	1645300000	1249900000	1187500000	1104400000
HNRNPF	5892200000	6359800000	6732100000	4813500000	4417500000	3049300000	3513200000	3647200000	3254000000
RBM5	163590000	227830000	239490000	NaN	NaN	NaN	NaN	NaN	NaN
HRSP12	NaN	NaN	NaN	140830000	231360000	248340000	NaN	NaN	NaN
CAPZA1	21228000000	19825000000	19595000000	19671000000	15278000000	17921000000	13214000000	14331000000	15234000000
CRIP2	5476800000	8020100000	9067200000	3830800000	6728100000	6633700000	4193700000	3945400000	3860400000
NUP98	7187000000	6319100000	6660600000	5193200000	4507500000	5179400000	3802500000	5081800000	4161600000
ACLY	NaN	NaN	NaN	158080000	328870000	344180000	3350400000	3118000000	3474500000
COPB1	NaN	NaN	NaN	NaN	NaN	NaN	1247800000	1338100000	1319500000
CTSC	1015800000	1357800000	1274600000	1014100000	1250200000	972200000	1468000000	1494500000	1659200000
HCCS	NaN	NaN	NaN	NaN	NaN	NaN	278950000	302250000	225300000
IST1	876070000	767810000	668360000	894980000	725110000	1080100000	818660000	936400000	760490000
SUB1	13044000000	14031000000	15220000000	30702000000	34098000000	36114000000	19217000000	20154000000	20226000000
CLNS1A	924350000	1134600000	1196200000	958250000	756680000	973640000	396370000	585630000	566730000
RARS	NaN	NaN	NaN	NaN	NaN	NaN	363560000	379750000	442440000
YARS	1098800000	1236700000	1054400000	686410000	1036000000	1276600000	2255100000	2293900000	1972200000
USP14	NaN	NaN	NaN	323390000	464380000	474840000	502130000	537620000	510190000
HSPA2	1491200000	1729700000	2075500000	630750000	867670000	665580000	687570000	711170000	658790000
RAD23B	15213000000	14111000000	13979000000	12316000000	15323000000	12530000000	8846300000	8419600000	8038900000
NAGLU	604510000	841720000	740080000	1534300000	1296400000	1809400000	1634400000	2120800000	2070900000
GALC	NaN	NaN	NaN	546180000	557800000	397980000	973260000	1225100000	916020000
ALDH18A1	NaN	NaN	NaN	NaN	NaN	NaN	272210000	215240000	180080000
EIF5	1874900000	1822300000	1589600000	639750000	970180000	884440000	1300100000	1467700000	1242100000
RRAD	135230000	131400000	152900000	NaN	NaN	NaN	NaN	NaN	NaN
CSE1L	NaN	NaN	NaN	139070000	NaN	NaN	16149000000	8428600000	9252200000
VCP	3699400000	3574300000	3250100000	1261400000	1800000000	1561500000	6610500000	6014700000	5622600000
MFAP1	3500900000	2945600000	3005100000	4558400000	5322900000	5542900000	2923500000	3156600000	3126000000
HADHB	2455300000	2527100000	2335500000	1470300000	1431500000	1530400000	1282000000	1344000000	1261200000
CDH13	1012200000	893220000	807810000	734410000	810740000	740440000	1520600000	1515800000	1375400000
TPD52	12045000000	11309000000	10878000000	12927000000	13402000000	11516000000	7319600000	6918700000	7182100000
SEC13	NaN	NaN	NaN	NaN	NaN	NaN	1607200000	1814000000	1870400000
HNRNPH2	1031100000	674240000	687460000	NaN	NaN	NaN	289840000	164500000	261600000
OXCT1	494930000	480930000	409210000	315000000	399420000	429570000	248420000	313560000	364660000
EIF3B	NaN	NaN	NaN	148970000	162810000	NaN	1446100000	1847400000	2071100000
BID	534480000	348200000	342560000	376580000	NaN	NaN	443610000	568950000	495950000
RRP1	NaN	NaN	270780000	130310000	213970000	300980000	260490000	221670000	269050000
MARS	NaN	NaN	NaN	NaN	NaN	124650000	1371300000	1632100000	1975900000
MP68;C14orf2	NaN	NaN	NaN	NaN	NaN	NaN	284300000	150220000	148440000
ATP5I	3964900000	3887100000	4129000000	14195000000	10581000000	11699000000	7104900000	7642600000	7716500000
EIF6	NaN	NaN	NaN	456200000	800680000	652850000	1654500000	2536900000	2359200000
STX17	419960000	551730000	NaN	586650000	471330000	347950000	498180000	391460000	NaN
MTPN	7079200000	7351500000	7412700000	5806700000	5542900000	4505100000	3836500000	3786900000	3872400000
TPI1	42663000000	42267000000	47899000000	29819000000	24716000000	24814000000	26903000000	26295000000	27257000000
EIF3E	NaN	NaN	NaN	NaN	NaN	NaN	1637000000	1533900000	1680500000
GABARAPL2	NaN	NaN	77351000	87889000	106980000	69215000	58981000	82169000	NaN
ACTB;ACTG1	175000000000	176000000000	171000000000	158000000000	151000000000	154000000000	335000000000	332000000000	337000000000
EIF4A1	10630000000	10708000000	9950000000	7142100000	6787500000	7173100000	9357400000	9422600000	9621000000
RPS20	4421400000	4524700000	5257600000	3794700000	4410100000	6406600000	7361600000	7614000000	7619100000
S100A10	11745000000	13855000000	18861000000	10340000000	6391900000	11944000000	9191800000	7969100000	11266000000
GMFB	1051300000	995940000	850790000	1022900000	1228400000	1024600000	847190000	880020000	862310000
SPCS3	278240000	208110000	226880000	475560000	463540000	336060000	1754300000	1629400000	1884100000
SRP54	691950000	847760000	866320000	424640000	NaN	NaN	840350000	835400000	961090000
RAB2A	NaN	NaN	NaN	796890000	381830000	315360000	657090000	534840000	461020000
CKS1B	1299100000	1886100000	1419500000	1810600000	2364400000	1488500000	722090000	928660000	728600000
UBE2K	471400000	371740000	363020000	487840000	370060000	432460000	391720000	NaN	443520000
UBE2N;UBE2NL	6029200000	6789900000	5280000000	7363000000	12391000000	7945500000	5773900000	6623200000	6041600000
RAB14	NaN	NaN	NaN	NaN	NaN	NaN	498320000	469210000	423610000
ACTR3	NaN	NaN	NaN	NaN	NaN	NaN	797640000	851350000	637930000
ACTR2	NaN	NaN	NaN	358940000	499400000	NaN	2179800000	2116600000	2070300000
ACTR1A	4378900000	3963400000	4357300000	4454000000	3139000000	4107000000	3790600000	4362000000	4341000000
COPS2	192410000	121950000	164590000	NaN	NaN	NaN	263050000	196570000	182200000
ARF1;ARF3	1034600000	1387500000	1391200000	1029700000	808230000	787460000	999160000	1062300000	1049500000
ABCE1	NaN	NaN	NaN	NaN	NaN	NaN	158260000	144030000	167500000
MAX	1341700000	1295200000	1209800000	2066000000	2267600000	1991000000	1244200000	1232900000	1030700000
RPS3A	4612100000	4331000000	4609000000	3025600000	3736500000	3858700000	5298100000	5217100000	5218400000
RPL26;KRBA2;RPL26L1	8297000000	6958200000	7407100000	4589700000	4248100000	5216600000	4804700000	4647200000	5129800000
PSME3	4555800000	4365900000	5093300000	4586700000	4695100000	3651100000	4199400000	4022000000	3888500000
RPL15	1221400000	1212800000	1194200000	816130000	534820000	1139600000	2278800000	2698800000	2951400000
MAGOH;MAGOHB	1315800000	1543300000	1451800000	3246200000	2583100000	3394000000	5938200000	5187800000	5770900000
RPL27	7781900000	7838000000	7959000000	5453900000	9395200000	7843400000	7739400000	8230900000	8603400000
PCBD1	2209800000	1773100000	1437200000	1909200000	2441100000	2721700000	1419700000	1555800000	1287300000
HSPE1	27101000000	28294000000	28868000000	58324000000	61865000000	64434000000	29875000000	27144000000	29999000000
VBP1	2666600000	2589100000	2458600000	1909500000	1649800000	2275200000	1510400000	1299400000	1367700000
SUMO2;SUMO4	25882000000	30339000000	29898000000	32902000000	8379600000	11530000000	3929800000	12674000000	20240000000
UFM1	3378200000	3077600000	2526600000	5428300000	4483800000	4768700000	1931600000	2185100000	2038300000
WDR5	285190000	NaN	189300000	NaN	NaN	NaN	361940000	265690000	291830000
NUTF2	585070000	1000100000	1015300000	NaN	NaN	NaN	NaN	NaN	NaN
HNRNPK	63399000000	68965000000	66585000000	46020000000	49660000000	45355000000	72274000000	66356000000	67497000000
YWHAG	7019700000	9912000000	10977000000	12764000000	13928000000	15721000000	9340800000	11715000000	12763000000
TIMM10	784860000	737130000	826340000	1474600000	4310800000	2896400000	1945000000	2103100000	1940500000
RPS7	21669000000	21196000000	23385000000	25496000000	25382000000	18586000000	19699000000	21133000000	21620000000
PSMC1	3420100000	3512300000	3488200000	1745200000	1675900000	2062600000	2470800000	2311900000	2416700000
PSMC5	8044100000	7772900000	7901000000	4398500000	5333500000	4254700000	4796400000	4566500000	5145400000
RPS8	8539300000	7281100000	7762100000	5125900000	4587300000	5044500000	7648200000	6678800000	6314500000
RPS16	3075000000	3041300000	2702600000	2606200000	2900800000	2401300000	3502700000	2982300000	3359400000
UBE2G1	218400000	289470000	301630000	323670000	328940000	218830000	326380000	294810000	225160000
UBE2H	1065600000	1050800000	1013800000	2058500000	3263000000	2613600000	1504200000	1605800000	NaN
YWHAE	71692000000	67455000000	65192000000	60227000000	58488000000	61101000000	61727000000	52293000000	58361000000
RPS23	3387900000	4738100000	5010100000	2403300000	2172600000	4075900000	3328900000	3512400000	2932900000
RPS18	14101000000	14680000000	16045000000	18296000000	21280000000	20491000000	21253000000	21007000000	24864000000
RPS29	363300000	1290100000	1251500000	321420000	NaN	NaN	241770000	379400000	305030000
RPS13	7916400000	6562000000	6653800000	5150000000	5383900000	4231900000	3268700000	3078500000	2845200000
SNRPF	1900500000	1461700000	1126200000	2750700000	3231400000	5615100000	1830300000	2102700000	2682300000
LSM3	1318200000	1398400000	1587800000	2373800000	2096100000	2482800000	1303200000	1259800000	1220100000
LSM6	525240000	612000000	605060000	761160000	873490000	637500000	758070000	823490000	746250000
SNRPD1	1212000000	1318900000	1751300000	2031700000	830450000	1382000000	1197300000	1068800000	1937100000
SNRPD2	3168900000	2617300000	3465500000	2938700000	4562400000	4312800000	3257100000	2869500000	2957900000
SNRPD3	2331700000	1930900000	2060800000	1591400000	1178400000	1209000000	1435800000	1420400000	1354500000
TMSB4X	73723000000	79412000000	77240000000	91739000000	126000000000	100000000000	63925000000	68937000000	90181000000
RPL7A	2514000000	2214500000	2243200000	1539400000	2587000000	2724100000	3248800000	2763900000	3252200000
ETF1	596220000	553760000	431910000	266860000	374680000	356860000	530600000	555800000	542020000
YPEL5	285280000	203810000	215660000	NaN	NaN	NaN	324120000	NaN	266300000
RPS4X;RPS4Y1;RPS4Y2	1059700000	1103700000	942250000	NaN	NaN	714080000	2152100000	2110100000	1739900000
PPP2CA;PPP2CB	NaN	NaN	NaN	NaN	233750000	380440000	476490000	387630000	264100000
RPL23A	15274000000	16586000000	14473000000	17538000000	16818000000	18208000000	14601000000	16775000000	15718000000
RPS6	6915200000	7102900000	7095100000	4576700000	3911200000	3513400000	4753900000	5132700000	5406300000
HIST1H4A	121000000000	117000000000	117000000000	95762000000	71609000000	59543000000	50104000000	55455000000	60393000000
RPL23	1563600000	1774000000	1926700000	971880000	749970000	804570000	1031500000	NaN	1374400000
RPS25	5245500000	6842800000	7216400000	6946900000	6465800000	7739900000	5954300000	6420300000	6531800000
RPS26;RPS26P11	1973400000	1664400000	1710700000	572910000	902130000	577310000	972580000	991850000	904600000
RPS28	11924000000	13283000000	11058000000	18146000000	14969000000	17679000000	18062000000	14511000000	17184000000
GNB2;GNB4	1484600000	1371900000	1301100000	1992700000	1479200000	1125500000	4666000000	4884000000	4295600000
RPL31	9813500000	9923400000	10105000000	9860600000	14829000000	7181000000	9539500000	10379000000	8909600000
RPL10A	1387500000	1489900000	1483700000	628880000	929870000	1132700000	1017600000	933760000	846360000
RPL11	1414900000	1696500000	1500400000	1088100000	647600000	774050000	2185800000	2165800000	2572500000
RPL8	3680900000	3626000000	3352500000	2438400000	1068600000	767870000	2879000000	3835000000	3256000000
PPIA	37506000000	44575000000	45118000000	24742000000	17195000000	17446000000	23210000000	23312000000	22344000000
FKBP1A;FKBP12-Exip2	5950500000	5272500000	4598500000	1628500000	684960000	761780000	NaN	NaN	NaN
GRB2	1745200000	1787400000	2140300000	1174200000	2042000000	1993000000	738750000	675930000	576440000
TRA2B	6354600000	9379500000	8454500000	14463000000	13533000000	13306000000	9059200000	8611100000	8100500000
YWHAZ	45778000000	37727000000	37443000000	34061000000	27573000000	28215000000	26983000000	28219000000	30351000000
DYNLT1	822770000	393620000	483160000	772230000	523220000	515530000	1124200000	1114800000	1096100000
RPL38	889650000	1186100000	1061500000	738190000	710470000	421910000	603460000	NaN	545420000
SKP1	7570800000	8302500000	7921200000	4690700000	5909100000	5768600000	4211000000	5283400000	4818200000
RPS21	4910000000	6251800000	6561500000	5503200000	5085100000	5285700000	5664300000	6688200000	6229400000
GNB2L1	1563600000	1462300000	1394100000	725360000	1460900000	1349900000	4806400000	4206500000	4401200000
TMSB10	69683000000	57508000000	60753000000	99609000000	65750000000	66535000000	46940000000	42461000000	42370000000
YBX1	30261000000	28993000000	25708000000	26991000000	31721000000	30201000000	19512000000	19643000000	19675000000
ACTC1;ACTA1;ACTG2	42908000000	32135000000	29542000000	24568000000	27234000000	28291000000	35390000000	37950000000	44169000000
UBE2L3	4189700000	3293100000	3208700000	1806900000	2878100000	2856200000	2279400000	1846600000	1651200000
EEF1A1;EEF1A1P5	35693000000	36939000000	37689000000	10523000000	9997300000	13195000000	28989000000	31673000000	31362000000
TUBA4A	NaN	NaN	NaN	NaN	NaN	NaN	264330000	306320000	365270000
TUBB4B	28169000000	30688000000	30969000000	20044000000	17179000000	16900000000	40755000000	47610000000	49565000000
PAFAH1B2	2240000000	1630900000	1825800000	1306800000	1297500000	836280000	1162800000	1382800000	1143000000
HIST2H3A;HIST1H3A;H3F3B;HIST3H3;H3F3A	17612000000	23400000000	25148000000	35967000000	20523000000	14766000000	15935000000	14706000000	13047000000
IGBP1	1168400000	1330500000	1338200000	933390000	808070000	1020600000	534330000	602290000	567980000
CCT2	9419300000	7371100000	6618100000	4988100000	5440200000	4245300000	7513600000	7834500000	8922000000
GSTO1	738100000	612290000	658000000	244780000	395540000	380540000	670190000	564700000	563060000
PRKDC	NaN	NaN	NaN	NaN	NaN	NaN	4840400000	4801600000	5177800000
IFI35	343160000	414730000	328990000	400950000	400470000	401900000	263360000	328420000	294860000
NUCB2;Nucb2;DCAF5	27580000000	27337000000	27432000000	55929000000	55837000000	49689000000	27419000000	26946000000	27676000000
BASP1	2124900000	2536100000	2185000000	5725400000	6050500000	5979400000	2655400000	2402300000	2234500000
TMF1	1368400000	1523400000	1673200000	1260400000	1462400000	1837600000	1435700000	1239400000	1419800000
MRPS25	150920000	176710000	203100000	150240000	287700000	219020000	NaN	NaN	NaN
MRPS10	1133100000	1034800000	1134100000	1560400000	1334600000	1018400000	737170000	1255300000	1078800000
MRPS35	117720000	203000000	179310000	NaN	NaN	NaN	NaN	NaN	NaN
MRPS36	1100100000	1209900000	1158500000	2159400000	3113500000	2712300000	1850900000	2681600000	2239900000
MRPS6	309140000	402110000	493080000	391820000	440460000	621380000	302630000	298450000	248160000
MRPS9	341270000	473580000	418910000	657450000	343880000	450430000	NaN	NaN	NaN
HMGN5	846570000	897060000	903360000	2153500000	2345700000	2460300000	1773800000	1113500000	1468800000
SARNP	11022000000	7694200000	8356600000	14823000000	20221000000	21787000000	10087000000	9484400000	8821900000
LACTB	NaN	NaN	NaN	220850000	262220000	NaN	1032000000	909420000	879180000
TXNL4A	170310000	115620000	112980000	NaN	NaN	NaN	NaN	NaN	NaN
CBX1	3556600000	4367200000	4356800000	5375800000	5380200000	6124100000	3268500000	3121700000	3320700000
ERH	11358000000	11896000000	10903000000	19981000000	17856000000	18235000000	11855000000	10511000000	11930000000
SRSF3	14156000000	14115000000	14579000000	17586000000	18875000000	21094000000	12499000000	11345000000	10777000000
DAB2	1441000000	1535800000	1482200000	2297000000	2390300000	2198100000	1415800000	1304800000	1323800000
RBM10	2508500000	2499500000	2397100000	1811000000	2734600000	2644800000	2332800000	2417300000	2356000000
RBM3	32082000000	28190000000	28301000000	56106000000	60885000000	46812000000	34701000000	36409000000	32731000000
TFAM	1123500000	1010200000	938290000	1733000000	1719000000	1662000000	1203300000	1006200000	894440000
PURA	974030000	981210000	1037700000	427610000	525560000	556990000	401800000	387080000	360700000
CDC42EP1	655860000	823380000	784140000	1000700000	1082500000	1427700000	1146700000	1028100000	1138100000
FKBP3	12030000000	11224000000	11827000000	11164000000	9287700000	8279700000	6497800000	7900100000	7516900000
HNRNPU	3860000000	3831100000	3836000000	2761200000	3633500000	4144900000	18510000000	17191000000	17399000000
SPTBN1	227120000	388530000	140970000	NaN	145220000	123220000	2727400000	4783600000	4843000000
TIAL1	730530000	745080000	682090000	743270000	1108900000	866060000	1656000000	1733800000	1364000000
CTBS	NaN	NaN	NaN	NaN	211840000	437460000	198830000	229860000	150410000
FABP5	656360000	891020000	785380000	884960000	NaN	NaN	NaN	NaN	600660000
CAP1	13863000000	14641000000	13699000000	8627700000	5824500000	6305000000	9884300000	11329000000	11386000000
DR1	1249200000	1227700000	1163000000	1201000000	1189500000	1005900000	1345100000	1071600000	871980000
PFKP	NaN	NaN	NaN	NaN	NaN	NaN	1550800000	1443600000	928190000
CDR2	NaN	NaN	NaN	149850000	254460000	380300000	194940000	286900000	107640000
TAGLN	20479000000	19996000000	19563000000	44846000000	40968000000	51186000000	30454000000	30877000000	30827000000
DHODH	1040000000	990930000	928940000	2799200000	3035600000	2858200000	1844300000	1635600000	1443600000
FKBP4	979540000	865400000	1204800000	617810000	338360000	NaN	434680000	640920000	638730000
PLOD1	NaN	NaN	NaN	NaN	NaN	NaN	569720000	471480000	556290000
NUCB1	26929000000	23500000000	25023000000	53039000000	46127000000	37764000000	32011000000	31158000000	30077000000
RPL6	19770000000	19615000000	18347000000	25194000000	26551000000	21382000000	22900000000	22051000000	23325000000
AKAP12	18069000000	18541000000	18599000000	27591000000	28902000000	28594000000	20841000000	21724000000	19954000000
LMNB2	33582000000	32694000000	33540000000	49129000000	51035000000	50013000000	36040000000	36732000000	34599000000
PTS	288410000	283200000	313390000	636910000	292920000	290500000	254550000	214580000	247010000
GBE1	NaN	NaN	NaN	71692000	222720000	132420000	1329700000	1163300000	1469700000
GLO1	11770000000	13264000000	13318000000	14157000000	11526000000	8834900000	3218800000	3419300000	2776900000
SSBP1	12282000000	10614000000	12073000000	17833000000	16966000000	18878000000	11053000000	11409000000	10912000000
YWHAH	8606600000	7560600000	7569700000	17348000000	17050000000	16514000000	15611000000	15726000000	15990000000
SRSF11	5472100000	4881200000	4752200000	7073000000	5834800000	7464200000	5115300000	4959900000	5085400000
GFPT1	NaN	NaN	NaN	NaN	NaN	NaN	629830000	727150000	752410000
PSME1	22484000000	21097000000	21007000000	15964000000	13940000000	16084000000	12683000000	14151000000	13126000000
APLP2	NaN	NaN	NaN	327490000	566570000	305010000	NaN	NaN	NaN
RING1	147900000	160770000	211840000	NaN	NaN	NaN	NaN	NaN	NaN
PAX8	NaN	NaN	126170000	241040000	177770000	NaN	206370000	200330000	154020000
PRDX1	16153000000	16796000000	17707000000	16972000000	16709000000	16149000000	22630000000	21935000000	23331000000
C1QBP	25618000000	30659000000	27097000000	32683000000	34642000000	29186000000	13416000000	12871000000	12935000000
CKAP4	5021200000	5088300000	4996800000	7179900000	7119500000	6299100000	7458300000	8027900000	8417200000
KHDRBS1	13182000000	12292000000	12669000000	12800000000	14135000000	14372000000	16006000000	13860000000	13718000000
ARHGAP1	4065300000	3158800000	3394500000	6462900000	8380100000	6809600000	10912000000	10680000000	10676000000
DHX9	NaN	NaN	NaN	235880000	287500000	207950000	4373900000	3858500000	4528400000
CRYZ	3834200000	3513100000	3020300000	3096300000	3390800000	2426500000	2535000000	2481400000	2275300000
GOLGA3	1482800000	1764200000	1647900000	323180000	470530000	1173000000	1552400000	1576300000	1516200000
LGALS3BP	544900000	709540000	606240000	1411900000	1250000000	1869400000	1690400000	1383900000	1298000000
MFGE8	NaN	NaN	NaN	1024700000	1543600000	1715800000	767620000	359250000	377710000
DMTN	NaN	142330000	162050000	253280000	143880000	278820000	NaN	NaN	NaN
SSRP1	1201100000	931570000	996450000	821070000	655160000	523210000	3657700000	3576900000	4418800000
NSUN2	NaN	NaN	NaN	NaN	NaN	NaN	320180000	199680000	169760000
RBBP4	5665600000	6235000000	6279700000	3752500000	3619500000	3355400000	6438000000	6334800000	6447300000
NCBP1	NaN	NaN	NaN	NaN	NaN	NaN	540080000	507390000	503360000
AHNAK	226000000000	230000000000	233000000000	152000000000	160000000000	158000000000	185000000000	188000000000	186000000000
MLF1IP;CENPU	60288000	82387000	62188000	NaN	NaN	NaN	NaN	NaN	NaN
AP1B1	NaN	NaN	NaN	NaN	NaN	NaN	356230000	393290000	345640000
CPSF1	NaN	NaN	NaN	NaN	NaN	NaN	859020000	820160000	669360000
NUP160	NaN	NaN	NaN	NaN	NaN	NaN	98940000	80756000	78143000
TWF1	591170000	487230000	446470000	661820000	482030000	595610000	1121200000	994460000	1321900000
FSTL1	452050000	416760000	413690000	522050000	463520000	513910000	549130000	488350000	448830000
SF3A3	7789000000	7951500000	9566500000	5802100000	5471800000	6448100000	5394500000	5160800000	5535300000
AIMP1	1894300000	1412200000	1463300000	919770000	1361600000	1199300000	2533100000	2098700000	2118200000
TRAP1	598400000	699550000	617660000	647830000	653860000	499990000	778840000	810580000	753720000
PPP1R8	3196400000	2691300000	2664700000	2058900000	2618200000	2435300000	2119600000	2253000000	1808200000
ECH1	451320000	403240000	430310000	730000000	414730000	331540000	378310000	494620000	605450000
STRN3	NaN	NaN	NaN	NaN	NaN	NaN	486870000	323600000	355570000
STK4	315230000	302930000	431230000	161840000	NaN	NaN	NaN	NaN	NaN
IK	2509700000	2891100000	2978700000	3524500000	3647100000	3334300000	2867600000	3071900000	2809800000
HNRNPA0	18810000000	17584000000	17438000000	14782000000	14675000000	12517000000	15226000000	14387000000	16568000000
PAK1	74722000	85436000	77981000	NaN	NaN	NaN	NaN	NaN	NaN
PRDX4	1559600000	1313600000	1190100000	2014700000	1792700000	1689000000	3009200000	2413200000	2046100000
PAK2	2074500000	2066700000	2117200000	1214400000	1433400000	1578600000	2255600000	1886500000	1757000000
CBX3	16498000000	17045000000	17785000000	20061000000	22126000000	24610000000	10939000000	10036000000	10248000000
PSMD2	NaN	NaN	NaN	NaN	NaN	NaN	1990300000	1817500000	2161000000
DNAJC3	NaN	NaN	NaN	NaN	NaN	NaN	172020000	146470000	149520000
SRSF9	4997300000	5090300000	5342400000	6101300000	6068300000	6667300000	3383700000	3659900000	3781500000
SRSF5	4555400000	5555300000	6343700000	7940200000	6812300000	4626700000	3025200000	3324300000	3061100000
TRIM28	2550500000	3322000000	3415700000	2130700000	2810700000	3476900000	8432000000	7333000000	7315600000
G3BP1	22237000000	25902000000	27113000000	25798000000	20866000000	20137000000	16622000000	15928000000	15568000000
NMI	641690000	654400000	594390000	653850000	650550000	954790000	737980000	733920000	666950000
EIF3I	2097900000	1632800000	1804400000	1177400000	1194300000	893460000	1262900000	1954900000	1647300000
CTBP1	NaN	NaN	NaN	NaN	NaN	NaN	260460000	230750000	211820000
MRPL49	3010300000	2003700000	2864800000	2340100000	2230300000	2303700000	2126400000	2123700000	2038000000
DYNC1I2	NaN	NaN	NaN	NaN	NaN	NaN	434800000	398300000	312720000
PPIG	NaN	NaN	NaN	NaN	NaN	259030000	255570000	284280000	273940000
TCOF1	2906300000	2648000000	2650800000	2755400000	3721200000	3802500000	3159400000	3117200000	3494800000
SF3B2	32896000000	33441000000	33697000000	28878000000	29071000000	30753000000	23729000000	23222000000	24427000000
PDAP1	6885300000	6014000000	6278600000	9335100000	5094800000	5523300000	3775300000	3941400000	4070200000
SQSTM1	3296700000	3262800000	3092200000	2200700000	3035300000	2847000000	2466400000	2418100000	1985400000
TUBB3	976870000	797860000	757820000	262940000	NaN	NaN	441930000	471030000	534140000
PIN1	1668100000	1565900000	1623300000	1636800000	1947000000	2295100000	1226400000	997280000	869530000
EIF4EBP1	806090000	711210000	706810000	522010000	339890000	420300000	270680000	304610000	249950000
EIF4EBP2	313590000	357090000	337050000	439060000	NaN	175190000	NaN	NaN	NaN
HDAC1	NaN	NaN	NaN	NaN	NaN	NaN	1428600000	1156100000	1209400000
DCTN2	36767000000	35040000000	35287000000	45832000000	45315000000	34108000000	23899000000	24547000000	24197000000
NAE1	NaN	NaN	NaN	NaN	NaN	NaN	454960000	297190000	356070000
SNW1	5187600000	5613100000	5333400000	7306800000	8921800000	8696900000	7862900000	7099500000	7298600000
TRA2A	749940000	832700000	784300000	1460600000	1468400000	1439300000	1068200000	742560000	639240000
SNX1	7407700000	7042000000	6924300000	8497100000	8657100000	9163300000	5279000000	5263000000	5244800000
DDX39B	477680000	480830000	532820000	540210000	522140000	605620000	2858700000	2888900000	3020200000
EXOSC2	286900000	256390000	247390000	NaN	NaN	NaN	446530000	335820000	338720000
TUBB2A;TUBB2B	954710000	740020000	701960000	704370000	1132200000	740760000	2729400000	2412900000	2597600000
IDI1	275120000	309380000	346590000	345390000	NaN	NaN	348610000	358730000	338630000
CBFB	669300000	695960000	772930000	NaN	NaN	NaN	457880000	464010000	NaN
CIRBP	8878400000	8024000000	8854100000	12341000000	11824000000	13743000000	8451600000	8845000000	8731900000
COTL1	8406100000	6687600000	7045400000	7533100000	9312400000	7388100000	6756100000	5871000000	5780400000
HNRNPD	54644000000	56223000000	55598000000	47188000000	44070000000	33987000000	24482000000	25645000000	25130000000
DAG1	1386700000	1570700000	1536200000	3443400000	5623400000	4676600000	1988200000	2040300000	2092000000
DSG2	NaN	NaN	NaN	693110000	757590000	555560000	589030000	696510000	745580000
SAFB2	2257700000	2409200000	2410000000	1745900000	1631200000	1951500000	944550000	1130100000	1389000000
EIF3A	147450000	518180000	NaN	NaN	NaN	NaN	1561100000	1364100000	1360700000
UBAP2L	12973000000	12478000000	12630000000	13394000000	11698000000	11788000000	8138800000	7784800000	7334400000
TTLL12	NaN	NaN	NaN	NaN	NaN	NaN	292980000	361410000	463280000
FHL2	NaN	NaN	NaN	NaN	NaN	NaN	204940000	256750000	275990000
DPYSL3	NaN	NaN	NaN	375010000	583530000	279390000	2079000000	2852000000	2576300000
DYNC1H1	NaN	NaN	NaN	NaN	NaN	NaN	2648300000	2342800000	2429600000
CTTN	36820000000	34129000000	34563000000	35701000000	40915000000	40322000000	20488000000	21545000000	22634000000
RCN2	20257000000	21769000000	22688000000	34211000000	27290000000	26959000000	12635000000	15073000000	16134000000
TRIM25	NaN	NaN	NaN	NaN	NaN	NaN	351700000	313830000	436490000
FLNC	NaN	NaN	NaN	475350000	448050000	459170000	777830000	1389200000	935470000
FAM50A	3656300000	3621800000	4070300000	5639300000	5227100000	5707600000	2632500000	2587200000	2702700000
CAPRIN1	16693000000	17386000000	17001000000	13205000000	13617000000	14639000000	10738000000	9917400000	9944700000
MCM6	NaN	NaN	NaN	NaN	NaN	NaN	885180000	1034500000	1029200000
MESDC2	3408800000	4191300000	4425700000	8131800000	9570000000	10799000000	6268900000	6154500000	5950400000
GANAB	430780000	567130000	440210000	1805900000	1796100000	1673500000	10565000000	11235000000	11926000000
MVP	3863000000	3132200000	3393200000	2373900000	2549200000	2618100000	4303500000	4285100000	4238200000
LASP1	37526000000	40495000000	38780000000	23963000000	25441000000	27165000000	16626000000	18422000000	14223000000
KPNB1	NaN	NaN	NaN	NaN	NaN	NaN	2193900000	2370100000	1979300000
NUMA1	229260000	335490000	342840000	NaN	NaN	NaN	2492900000	2504600000	2748600000
EMC2	283150000	289150000	353230000	428590000	326850000	271200000	541400000	596940000	615170000
WTAP	1604400000	1486900000	1419800000	1957600000	2014300000	2079100000	1840900000	1935100000	1681300000
PSMD6	NaN	NaN	NaN	NaN	NaN	NaN	1765400000	1845100000	2150900000
02. Sep	20016000000	19347000000	19646000000	22564000000	21438000000	23050000000	21202000000	21043000000	21838000000
EFTUD2	NaN	NaN	NaN	NaN	NaN	NaN	705280000	738340000	1011100000
KARS	NaN	NaN	NaN	NaN	NaN	NaN	1016900000	942810000	1437500000
RRS1	1512100000	1302700000	1200500000	1502200000	1281000000	1468400000	991380000	911580000	1092500000
POLD3	353710000	382240000	403360000	335180000	NaN	272510000	385380000	360810000	424770000
EIF4H	17889000000	18341000000	17643000000	15271000000	16892000000	13443000000	8822200000	8786100000	7556900000
BRD3	414240000	413640000	393610000	NaN	NaN	NaN	416890000	448350000	427480000
ACOX1	NaN	NaN	NaN	NaN	NaN	NaN	743650000	791560000	883470000
EEA1	13817000000	14694000000	14224000000	10075000000	10792000000	12027000000	12422000000	12824000000	12600000000
PDIA6	9671900000	12132000000	9857900000	6734000000	4820300000	6284600000	8233800000	7251000000	7651000000
PAFAH1B3	448960000	411170000	426700000	412280000	531390000	404610000	360240000	307840000	349150000
PEA15	8961600000	5731800000	5513800000	7724700000	7573100000	6674700000	3227800000	3542000000	3370700000
PMVK	NaN	NaN	NaN	2498800000	912190000	473900000	418170000	443160000	334250000
PLEC	NaN	NaN	NaN	931630000	729900000	902020000	8968000000	8741700000	9403500000
TCEAL1	508780000	723070000	891470000	910260000	575160000	713140000	483990000	494270000	482140000
PPA1	5888700000	6106500000	6295000000	2558200000	2555900000	2055700000	2727700000	2981800000	3275400000
PTGES3	2764900000	3074000000	3022700000	2920100000	2504800000	3258700000	1545900000	1506900000	1609100000
NONO	42459000000	44173000000	44933000000	41183000000	45178000000	44842000000	38819000000	38631000000	38977000000
RABEP1	3289400000	6136900000	2817100000	1056500000	1184400000	1710400000	NaN	NaN	NaN
RCN1	80390000000	70877000000	74860000000	142000000000	102000000000	96122000000	82693000000	98783000000	93035000000
PCBP1	1281200000	1214600000	1303400000	555240000	746060000	1027700000	1392000000	1593100000	1246900000
TCEB2	2425300000	3249900000	3151400000	1861800000	2435800000	2667800000	1280400000	1499600000	1735800000
RHEB	NaN	NaN	NaN	196210000	134880000	309150000	1886600000	1749100000	1752000000
SF3B3	NaN	NaN	NaN	NaN	NaN	NaN	1970300000	2746400000	2117300000
RSU1	3385300000	4295700000	3845800000	6031600000	6177200000	6248100000	3142700000	3035300000	3384800000
CNN3	12624000000	10768000000	10313000000	15801000000	11456000000	11696000000	9057300000	8654900000	8445000000
SAFB	12920000000	13113000000	12387000000	11615000000	11670000000	12392000000	6877000000	6585500000	6265300000
SF3B4	2352500000	2036300000	2812200000	4161100000	4688800000	8135400000	2924700000	2161200000	2639000000
SF3A2	1350400000	1265600000	1235300000	1381400000	1603900000	1955300000	2826700000	3272100000	3230500000
RBMS2	508250000	592630000	703820000	587910000	852840000	704100000	731320000	754940000	967960000
SF3A1	19588000000	20092000000	19948000000	17921000000	19774000000	21568000000	18169000000	17753000000	17865000000
TAF7	163260000	160840000	166220000	107800000	198520000	286690000	NaN	NaN	NaN
MAPRE2	340690000	406980000	399580000	351790000	NaN	229170000	135630000	240770000	254590000
TGFBI	NaN	NaN	NaN	361350000	NaN	NaN	312730000	304700000	449470000
SLC9A3R2	752620000	806670000	959610000	370680000	415150000	515080000	354870000	457860000	462510000
TRIP10	401550000	431450000	408370000	584280000	419550000	366040000	518860000	489260000	509400000
TRIP11	543320000	581620000	531840000	305370000	NaN	NaN	927800000	959060000	1054600000
TRIP6	NaN	NaN	NaN	NaN	NaN	NaN	333290000	352040000	286220000
MAPRE1	15356000000	18534000000	18837000000	13470000000	14767000000	17162000000	10775000000	8875200000	9024800000
ELAVL1	4547300000	4386200000	4625800000	6116000000	4640000000	5018000000	7340300000	7637900000	8644300000
MYLK	NaN	NaN	NaN	NaN	NaN	NaN	112460000	102360000	91514000
MLF2	839120000	786160000	753910000	712880000	845790000	1066400000	415910000	NaN	369180000
TOMM34	940170000	1045900000	880850000	398750000	438410000	362830000	459340000	402210000	457260000
UBE2V2	4291000000	3904900000	4360700000	5813700000	4638200000	3781700000	3923600000	3898800000	3776600000
VAMP3;VAMP2	NaN	NaN	NaN	847520000	950400000	903420000	1483700000	1700100000	1722000000
RAB11B;RAB11A	1526200000	1334200000	1974000000	4871000000	4406800000	5325300000	5049100000	4518900000	5040700000
ZYX	3196700000	2740600000	2870100000	1903100000	1397000000	1963300000	4752500000	4456800000	4023400000
ADRM1	284090000	262430000	260660000	NaN	217120000	NaN	NaN	318960000	388540000
CCDC6	3777400000	3585200000	3515000000	3849500000	4472900000	4290000000	2100500000	2324700000	1933400000
UAP1	NaN	NaN	NaN	NaN	NaN	NaN	623810000	910770000	788960000
IGFBP7	873020000	1143900000	1364100000	2848300000	3535300000	3364400000	2723300000	2418700000	2448400000
INA	2794800000	3538300000	3141800000	141470000	305920000	286290000	58677000	NaN	38187000
DDB1	NaN	NaN	NaN	NaN	NaN	NaN	493610000	377220000	428040000
MRPL23	618920000	558590000	618740000	1222000000	1389800000	1421100000	825280000	937250000	1095500000
CDC37	3502300000	3535700000	4485800000	2226500000	NaN	NaN	3287800000	3341000000	3023200000
RBBP7	2267000000	2081500000	2215700000	1035700000	489820000	1012600000	2362200000	2764500000	2595600000
CPSF6	8200100000	6099600000	6044600000	6606300000	5647100000	5976700000	4603800000	4840300000	4611800000
DBN1	19304000000	22131000000	21414000000	13515000000	8627600000	8867000000	11162000000	13213000000	11669000000
FSCN1	213290000	290410000	247570000	NaN	280370000	458240000	590740000	441850000	477780000
DECR1	773090000	931560000	804510000	1337700000	1209500000	1408900000	1243000000	1311600000	1450200000
CLPP	670380000	513160000	629760000	701410000	1067800000	1536900000	1043300000	940290000	941040000
TST	NaN	NaN	NaN	NaN	NaN	218320000	595380000	380910000	558180000
HIST2H2AC;HIST2H2AA3	126000000000	117000000000	107000000000	90794000000	67941000000	70573000000	59665000000	40508000000	37129000000
PCK2	NaN	NaN	NaN	NaN	NaN	NaN	616160000	688330000	410230000
ATP6V1F	3006900000	3477800000	2809800000	4351100000	3193900000	3564100000	1854500000	2581600000	2063500000
KNOP1	NaN	NaN	NaN	282510000	154370000	231040000	NaN	NaN	NaN
HNRNPUL2;HNRNPUL2-BSCL2	1104400000	1528800000	1562600000	882650000	414420000	1066500000	2221900000	2356000000	2271900000
QRICH1	NaN	NaN	NaN	NaN	NaN	NaN	129590000	108290000	139790000
SMU1	NaN	NaN	NaN	NaN	NaN	NaN	293390000	286530000	229000000
LEPRE1	NaN	NaN	NaN	NaN	NaN	NaN	310430000	308700000	366440000
MAP7D1	369090000	294750000	363850000	NaN	NaN	300370000	333780000	321580000	322960000
RABL6	301100000	NaN	375010000	531070000	526330000	557470000	640120000	575480000	631020000
TIMM50	165550000	NaN	191610000	305210000	NaN	NaN	1208300000	936500000	1022500000
COX19	367070000	338290000	369230000	NaN	644480000	603860000	363660000	353490000	441550000
LARP7	168910000	212430000	193050000	150590000	270940000	NaN	NaN	NaN	NaN
FILIP1L	836750000	691250000	736950000	NaN	NaN	NaN	NaN	NaN	NaN
GRIPAP1	2368500000	2539400000	2486300000	1603600000	1256900000	1432700000	1188200000	1152400000	1310800000
LIN52	217040000	217610000	247430000	NaN	NaN	NaN	NaN	NaN	NaN
FAM98B	570750000	615420000	614400000	286830000	447040000	261590000	933000000	904100000	1070100000
CRTC2	258410000	243400000	229890000	NaN	NaN	NaN	NaN	NaN	NaN
CEP55	151330000	144210000	132320000	NaN	NaN	NaN	NaN	NaN	NaN
C17orf85	931220000	924220000	862880000	744680000	1001200000	810170000	565460000	564040000	639700000
TP53I3	249120000	251260000	231160000	NaN	NaN	NaN	NaN	NaN	NaN
LACTB2	938060000	669600000	828300000	529560000	956130000	824400000	1292500000	621390000	348090000
BOLA3	130470000	121710000	149360000	281020000	237230000	253320000	NaN	NaN	NaN
HS1BP3	510500000	160580000	188360000	NaN	NaN	NaN	NaN	NaN	NaN
OCIAD2	NaN	NaN	NaN	NaN	NaN	150080000	303150000	349440000	343990000
HSP90AB2P	2405200000	1285700000	1202900000	1087200000	737330000	364730000	755700000	675680000	709880000
ZNF326	1686600000	1850400000	1878300000	1045400000	1041400000	1431600000	1147300000	1215500000	1140200000
PDZD11	1399300000	1347000000	1107500000	2401800000	2046400000	1401300000	868160000	1173400000	NaN
MAGED2	NaN	NaN	NaN	NaN	NaN	NaN	141360000	138800000	110180000
TOR1AIP1	NaN	NaN	NaN	NaN	NaN	NaN	238850000	258400000	244540000
HABP4	195440000	221340000	202740000	234230000	259940000	325010000	NaN	NaN	NaN
SPECC1	295660000	397240000	348200000	NaN	372160000	351300000	304220000	292440000	361720000
DNTTIP2	662660000	825030000	494720000	350890000	250120000	NaN	129310000	285330000	212850000
PSMF1	220820000	NaN	NaN	772990000	370670000	719320000	752650000	549930000	608560000
HP1BP3	660270000	695990000	663660000	597620000	539300000	469110000	591760000	469780000	439770000
CEP170	271640000	222940000	227270000	NaN	NaN	NaN	229010000	NaN	344260000
CC2D1B	593990000	478580000	330950000	NaN	NaN	NaN	NaN	NaN	NaN
SH3BGRL3	9636600000	9922700000	11117000000	3061700000	2708700000	2683700000	1081900000	1234000000	1484500000
LRIF1	164340000	149300000	187710000	189620000	251380000	240960000	NaN	NaN	NaN
GOLPH3L	307700000	372970000	389570000	604480000	654070000	656590000	304630000	268050000	330430000
KIAA1217	321460000	397270000	354670000	NaN	NaN	NaN	303250000	271390000	333850000
UBAP2	1467200000	1854900000	1286800000	NaN	NaN	NaN	822890000	NaN	424120000
GORAB	127620000	175760000	139130000	NaN	NaN	NaN	NaN	NaN	NaN
RBM26	297270000	300170000	348920000	NaN	NaN	NaN	NaN	NaN	NaN
MED4	1632700000	1319100000	1389500000	740740000	541510000	494760000	239630000	NaN	NaN
PRPF18;LOC101928524	213800000	241100000	270530000	NaN	NaN	NaN	NaN	NaN	NaN
UQCC2	757880000	730970000	640590000	NaN	470790000	459020000	453760000	293660000	225950000
TPM2	7311400000	8296600000	9367300000	NaN	NaN	NaN	NaN	NaN	NaN
NTPCR	NaN	NaN	NaN	171530000	165290000	149550000	161370000	151270000	176220000
HIST2H3PS2;H3F3C	2463500000	2890700000	2372700000	3631600000	4135500000	2850200000	1662600000	1936000000	1952700000
NT5DC1	NaN	NaN	NaN	NaN	NaN	NaN	200810000	211480000	210190000
LYRM7	451780000	249070000	290200000	655590000	622870000	505930000	544650000	501060000	344430000
RNF20	407230000	521000000	301970000	NaN	NaN	NaN	388520000	350600000	290470000
C6orf57	701910000	800510000	873850000	1787600000	1861500000	2217400000	837080000	731780000	869410000
FAM46C	NaN	NaN	NaN	1088800000	1789600000	1514700000	NaN	NaN	NaN
GLIPR2	NaN	NaN	NaN	538190000	NaN	NaN	375720000	472190000	492650000
FAM21A	6577200000	6704200000	6205100000	7846200000	7067600000	6110000000	4455700000	4243700000	4177800000
TTC19	251080000	260320000	229580000	225830000	NaN	NaN	NaN	152870000	180880000
POLR2M	528470000	552030000	552340000	432290000	510710000	NaN	NaN	NaN	NaN
PTRHD1	1256700000	1052000000	1470100000	1705600000	2488500000	3234300000	953080000	1045900000	931290000
THOC7	567240000	409570000	454840000	517300000	444520000	255120000	682620000	525470000	501390000
TWF2	1089400000	1166100000	1177300000	NaN	NaN	NaN	331580000	NaN	100330000
SDE2	432450000	489460000	517360000	561660000	479530000	480470000	NaN	NaN	NaN
SLC25A24	1966100000	1803300000	1694400000	3345500000	2947600000	3140700000	3794300000	3776000000	4069000000
PPP1R18	2445400000	2596300000	2452300000	1903600000	2020800000	1882500000	1520100000	1675700000	1612800000
PTRF	26061000000	24418000000	27393000000	23293000000	21075000000	17425000000	17009000000	15767000000	14579000000
ZCCHC8	433950000	467010000	502680000	322610000	328840000	NaN	548050000	565180000	489540000
PMF1;PMF1-BGLAP	745910000	575550000	822200000	1030100000	721550000	734280000	609770000	552590000	NaN
PRPF8	NaN	NaN	NaN	NaN	NaN	NaN	3689100000	3964900000	4443900000
PLBD1	NaN	NaN	NaN	194110000	162980000	151560000	NaN	NaN	NaN
FAHD1	121020000	128740000	137250000	144940000	126790000	173520000	125890000	NaN	101160000
ERICH5	72661000	101550000	104820000	NaN	NaN	NaN	NaN	NaN	NaN
PDXDC1	NaN	NaN	NaN	NaN	NaN	NaN	565500000	641730000	578700000
TTC33	266100000	271290000	228440000	335820000	NaN	278780000	266880000	228740000	225960000
ZC3H14	993240000	894870000	897520000	534210000	708650000	NaN	1051600000	975550000	976740000
BLOC1S3	NaN	NaN	NaN	416140000	443150000	366160000	NaN	NaN	NaN
BLOC1S2	419310000	438450000	411680000	442190000	561900000	570700000	NaN	NaN	NaN
FIP1L1	3686900000	3692400000	3433000000	4208400000	5221400000	5419600000	2642000000	2537600000	2465500000
CWC27	597500000	480160000	497460000	541010000	709230000	909220000	653030000	516090000	424380000
WDR82	NaN	NaN	NaN	NaN	NaN	NaN	160810000	194090000	226190000
PACS1	NaN	NaN	NaN	NaN	NaN	NaN	106860000	106440000	130580000
GIGYF2	11876000000	13459000000	10100000000	4055300000	4855600000	4898200000	6115800000	4683400000	5102600000
CD109	176490000	NaN	178210000	744250000	544600000	628960000	904110000	646990000	638230000
HSDL2	375130000	498210000	402410000	NaN	NaN	NaN	214900000	214600000	356400000
UBE2R2	339560000	385720000	388030000	431290000	NaN	NaN	NaN	255180000	274060000
SND1	NaN	NaN	NaN	NaN	NaN	NaN	2761300000	2514200000	2454100000
BZW1	NaN	NaN	NaN	NaN	NaN	NaN	642100000	614000000	593260000
ASRGL1	599050000	954260000	933270000	553930000	449600000	NaN	NaN	NaN	NaN
EIF3M	237520000	NaN	NaN	NaN	NaN	NaN	813310000	697550000	627410000
CENPQ	193420000	195430000	194070000	NaN	NaN	NaN	NaN	NaN	NaN
RSRC2	1677700000	1607300000	1436000000	2089700000	2526400000	3080700000	1467100000	1292300000	1398600000
CYFIP1;CYFIP2	NaN	NaN	NaN	NaN	NaN	NaN	199350000	203700000	189130000
SH3BP5L	292710000	240430000	257220000	240190000	NaN	NaN	NaN	NaN	NaN
MOB1A;MOB1B	NaN	NaN	NaN	NaN	NaN	NaN	815740000	842010000	774330000
CHMP1B	1762900000	1306500000	1514900000	2564000000	3588700000	3676500000	1567300000	1621300000	1496100000
PHF5A	NaN	NaN	NaN	NaN	NaN	NaN	126900000	134970000	143710000
ZC3HAV1	NaN	NaN	NaN	NaN	NaN	NaN	396580000	402940000	340350000
NUP54	4542700000	5135100000	5061800000	4210500000	4368100000	4645000000	3535100000	3904200000	3473500000
NUFIP2	6005700000	6446200000	6118000000	8880300000	9531400000	10021000000	6206200000	6855000000	7005800000
SZRD1	1434300000	1535100000	1502700000	1124300000	1391200000	1568600000	863220000	624680000	591530000
LRP10	NaN	NaN	NaN	205310000	290020000	285440000	NaN	NaN	NaN
COMMD6	161280000	203730000	203060000	NaN	NaN	NaN	226760000	160800000	NaN
KDELC2	NaN	NaN	NaN	NaN	NaN	NaN	416300000	341890000	303100000
HDGFRP2	7508200000	7315100000	6895700000	7462900000	7733800000	7056000000	5880900000	6194600000	5660500000
IRF2BP2	575260000	650520000	648640000	NaN	301400000	446280000	NaN	359560000	391770000
TAF8	177560000	244670000	158050000	184500000	338990000	248920000	NaN	NaN	NaN
MRPL55	414770000	198220000	483040000	880220000	755110000	997750000	498100000	654140000	534270000
TMED4	NaN	NaN	NaN	NaN	NaN	NaN	107850000	149370000	135820000
SLFN11	NaN	NaN	NaN	NaN	NaN	NaN	195900000	197490000	198360000
GLRX5	803480000	1046100000	931550000	1134400000	1364700000	698840000	328650000	606170000	694600000
MRPL52	NaN	287620000	286050000	708020000	909200000	NaN	473800000	542580000	444430000
SETD3	NaN	NaN	NaN	NaN	NaN	NaN	151980000	146810000	164580000
ISCA2	340280000	406500000	390500000	250950000	479150000	507350000	NaN	NaN	NaN
PABPN1	2600600000	2729000000	2353100000	4348500000	6043800000	4485400000	2526800000	2671200000	2386000000
MTDH	NaN	NaN	NaN	163330000	111850000	154250000	NaN	NaN	NaN
KTN1	168620000	225230000	173830000	NaN	NaN	NaN	NaN	NaN	NaN
LUZP1	2404900000	2457900000	2617400000	1807800000	2190300000	2396600000	3371600000	3139400000	3199000000
CAND1	NaN	NaN	NaN	NaN	NaN	NaN	1900700000	1951400000	2164900000
HOOK3	839500000	291820000	410990000	209970000	212670000	212610000	234850000	253050000	209980000
PPFIBP1	NaN	NaN	NaN	NaN	NaN	NaN	118430000	183690000	189680000
CCDC25	1139200000	1112800000	1144200000	1303200000	675440000	515280000	522370000	555570000	736040000
PROSER2;C10orf47	1142200000	1333700000	1034700000	436920000	490510000	437530000	NaN	264970000	463820000
CCDC43	664810000	418550000	394450000	587710000	576560000	687800000	NaN	NaN	NaN
CARM1	NaN	NaN	NaN	NaN	NaN	NaN	211300000	147650000	197180000
COMMD2	296460000	287590000	185300000	411540000	434360000	515260000	286960000	311730000	253800000
DDX42	933090000	903150000	1053400000	1039900000	686050000	761990000	2066700000	2006600000	1771500000
SPATS2	247860000	228570000	222770000	NaN	215070000	294130000	NaN	NaN	NaN
TDRP	NaN	NaN	NaN	483040000	764250000	622920000	NaN	NaN	NaN
GATAD2A	1022000000	1023700000	1118500000	1007800000	864310000	864010000	1228000000	1142600000	1204900000
PLD3	NaN	NaN	NaN	714210000	1184100000	1149500000	1477200000	1282500000	1359200000
NUDCD3	320630000	363810000	309520000	NaN	NaN	572850000	NaN	260980000	327070000
AHNAK2	478520000	513820000	549970000	NaN	NaN	NaN	NaN	NaN	NaN
LEPREL1	NaN	NaN	NaN	NaN	NaN	NaN	144470000	169830000	163530000
CCDC50	1813900000	2073600000	2223700000	1928000000	2196400000	2434200000	1671600000	1694200000	1649600000
FAM114A1	714260000	600560000	835900000	527670000	713460000	540850000	467510000	666350000	611730000
ZBTB8OS	NaN	134990000	138560000	199130000	170280000	193450000	154400000	158210000	151180000
SUGP1	1133100000	1379000000	1670500000	1506100000	1255400000	1760400000	1174100000	1246200000	1208700000
CCAR1	NaN	NaN	NaN	NaN	NaN	NaN	980580000	1668100000	966510000
DNAJC10	NaN	NaN	NaN	NaN	NaN	NaN	201050000	269550000	198550000
BAP18;C17orf49;RNASEK-C17orf49	1843200000	2314100000	2408500000	3705100000	2556000000	2278400000	1611000000	1519400000	1763400000
MRPL41	499630000	476810000	689250000	1272100000	1076500000	1449700000	696560000	590050000	519820000
IFT20;GPR162	303930000	376380000	337050000	NaN	NaN	NaN	NaN	NaN	NaN
PHACTR4	303300000	321970000	333380000	NaN	337190000	359990000	342470000	331170000	287950000
SPG20	170960000	159880000	154470000	NaN	NaN	NaN	NaN	NaN	NaN
MIER1	1034600000	743590000	699220000	288880000	324220000	349530000	301320000	316480000	346650000
FAM177A1	176830000	184070000	183190000	161250000	NaN	NaN	NaN	NaN	NaN
CCAR2	NaN	NaN	NaN	NaN	NaN	249480000	2079100000	1931100000	2250400000
NDUFAF2	NaN	NaN	NaN	252900000	197980000	NaN	187040000	256780000	206680000
LRRC47	NaN	NaN	NaN	NaN	NaN	NaN	139020000	170360000	197830000
CA13	NaN	NaN	NaN	NaN	NaN	321380000	240570000	233990000	260610000
SYNPO	271740000	263700000	394990000	NaN	202050000	NaN	330480000	NaN	NaN
TOMM5	NaN	NaN	NaN	NaN	NaN	NaN	319680000	320570000	281860000
CHCHD4	897650000	1142500000	1293500000	2768600000	2570700000	2225500000	903640000	986050000	1033500000
MRPL50	333340000	305040000	414790000	440510000	638780000	682760000	604990000	507120000	516730000
CPSF7	7515200000	7073200000	7224600000	8289500000	6706100000	6647800000	5067400000	5682400000	5465800000
ARFGAP2	1137500000	1022000000	1044300000	974020000	983270000	816740000	1145700000	1124000000	948970000
C1orf52	462570000	667000000	648510000	NaN	685530000	613900000	524490000	695220000	NaN
ACBD7	312480000	308390000	269960000	NaN	NaN	NaN	125010000	80744000	167270000
ARFGAP1	735810000	1273500000	1068200000	1962200000	2459700000	2834600000	1427900000	1376800000	1459200000
PAF1	1719600000	1636700000	1813600000	1883400000	1774200000	1563200000	1434300000	1628400000	1518000000
UBR7	167390000	144660000	197950000	NaN	NaN	NaN	NaN	NaN	NaN
ENAH	3101500000	2726400000	2954800000	2947800000	3306600000	3273500000	2992400000	2868500000	3194300000
PRPF38A	147510000	NaN	NaN	204640000	199230000	404030000	315160000	415190000	439400000
TXNDC5	1749800000	1716700000	1694100000	1839200000	2381000000	1724700000	2922900000	3037300000	3186600000
SCCPDH	NaN	NaN	NaN	NaN	NaN	NaN	358290000	261250000	182730000
UXS1	NaN	NaN	NaN	179070000	357530000	179890000	NaN	NaN	NaN
NFATC2IP	849840000	791370000	704930000	518020000	707120000	786040000	443800000	403030000	453690000
APOA1BP	240380000	234630000	243380000	NaN	NaN	NaN	593200000	455080000	453450000
LSM14A	455660000	354320000	385290000	505350000	510600000	492800000	471090000	431570000	489370000
MAPK1IP1L	7615600000	7160100000	9526300000	NaN	NaN	NaN	5074900000	NaN	NaN
NGDN	380670000	452310000	525530000	355280000	236410000	419860000	NaN	NaN	NaN
APPL2	NaN	NaN	NaN	377180000	306550000	285080000	620130000	725250000	710560000
VPS37A	396180000	369250000	382230000	400910000	NaN	398700000	344120000	NaN	356620000
NUP43	308130000	326590000	377260000	256900000	178760000	NaN	354290000	317720000	296880000
NUP35	1891900000	2035700000	1978000000	2440100000	2264000000	2386700000	2479500000	2632600000	2655500000
ABHD11	449400000	389020000	391550000	1094300000	833110000	1363600000	999060000	927060000	677780000
PLBD2	NaN	NaN	592990000	1598800000	1534100000	1991100000	1910000000	1974900000	2048200000
CDC26	298860000	160300000	198130000	310400000	409280000	256690000	153600000	142500000	141450000
MCFD2	26606000000	29189000000	25840000000	9029400000	8307500000	5376300000	3660200000	3656800000	3844500000
GADD45GIP1	647510000	455430000	419480000	587420000	612710000	633540000	NaN	NaN	NaN
SMARCC2	483260000	560160000	489700000	430520000	358930000	889470000	1069500000	977240000	950940000
PIP4K2C	535750000	533630000	481020000	345370000	409570000	334190000	525240000	486490000	521350000
BICD2	1149800000	1033600000	1220700000	1004300000	856720000	951350000	677860000	492620000	602290000
PLEKHO2	199800000	218730000	170340000	NaN	NaN	NaN	NaN	NaN	NaN
BLOC1S5;BLOC1S5-TXNDC5	279150000	316630000	204860000	385700000	261910000	NaN	NaN	NaN	NaN
BRIX1	85152000	145390000	139890000	NaN	NaN	NaN	NaN	NaN	NaN
GNPDA2	NaN	NaN	NaN	NaN	NaN	142320000	255180000	246490000	268900000
DTD1	207000000	143470000	197470000	353020000	256800000	339690000	331400000	270450000	241120000
IPO4	NaN	NaN	NaN	NaN	NaN	NaN	156210000	130330000	132860000
PNISR	1033900000	746120000	743360000	1089800000	1367500000	1421600000	906220000	892930000	912950000
WIPF2	716140000	721690000	721790000	1104500000	1595300000	1614000000	691180000	670760000	781180000
ZC3H15	608850000	648540000	782370000	1042300000	871150000	1074700000	673430000	685910000	642680000
PHF10	728690000	527730000	671740000	NaN	NaN	NaN	NaN	NaN	NaN
PPP1R13L	754870000	718110000	693230000	1131900000	1588800000	1556100000	1907100000	1616700000	1775200000
TMEM263	3352600000	2988900000	3054900000	4729500000	5091200000	6779700000	3266600000	3082300000	2737500000
NUP133	NaN	NaN	NaN	NaN	NaN	NaN	410870000	386650000	445150000
PDCD6IP	NaN	NaN	NaN	999270000	803410000	795360000	4460400000	4309400000	3968300000
C15orf40	327050000	NaN	NaN	499060000	459870000	491640000	NaN	NaN	NaN
LEO1	747470000	703820000	586390000	1275300000	2224900000	2089400000	1568100000	1719400000	1665500000
SNRNP27	939250000	934390000	1121500000	651100000	638700000	714910000	396530000	450390000	422040000
SCFD1	NaN	NaN	NaN	NaN	NaN	NaN	477840000	508010000	557570000
UBLCP1	1047800000	1549800000	1454400000	2209400000	1814000000	1582800000	1595300000	1718800000	1826900000
PCNP	2703000000	4445100000	4194700000	4746300000	5568400000	5270800000	3814900000	4378700000	4622300000
SPRYD4	421860000	304400000	294980000	680760000	679680000	847880000	408010000	343590000	363200000
ATXN2L	3064100000	3139200000	2975000000	1358600000	1806800000	1674700000	2553400000	2433800000	2533100000
PALLD	175110000	186760000	152340000	NaN	NaN	NaN	2130500000	1600900000	1992800000
SREK1	639280000	472460000	511520000	597410000	390360000	694680000	460040000	605930000	530220000
PSPC1	7135900000	8054900000	7427500000	6111200000	7042000000	7964200000	5979100000	5795600000	5703500000
DNAJC9	3888300000	3956600000	4010400000	3149300000	3837300000	3263900000	3251500000	3030500000	3237500000
LZIC	883780000	825440000	1053900000	538620000	835910000	643150000	414800000	355980000	467200000
DDX1	402560000	241760000	324470000	NaN	NaN	NaN	459780000	705760000	612280000
H1FX	1441300000	1128100000	1253300000	977780000	807060000	620800000	572820000	341140000	417650000
GBF1	NaN	NaN	NaN	NaN	NaN	NaN	246000000	233500000	215240000
RTF1	2289700000	2278300000	2180900000	3018100000	2973700000	3210400000	2428100000	2711300000	2638900000
MRPS31	1201400000	1482900000	1491800000	1416900000	1180400000	1238600000	709310000	888470000	895350000
ANP32B	3148300000	3383300000	3139700000	3879600000	4114900000	2579600000	1659100000	2592500000	2890800000
PRCC	1485400000	1440500000	1174000000	2682100000	3150500000	3121000000	1259600000	1297300000	1240900000
TFG	11055000000	11430000000	9855500000	13660000000	15206000000	15346000000	10609000000	9566000000	9789100000
HDAC2;HDAC1	NaN	NaN	NaN	NaN	NaN	NaN	342650000	354840000	390350000
STAM	1148100000	1160100000	1000300000	1383600000	1244400000	1033000000	790120000	896720000	788950000
TAF15	22258000000	24555000000	27149000000	31971000000	30599000000	42543000000	26901000000	22234000000	23989000000
GOLGA1	1400400000	1401100000	1396100000	2248600000	2574900000	2090200000	1745700000	1896900000	1605900000
GGH	1889300000	1445400000	1080800000	1936000000	2197000000	1798600000	2068100000	2604900000	2267100000
OSTF1	355450000	114870000	250080000	46684000	267960000	235120000	NaN	NaN	NaN
UFD1L	363820000	388550000	383560000	395680000	317480000	465980000	771980000	721700000	729780000
UPF1	NaN	NaN	NaN	NaN	NaN	NaN	836500000	742220000	781010000
COPS5	522590000	470440000	571220000	611660000	435400000	348510000	501690000	544040000	601450000
GPKOW	1040900000	1354900000	1613800000	668410000	407070000	626460000	656060000	702730000	678830000
SMARCC1	555670000	551580000	431960000	NaN	NaN	260830000	738300000	964950000	807760000
BAD	1180600000	1182900000	1193000000	1643000000	1089000000	852820000	557380000	620280000	529720000
KHSRP	7359700000	6993700000	6713400000	4153700000	4773600000	4204600000	13180000000	13621000000	14049000000
TNPO1	NaN	NaN	NaN	NaN	NaN	NaN	603550000	544140000	606040000
LPP	801970000	741150000	792430000	610220000	378820000	495370000	2251600000	2328300000	1998500000
TCEAL3;TCEAL5;TCEAL6	2321900000	1833200000	1657700000	1059700000	1235400000	827940000	929790000	726890000	1040800000
PRKCDBP	2515300000	1851200000	2031500000	5524000000	5731600000	6693100000	5921800000	4987400000	4905800000
CCDC102A	267550000	187500000	266430000	NaN	NaN	NaN	NaN	NaN	NaN
MRPL24	282180000	184520000	229440000	305240000	205690000	253500000	218070000	210510000	263850000
SYAP1	8116600000	7155200000	7691800000	6714900000	7429400000	6109100000	3021500000	3313200000	3702400000
KIAA1191	289020000	328000000	344950000	405570000	492640000	575220000	NaN	NaN	NaN
LRRC59	736820000	480860000	328110000	383030000	263430000	511330000	323420000	521950000	362900000
PBXIP1	NaN	NaN	NaN	595740000	837240000	707220000	NaN	NaN	NaN
KIAA1143	912650000	868360000	950260000	NaN	NaN	NaN	NaN	NaN	NaN
FKBP10	225170000	192960000	190940000	NaN	NaN	NaN	373390000	298770000	290380000
C18orf25	855550000	942550000	921440000	1674200000	1811000000	1705800000	1057100000	1101900000	1071500000
AKT1S1	633730000	499020000	480540000	761890000	515500000	NaN	351990000	NaN	352040000
SH3KBP1	1225200000	1025600000	1109500000	1576100000	1637800000	1680800000	1241200000	1294600000	1339300000
LENG1	499100000	421420000	506490000	NaN	516280000	NaN	NaN	437480000	427090000
FAM136A	1228000000	1026500000	1053800000	1145400000	1600500000	1378100000	937130000	858260000	799290000
EFHD2	5206500000	4876600000	4346300000	2949700000	3609500000	2589200000	2973700000	2498500000	2435900000
DCPS	217250000	250730000	232190000	247940000	NaN	NaN	NaN	NaN	NaN
PPP1R14B	1321500000	1174500000	1249300000	1180600000	1464200000	1509900000	1198200000	752840000	678010000
HAUS1	NaN	NaN	NaN	1014500000	1012500000	1055100000	530300000	453990000	529500000
FAF2	NaN	NaN	NaN	NaN	NaN	NaN	416060000	363840000	383510000
CCDC124	2190200000	1790300000	1803900000	1259100000	1570400000	1054500000	1799700000	1841900000	1480000000
OPTN	4180200000	4991700000	4772800000	3708600000	4182400000	3612100000	2292800000	2362700000	2067300000
RCN3	1050700000	819090000	840900000	NaN	NaN	NaN	NaN	NaN	NaN
DNAJC19	NaN	NaN	NaN	347020000	1242400000	804190000	448290000	487670000	576560000
RMDN1	1388800000	1371500000	1160200000	1998200000	2231800000	2085300000	1909000000	1805000000	1728500000
ANAPC16	690970000	522390000	433470000	NaN	295710000	273530000	229990000	NaN	NaN
DGCR14	550190000	418540000	514720000	674630000	805250000	767430000	414230000	462260000	468600000
SNRNP40;DKFZp434D199	357260000	278430000	NaN	NaN	NaN	NaN	454970000	623550000	557820000
MRRF	970220000	782430000	833470000	940890000	1159900000	959640000	751050000	579860000	759890000
RBMXL1	NaN	NaN	NaN	NaN	NaN	NaN	181290000	184950000	185310000
TCEAL4	594070000	667980000	648800000	788970000	645540000	743550000	439310000	416270000	437450000
RRP36	145890000	171790000	201110000	NaN	NaN	NaN	NaN	NaN	NaN
SMIM12	NaN	NaN	NaN	NaN	NaN	NaN	247370000	306390000	309840000
DNAJA3	1325400000	842390000	871640000	1087500000	1188800000	820760000	389180000	374210000	358710000
MMAB	247470000	NaN	NaN	542730000	475600000	415600000	616200000	463160000	NaN
NRBF2	203780000	164160000	173620000	208990000	227120000	289500000	NaN	NaN	NaN
DYNLL2	407320000	678660000	612050000	1510300000	1619400000	2263600000	1665000000	2730800000	2707500000
S100A16	2101200000	864190000	896030000	1803800000	2922800000	2883900000	1806000000	1726600000	1229000000
PGM2	NaN	NaN	NaN	NaN	NaN	NaN	656900000	756630000	835510000
MED8	309280000	324010000	281000000	325960000	256380000	403140000	391960000	386990000	246040000
CCDC104	312310000	279700000	235400000	NaN	NaN	NaN	NaN	NaN	NaN
LTV1	199690000	126660000	146120000	NaN	319420000	438720000	NaN	NaN	NaN
SNF8	447740000	296270000	427310000	290960000	385430000	424670000	NaN	375330000	NaN
PDLIM5	1679700000	1431900000	1377000000	1074300000	1317700000	1420400000	2317300000	2187000000	2249000000
ERO1L	NaN	NaN	NaN	NaN	NaN	NaN	648920000	766890000	795150000
CDKN2AIPNL	2144300000	1580700000	1955500000	1306800000	1350000000	1526600000	764760000	727400000	738440000
NAF1	290290000	213500000	198630000	NaN	NaN	NaN	NaN	NaN	NaN
PGAM5	NaN	186200000	NaN	272510000	448810000	318070000	861630000	947650000	659440000
FUBP3	2416600000	2704000000	2596000000	1492500000	1599300000	1924900000	2869600000	2533800000	2967100000
RBM17	231650000	252290000	224270000	266660000	349930000	359940000	673630000	642780000	511140000
SUCLG2	763240000	884000000	905780000	807690000	713230000	764840000	1135100000	1032200000	1040000000
BOD1	292520000	294560000	304870000	NaN	NaN	NaN	NaN	NaN	NaN
ABHD14B	1712700000	1859200000	1878100000	2706000000	1422000000	2507000000	2261500000	2101000000	2230100000
PAWR	10133000000	12129000000	10783000000	12782000000	11546000000	10327000000	8903600000	8528700000	8365000000
RSRC1	1004000000	827580000	839720000	1470200000	1505100000	1562800000	NaN	1468000000	1513400000
CDK5RAP3	169120000	134230000	154410000	NaN	NaN	NaN	516830000	NaN	NaN
CNDP2	1743800000	1991000000	1793500000	1227600000	1313400000	1817800000	2220600000	1640600000	2088600000
ZFR	NaN	NaN	NaN	NaN	NaN	NaN	244080000	178400000	211960000
IFT74	1678200000	1901700000	1641800000	1126400000	1363400000	1251800000	825390000	803000000	761240000
DHRS1	NaN	NaN	NaN	NaN	NaN	NaN	225650000	221970000	232320000
PRRC1	3447600000	3114300000	3209800000	3901300000	4245000000	3952800000	3408500000	2794700000	3443500000
ZNF830	1288500000	1115100000	1057300000	1858000000	1595700000	2087100000	756460000	1019700000	991210000
ZMAT2	528080000	562770000	574850000	533310000	769220000	978620000	NaN	NaN	NaN
CCDC115	242430000	321230000	306840000	583770000	662080000	481960000	450570000	385430000	477880000
RBM14	1323900000	1659600000	1552300000	831650000	1184300000	1361200000	1413100000	1651900000	1438900000
QKI	3003200000	2728000000	2888900000	3862200000	4546300000	4847800000	5406600000	5224800000	5353100000
PUS7	211510000	190090000	131140000	NaN	NaN	NaN	NaN	NaN	NaN
TRNT1	789050000	823930000	660640000	812230000	956840000	1169800000	1058400000	740130000	727740000
FYTTD1	346330000	649150000	638180000	NaN	NaN	NaN	NaN	NaN	NaN
VPS35	NaN	NaN	NaN	NaN	NaN	NaN	898780000	856760000	913170000
PURB	317550000	255160000	249970000	254210000	385560000	295120000	NaN	NaN	NaN
IL4I1	278920000	275220000	269530000	1402700000	1225600000	974210000	962870000	1102400000	1204300000
UBL7	384230000	273510000	358970000	597030000	567720000	359490000	389890000	314190000	346130000
LYSMD1	113970000	119210000	180250000	NaN	NaN	NaN	NaN	NaN	NaN
PPP1R9B	551290000	476080000	633680000	546180000	640910000	693110000	379690000	369350000	334070000
IWS1	1190000000	1178700000	1362500000	1720900000	1652100000	1708900000	1260500000	1021800000	1222300000
FAM129B	NaN	NaN	NaN	NaN	NaN	NaN	896850000	1045900000	1104900000
PSMB7	1014300000	1198600000	1011700000	672990000	697420000	670320000	958760000	1070300000	899440000
CDC5L	6027200000	6317800000	6312500000	5478200000	5883000000	5627900000	5925800000	5967400000	5828300000
SDF2	NaN	NaN	NaN	424150000	458900000	649790000	484470000	742160000	604900000
PFDN5	5314000000	6639100000	5189200000	6530200000	5717600000	4524100000	3964700000	3676200000	3415400000
PARK7	22513000000	17785000000	18961000000	13531000000	12487000000	17628000000	13140000000	10840000000	11228000000
VAT1	271430000	465170000	280660000	691520000	840110000	907000000	4222800000	3825600000	2969800000
DNAJC2	339910000	276840000	233820000	NaN	NaN	NaN	NaN	NaN	NaN
PIK3R4	NaN	NaN	NaN	NaN	NaN	NaN	236500000	180950000	262950000
SERPINI1	NaN	NaN	NaN	325780000	303500000	387200000	286380000	251420000	200400000
S100A13	9983200000	12198000000	12078000000	19473000000	21800000000	17744000000	8778200000	9420600000	8292800000
TSNAX;DISC1	2793700000	2470900000	2631000000	1839000000	1537500000	1852700000	1745700000	1765500000	1354600000
TTC1	373960000	528240000	626050000	NaN	NaN	NaN	249690000	411600000	226480000
C12orf57	1835700000	1669200000	1582800000	1309700000	1064400000	1261800000	1018300000	1148400000	1005800000
PHB2	19323000000	28976000000	26973000000	55041000000	40953000000	44134000000	22759000000	29269000000	30203000000
CHP1	463350000	458890000	503500000	1473600000	1047400000	948620000	750440000	579720000	679070000
HSD17B10	3365200000	2849600000	2773300000	2275700000	2760000000	2847800000	2424100000	1911700000	2341500000
HNRNPAB	18330000000	20909000000	19572000000	15418000000	23726000000	17343000000	7996900000	7871700000	7901300000
NAP1L4	17688000000	20732000000	21981000000	18617000000	14811000000	15353000000	11126000000	13477000000	12329000000
NAPG	861830000	729740000	874130000	779700000	664330000	790770000	793070000	742390000	797040000
CCT7	704360000	747860000	739310000	333970000	376070000	345130000	1718500000	1731300000	1496700000
SH3GL1	3884500000	4504100000	4572500000	4733800000	5323000000	5283500000	2852300000	3016300000	2993200000
NIPSNAP1	691990000	735850000	616140000	2763100000	1813200000	2292800000	2916300000	2689300000	2550000000
ARPC5L	1753600000	2033900000	1973300000	2934000000	2520400000	2575900000	1985800000	1921700000	1655800000
C19orf43	641960000	1105600000	991050000	1168300000	1222000000	956860000	774760000	717330000	876410000
MRPL57	420460000	508350000	483030000	808700000	766380000	1066800000	591150000	672830000	632020000
AIF1L	1208500000	1301300000	1693200000	2959100000	4136000000	4521900000	1673800000	1643000000	1249800000
TXNDC17	523650000	455030000	435390000	239540000	178600000	202160000	190160000	120080000	135660000
BUD13	641050000	482500000	441880000	665780000	1030100000	969120000	642400000	616270000	487030000
CPPED1	1022700000	1088900000	1007600000	1163200000	2213400000	1698300000	1802400000	1608600000	1278000000
WIBG	1663400000	1716000000	1494300000	1566700000	1550700000	1497500000	1200500000	1246600000	1451900000
MIEN1	746210000	923730000	769330000	318210000	665770000	435460000	NaN	NaN	NaN
LLPH	719620000	797650000	816930000	1051500000	1071700000	952430000	759300000	666460000	754080000
GINS4	432170000	678690000	767550000	663270000	1021600000	794450000	665090000	710460000	578480000
GINS3	1801300000	1728900000	1725400000	1808400000	1954200000	2006500000	988040000	988000000	1098700000
ANAPC13	464310000	415420000	520280000	866510000	917070000	979320000	NaN	NaN	NaN
ERP44	403900000	228030000	318630000	NaN	NaN	NaN	516770000	557070000	554440000
TACO1	106480000	97391000	118520000	NaN	NaN	NaN	NaN	NaN	NaN
ESYT1	NaN	NaN	NaN	NaN	NaN	NaN	1044400000	1308600000	661190000
HAUS8	425570000	462910000	380990000	429240000	NaN	NaN	NaN	NaN	488400000
PSMG3	191380000	171510000	211290000	239110000	NaN	NaN	NaN	NaN	NaN
WAC	319020000	397880000	462320000	NaN	NaN	NaN	NaN	NaN	NaN
FAM103A1	995760000	921490000	859460000	1910800000	1961800000	1975600000	1168700000	1203300000	1199000000
URM1	334620000	196930000	176550000	NaN	NaN	NaN	NaN	NaN	NaN
ANP32E	6694300000	10179000000	8843100000	8036100000	9410500000	7668900000	4481500000	4682900000	4409900000
MED10	332550000	377570000	403760000	458220000	199190000	NaN	279820000	263700000	247880000
FUCA2	NaN	NaN	NaN	NaN	NaN	NaN	1782700000	1882100000	1798500000
MMTAG2	221970000	190430000	203270000	NaN	NaN	NaN	NaN	NaN	NaN
DOHH	NaN	NaN	NaN	NaN	NaN	NaN	176550000	145490000	139250000
TUBB6	3179400000	1834800000	1761600000	1210900000	957080000	1196700000	2767300000	2287100000	2017700000
C9orf142	135910000	105170000	118710000	NaN	NaN	NaN	NaN	NaN	NaN
HNRNPUL1	NaN	NaN	NaN	278080000	205200000	296240000	3108800000	2704500000	2415500000
PHF23	NaN	NaN	NaN	104310000	133330000	137250000	NaN	NaN	NaN
PDCD10	3163200000	3157100000	2849900000	2150400000	2587300000	3051200000	4532100000	4718700000	4832100000
EFHD1;PP1187	471280000	426370000	413020000	NaN	NaN	NaN	NaN	NaN	NaN
C9orf16	244080000	295060000	326430000	NaN	NaN	NaN	NaN	NaN	NaN
C1orf50	NaN	NaN	NaN	174410000	199940000	211550000	NaN	NaN	NaN
ADI1	1530000000	1050800000	1006800000	898290000	928120000	774300000	647060000	607530000	568580000
C2orf49	588140000	588200000	667820000	809960000	955830000	1316900000	524560000	393830000	444170000
PBDC1	1081400000	1287400000	1108300000	2001600000	2084100000	2453500000	1171800000	1188600000	1136000000
UTP14A	1153300000	1005700000	963800000	828390000	419250000	704070000	766630000	722290000	575980000
TIPIN	411460000	442520000	480080000	NaN	891440000	745450000	NaN	NaN	NaN
DDA1	303210000	366170000	316620000	388780000	424560000	NaN	NaN	NaN	NaN
HIRIP3	419350000	550760000	442520000	454480000	619970000	495800000	NaN	NaN	NaN
CCDC94	522250000	377930000	380110000	408080000	421960000	400240000	418650000	NaN	NaN
NUDT9	1076600000	772650000	691380000	1819900000	2179600000	1575000000	856190000	877110000	1037700000
ACAT2	1019500000	978520000	962830000	940500000	1245600000	1267800000	1541900000	1618900000	1666900000
RBM4	2782900000	2543600000	2395800000	1340200000	1658000000	1429000000	2722600000	2941900000	2918200000
SF3B5	613340000	810330000	854440000	1000100000	NaN	610360000	651210000	885180000	1019100000
LSM14B	830050000	831130000	971770000	NaN	NaN	364640000	268580000	NaN	NaN
HINT2	4206900000	4205500000	4531500000	6404400000	8056800000	7611300000	4361900000	3861100000	3817000000
SRRT	1115400000	953300000	1023000000	NaN	428170000	252540000	2391100000	2263500000	2083700000
AP1M1	NaN	NaN	NaN	NaN	NaN	NaN	765690000	646300000	665730000
C14orf142	1567700000	1357100000	1362000000	1562900000	1848000000	1853100000	1488500000	1314400000	1275900000
MAK16	251620000	215130000	156500000	NaN	NaN	NaN	219790000	206330000	230380000
ITPA	169280000	144570000	183200000	NaN	NaN	NaN	NaN	NaN	NaN
CHMP4A	1493500000	1729000000	1667200000	2900000000	2637700000	3230300000	1201100000	1842200000	1285000000
EIF2A	NaN	NaN	NaN	NaN	NaN	NaN	2072900000	2112700000	1957100000
MRPL13	NaN	NaN	NaN	758520000	440100000	623530000	1221500000	1304400000	1203900000
MRPL9	128820000	157340000	93565000	119430000	286880000	236980000	NaN	NaN	NaN
MRPL1	1185300000	1148800000	1046000000	1502700000	1378600000	1577300000	1034400000	1034700000	1268600000
NIFK	241880000	267800000	291110000	NaN	NaN	NaN	202820000	251650000	280680000
PARD6B	975450000	995360000	1036600000	970380000	764600000	897110000	632200000	550660000	484510000
YTHDF1	NaN	NaN	NaN	447350000	428130000	415300000	791880000	790620000	706340000
MRPS26	618790000	501180000	610830000	1038700000	1244400000	1028700000	956220000	817870000	781540000
WDR11	NaN	NaN	NaN	NaN	NaN	NaN	278450000	291370000	234040000
FAM129A	NaN	NaN	NaN	NaN	NaN	NaN	442390000	416790000	540360000
NMES1;C15orf48	NaN	NaN	NaN	638080000	568920000	775140000	4826800000	4296900000	3345600000
DPY30	4370400000	9365400000	8566000000	3539200000	3918000000	6137100000	847390000	1377600000	1049300000
TNKS1BP1	3490400000	3281800000	3903500000	495670000	654000000	739440000	1582900000	1367500000	1516000000
C20orf27	194970000	194150000	179190000	NaN	NaN	NaN	NaN	NaN	NaN
PITHD1	781240000	502730000	665220000	630770000	930030000	703340000	764320000	636310000	637110000
WWTR1	393830000	423090000	506160000	338390000	565890000	842490000	411620000	301670000	300520000
MFF	639210000	567410000	524590000	791760000	857240000	873590000	1013900000	972590000	1154600000
TMEM126A	NaN	NaN	NaN	NaN	NaN	NaN	246520000	206460000	192420000
KLC2	153730000	181940000	192910000	NaN	NaN	NaN	NaN	190560000	NaN
XRN2	NaN	NaN	NaN	NaN	NaN	NaN	623890000	554130000	569680000
TOLLIP	275300000	318610000	431710000	470170000	NaN	438980000	539100000	632240000	795610000
NSRP1;CCDC55	505440000	722760000	604910000	910990000	1093300000	682970000	839890000	718460000	750620000
CSTF2T	369280000	422700000	422430000	NaN	285980000	NaN	389830000	325930000	320410000
NUCKS1	5868400000	6197100000	7592000000	6028600000	5909800000	4769000000	4342900000	4390100000	3705100000
EHD4	493180000	373690000	294790000	723890000	672810000	958380000	2546200000	2347600000	2419300000
TRIOBP	1630100000	1738300000	1685000000	1379400000	1260700000	1428100000	1532600000	1593900000	1809100000
SLK	117340000	244170000	161120000	NaN	NaN	NaN	NaN	NaN	NaN
PPIL3	NaN	NaN	NaN	504960000	NaN	NaN	776820000	802730000	751430000
PDCL3	310800000	339140000	353910000	317110000	358320000	506030000	248410000	338790000	277250000
PPA2	485430000	319930000	400790000	561620000	408830000	374220000	663360000	742480000	852690000
MRPL46	438910000	602400000	583080000	764570000	308920000	259430000	414190000	362750000	312060000
PNN	14183000000	14821000000	13004000000	19459000000	18868000000	17194000000	11115000000	11378000000	11988000000
C11orf68	312940000	NaN	NaN	358580000	598970000	542500000	557280000	716930000	695180000
BOLA2;BOLA2B	935240000	906580000	759960000	590310000	646410000	375920000	NaN	NaN	NaN
TMX1	NaN	NaN	NaN	NaN	NaN	NaN	164790000	214000000	239410000
ACBD3	2510100000	2630300000	2729900000	2983900000	3183100000	2815200000	2711200000	2434300000	2628500000
CDC42EP4	1446300000	1656100000	1679600000	1275500000	1278700000	1034100000	820540000	639600000	633400000
CENPH	434630000	463140000	400670000	415770000	437910000	445890000	553730000	562530000	626010000
PTPN23	NaN	NaN	NaN	NaN	NaN	NaN	310590000	337450000	373030000
DSN1	288560000	263330000	268860000	NaN	NaN	NaN	NaN	NaN	277940000
C1orf198	508020000	528360000	492960000	415460000	491190000	442420000	237730000	304170000	278000000
CHMP4B	16505000000	19737000000	20331000000	13588000000	12909000000	10864000000	8293500000	8509800000	8287900000
RWDD1	610520000	664020000	879260000	1101000000	1160400000	1098600000	303740000	254560000	496030000
[truncated: 291 more rows]

## Sheet: GSEA_background imputed
Gene names of protein	WT_1	WT_2	WT_3	KO_1	KO_2	KO_3	RES_1	RES_2	RES_3
hCG_1985580;PDCD6	216760000	251250000	244620000	253460000	241530000	217730000	769090000	777350000	852170000
CDC2;CDK1	2189300000	1853300000	1745100000	2827500000	2299600000	3817500000	5847500000	6059900000	6943000000
SERPINB6	1175600000	1276000000	1123500000	2482800000	2542800000	3688600000	2806300000	3088200000	3423800000
HDLBP	1322100000	1210500000	1603500000	203960000	166940000	178340000	2949300000	3182300000	3273800000
EHD1	5545900000	5899500000	5691200000	5746200000	5621100000	6375500000	10330000000	9678500000	10355000000
PSMA2	3990900000	5361300000	4506200000	2405800000	2584700000	2171200000	2776600000	2998400000	2814800000
GML;TXNRD1	1427000000	1228900000	1200000000	1527000000	1455700000	1178500000	2656000000	2557900000	2880900000
GPX4	172360000	161630000	168210000	277280000	357020000	353290000	716050000	714130000	696070000
PSMB3	465760000	381830000	310680000	561150000	472790000	388700000	349950000	350570000	317460000
SLIRP	4466900000	4788900000	4351700000	1782900000	2942000000	5346100000	1746400000	1154500000	1616600000
GPX1	1826000000	2313700000	2099500000	2604900000	1793500000	2023200000	1363300000	1538600000	1551000000
IKBKG	578700000	553030000	638210000	229460000	154680000	225490000	333070000	216250000	191390000
APOOL	514212300	473290000	483840000	374960000	349370000	502600000	780790000	768220000	756140000
MYCBP	4501800000	3656600000	3698500000	5732300000	5951700000	5715300000	3139800000	3046900000	3033800000
PDLIM2	407730000	552360000	574240000	594290000	618390000	532670000	224300000	348420000	411630000
SELM	1474200000	1924900000	1050000000	2675400000	2632100000	2908200000	2163500000	1840500000	1639200000
RBM15	768700000	851840000	810250000	713100000	563370000	486310000	821050000	848190000	817490000
RPL17	3532200000	3934000000	3606800000	2671700000	1428000000	2080000000	1071800000	2399000000	2582300000
ASNA1	196930000	206260000	200240000	358960000	261850000	215700000	332750000	378960000	360290000
UGP2	3455200000	2406300000	1924000000	1385200000	1513900000	1495700000	1216000000	1734600000	1819600000
TARDBP	2548900000	1801600000	2014800000	1308900000	1075700000	1009000000	2199100000	2202100000	1966900000
EIF3S3;EIF3H	349320000	371420000	458500000	356100000	346460000	273580000	508670000	530500000	606660000
YTHDF3	1686500000	1388100000	1448200000	1786100000	1594700000	1701700000	2550500000	2648100000	3043700000
SNX12	508390000	478490000	453390000	467800000	535880000	544070000	246430000	269660000	290480000
ARFIP2	600390000	539950000	547900000	624510000	646980000	765380000	411730000	470080000	481780000
NDUFA5	1773300000	1753300000	1656900000	2887200000	1560800000	1570100000	1368700000	1130100000	1324400000
15. Sep	988620000	824810000	713890000	1432200000	2003700000	2892600000	1433200000	1462300000	1438000000
LYPLA1	219380000	200740000	259990000	189990000	142870000	243797400	317910000	195410000	275210000
PSME2	2291700000	2233300000	2221800000	1455300000	1039400000	883350000	1656200000	1720700000	1857700000
PSMC6	1923800000	1812300000	1998600000	926040000	792720000	1117600000	2203400000	1990900000	1894200000
FAM21C	904270000	974710000	881630000	823900000	485300000	437760000	467210000	305510000	343580000
C21orf33	635120000	651570000	763270000	262000000	416640000	398620000	293730000	380600000	404105100
POLR2E	447330000	481430000	454110000	460480000	487810000	625410000	545450000	603510000	635060000
FGF2	184230000	154360000	114050000	258000000	276750000	196930000	411800000	352700000	372140000
MBNL1;MBNL3	775250000	650830000	424260000	610470000	1263800000	547280000	847290000	1063900000	1182000000
NOLC1	4200900000	4164300000	4271300000	7008900000	9081700000	9429200000	8009600000	7641200000	6497800000
SNRPC	3180600000	4035200000	2739300000	2243500000	3844800000	3285000000	2255900000	2402900000	2417500000
ABI1	2914200000	2203500000	2144100000	3178100000	3267900000	3172500000	1811900000	2241000000	2154400000
HADH	9114500000	8335600000	9110500000	11892000000	11263000000	11466000000	5717100000	4724000000	4897900000
TTN	1363900000	2744600000	2573700000	2295500000	1783300000	2387200000	797640000	825940000	956050000
ARPIN	1554400000	1341800000	1228500000	1887400000	1634100000	1243500000	755800000	713200000	669730000
SRSF7	10512000000	11309000000	13094000000	17781000000	16255000000	19085000000	14109000000	13777000000	12824000000
ACAA2	1556300000	1699800000	1880000000	380350000	591050000	380210000	915680000	463830000	444840000
TPT1	18718000000	14271000000	15633000000	7216200000	6349100000	7370200000	4965700000	4595700000	4612200000
POLR2J3;POLR2J2;POLR2J	195680000	202380000	253550000	311030000	213660000	677150000	231510000	223740000	255620000
DLG1	804720000	666990000	602920000	557640000	577990000	728200000	515250000	468090000	597130000
RPSA	23374000000	21486000000	18505000000	16397000000	17967000000	14779000000	14971000000	13582000000	13359000000
HTRA2	410910000	413250000	528120000	490170000	460420000	714020000	455590000	431320000	407180000
ARL6IP4	1440500000	1333600000	1533900000	2824100000	2043000000	2412900000	1729900000	1396000000	1206600000
ECI2	443150000	549780000	760930000	576540000	589400000	770730000	1015200000	920640000	832310000
CAPNS1	3824800000	5054600000	4554200000	4788600000	4986300000	5439000000	2856700000	3463900000	2785400000
RPRD1A	712510000	612090000	579880000	588280000	672530000	869910000	817960000	835560000	672690000
DDOST	3470400000	3814900000	1361900000	1030100000	1138600000	986060000	2788300000	2848200000	2500200000
SRSF4	1094500000	993870000	950930000	1096900000	959080000	952030000	788190000	387260000	362510000
CDK11B;CDK11A	534540000	608260000	708790000	598360000	851730000	759580000	624530000	599000000	669540000
DDX3X	1543800000	1151100000	1097400000	496370000	696640000	409910000	1308300000	1675500000	1490200000
HSPA1A	9691900000	9240300000	8683000000	3437600000	4584200000	4222600000	7185800000	6806500000	6553500000
GBA	326414800	181170000	266360000	358540000	368280000	465764400	915100000	948320000	1138400000
CSNK2B-LY6G5B-1181;CSNK2B;CSNK2B-LY6G5B--991;CSNK2B-LY6G5B-562	471610000	287690000	124690000	878430000	1848400000	1871500000	1604300000	1649300000	1757900000
PUF60	3241000000	3058300000	3697500000	1824800000	1454300000	1548700000	2549500000	2804000000	3055000000
MATR3	11766000000	10925000000	11092000000	4854200000	5124200000	4755800000	11156000000	9963900000	10130000000
TP53	961600000	906680000	741000000	927670000	1240600000	1329300000	2268000000	2386800000	2144500000
GATAD2B	827470000	1009600000	1010100000	919970000	846300000	828690000	696250000	848170000	865670000
ASAH1	553070000	605010000	640310000	2604900000	1969100000	1681800000	2948500000	2572000000	2368700000
TJP2	1682100000	1838000000	1704200000	1412900000	2014600000	1659900000	2368800000	2387400000	2450500000
CTSD	6749900000	6791000000	6512900000	8848600000	8626300000	9092900000	11127000000	12423000000	12703000000
RILPL1	352220000	348910000	369300000	322030000	352660000	510960000	278370000	371560000	372358800
FAM107B	1629600000	1699000000	1596600000	2614800000	2899500000	2735500000	1952900000	1384700000	1366300000
DPYSL2	1560800000	1985900000	2319400000	300880000	495810000	501150000	1189200000	873770000	951320000
HLA-B	341240000	239540000	286710000	1506200000	1551700000	1505700000	2854600000	2600200000	2075500000
TCEA1	3099500000	3621300000	3732200000	3257700000	3957600000	4410800000	2116900000	2242700000	2179500000
DDX17	1651500000	1466100000	1425400000	1494300000	1343900000	1565300000	10722000000	10495000000	10490000000
GCSH	2281300000	3651800000	3957200000	7373300000	7203700000	6090000000	4780700000	3376100000	3109300000
SMN1	362590000	524000000	580320000	255750000	251570000	312250000	366030000	363900000	336390000
PPT1	3154100000	2327600000	2571300000	1658100000	1729900000	2470700000	3995100000	4075000000	2893300000
GOLGA2	550590000	409010000	530280000	257570000	346960000	248920000	528770000	495230000	800010000
RPL5	4861000000	3802300000	4213700000	4578100000	4341600000	4299400000	8761600000	9040400000	8483900000
RPS14	5286500000	4664200000	3782300000	3639900000	3284800000	3808900000	5517300000	5360900000	5451800000
RPS24	4305000000	6108900000	6174000000	14518000000	6145100000	8188600000	6347100000	8536300000	10042000000
HSD17B4	680610000	785130000	1117700000	1286700000	933430000	938350000	1860800000	2058600000	1819900000
CSNK2A1;CSNK2A3	1240600000	908830000	753450000	1284900000	1120600000	1042900000	2177100000	2530000000	2119000000
NDUFA6	580850000	695480000	648360000	1506300000	1076800000	1758100000	1033500000	1012400000	926730000
MTHFD1	634260000	561980000	664120000	836740000	809210000	656440000	2287200000	2286600000	1976100000
CDC73	272180000	285790000	270675400	530717700	451550000	598410000	773790000	1133000000	769030000
MCM4	1045700000	1071200000	1110400000	566310000	562940000	448490000	1832800000	2073100000	2120700000
RPL29	4774700000	4078800000	4138400000	5284900000	3447900000	2779200000	3669600000	4478400000	5178300000
PRPF40A	3877000000	3597800000	3553800000	5722500000	5751000000	5332900000	6100300000	5320900000	6031800000
DEK	4537800000	6417800000	6517000000	6056800000	5500800000	5294300000	3885500000	4077300000	4094500000
NKAP	519520000	434810000	428240000	225580000	386110000	516480000	368790000	294450000	516800000
TBCB	482270000	490100000	441810000	367130000	216380000	383471200	350730000	289650000	312210000
KRI1	298320000	305570000	381830000	525820000	616590000	622200000	366410000	372300000	363150000
FKBP2	2216200000	1803200000	1485000000	2186800000	3319100000	3456500000	1936900000	2251700000	1988700000
SRSF6	15471000000	15742000000	18030000000	23364000000	25850000000	25852000000	9431400000	13895000000	11992000000
SDF4	18700000000	20601000000	19149000000	58997000000	51467000000	47256000000	25474000000	26877000000	28695000000
LDHB	9378400000	8970500000	9485700000	8038500000	12884000000	10603000000	32053000000	32065000000	35105000000
KIAA1598	4132400000	3834300000	4030000000	3543800000	3903500000	3473700000	2349700000	2091600000	2082100000
PSMB9	1420100000	1351600000	1334000000	808040000	668160000	384410000	567370000	448870000	390590000
TSSC4	386770000	385880000	331580000	417500000	480000000	589500000	508020000	441680000	436350000
MAP1LC3B;MAP1LC3B2;MAP1LC3A	709550000	665550000	584840000	487750000	751960000	532820000	864770000	885890000	859350000
NUDT5	2952400000	3238300000	3504300000	2409900000	1930900000	2369600000	1503900000	1479000000	1241200000
WBP2	442770000	357600000	370790000	529460000	537050000	599660000	443880000	321150000	328953500
EIF1AY;EIF1AX	2430800000	1506000000	1319600000	1333000000	2344600000	2458000000	1103800000	1274100000	1098000000
ENSA	5532900000	5439900000	5179000000	6948300000	7312400000	7456100000	4038800000	4004700000	3891600000
MANF	1729100000	1975300000	2029700000	1787400000	2022900000	2011000000	1993500000	2421500000	2404600000
SUMO3	1109700000	1232900000	1161300000	1366400000	1268500000	1446800000	1257600000	1263000000	1144500000
SNRPG;SNRPGP15	1790200000	2181900000	2102000000	1658200000	2432700000	2226500000	1477000000	1146000000	1679100000
SRRM1	5490400000	5922200000	6173700000	6461100000	8502200000	8482400000	6087900000	4507400000	4290900000
EWSR1	6228200000	4554700000	5282300000	2270700000	1602700000	2447800000	1460900000	1274500000	1243100000
UBE2I	607690000	578250000	565660000	633340000	826430000	739450000	676480000	1082800000	1073100000
XRCC6	2397300000	2705500000	2914200000	2063400000	2093300000	2301800000	8730100000	8407400000	8513800000
CAPZB	1364200000	1288400000	1394800000	812630000	844320000	939580000	1724500000	1441200000	1519300000
PABPC4	272260000	428640000	368090000	417390000	456710000	425230000	895990000	992200000	964110000
CNN2	3825100000	4761600000	4241700000	5175300000	2885200000	2957200000	5943700000	5672900000	5690200000
POLDIP2	260350000	279710000	309320000	334490000	394760000	456420000	661840000	584110000	511690000
SMARCE1	7141700000	7448300000	6800300000	11426000000	10679000000	11136000000	6715800000	6265800000	6698300000
MRPL12	8011700000	7137000000	6857600000	11004000000	11650000000	18502000000	7092600000	6398100000	5870600000
CCT3	1478700000	1420700000	1371800000	753486700	538330000	681390000	3216300000	3114400000	3182100000
UBB;RPS27A;UBC;UBA52	51610000000	51987000000	51999000000	68155000000	57324000000	52960000000	35183000000	33906000000	33048000000
ILF2	1073500000	1346100000	1310900000	888180000	1024300000	995830000	6006900000	5576000000	5537700000
RBPMS	718730000	919490000	875260000	971990000	1127100000	1323700000	765990000	783210000	848870000
RAN	4138900000	4267000000	4368600000	4220500000	4801800000	5328700000	6887900000	6533700000	6816900000
CNOT3	230270000	346410000	324620000	493660000	821280000	752017300	421000000	345820000	389130000
PDE6H;MYL6	47132000000	54527000000	59181000000	107000000000	82715000000	82414000000	81928000000	80327000000	78586000000
ZNF8;RANBP3	2696500000	2326800000	2019800000	1665100000	1673800000	1890600000	2102900000	1940500000	1946800000
ACADM	1595800000	941760000	765910000	642190000	370220000	410950000	388461900	322750000	409540000
MZT2B;MZT2A	282590000	285120000	293380000	242220000	227770000	285478100	207720000	169790000	201520000
SUMO1	2792000000	3377700000	4041400000	4174800000	3510600000	3544500000	2437600000	2261400000	2295700000
PTMA	11653000000	11690000000	11374000000	1969500000	3667700000	6267200000	4057200000	5207500000	4792500000
WASH3P;WASH2P;WASH1;WASH4P	666380000	478710000	566880000	614590000	657270000	768640000	384610000	454870000	421700000
NAA50	190500000	220740000	173020000	199910000	206206400	169420000	306510000	316810000	221730000
FXN	1157700000	850940000	1015700000	3011600000	2628300000	2312100000	1914700000	1834100000	1624200000
DRAP1	1393100000	1275900000	1377300000	1077800000	2011200000	1981500000	1002600000	1013900000	1158500000
CYCS	4952500000	4147000000	4514100000	6373200000	5450200000	6497800000	4673300000	4207400000	4402300000
RPS27L	327180000	259450000	262220000	232520000	241630000	280567800	549750000	463820000	342400000
POLR2H	783130000	810940000	699610000	1123000000	1881100000	1497500000	1661600000	1778300000	1272000000
FAM195B	2175600000	2346800000	2464700000	4103400000	2709200000	3154700000	2295200000	2279300000	2148100000
RPL24	1266000000	1266000000	1362100000	1946400000	3119400000	3184400000	2748000000	1986100000	2018000000
CRTAP	188120000	198360000	287020000	914790000	809520000	752910000	1717500000	1982200000	1968600000
CCDC58	505690000	409660000	386360000	839370000	1189900000	1139800000	1169600000	1145200000	1337200000
CHCHD3	1896500000	2036800000	2044400000	3575300000	3116700000	4263400000	1811400000	1990900000	1914800000
CTNND1	457720000	330340000	375590000	924680000	1316700000	1153400000	2023300000	1974900000	1875100000
UCHL1	3790600000	5768800000	5937000000	3276800000	3965200000	2999100000	4616100000	4734800000	5221000000
RPL9	5034300000	4115300000	4005300000	1764700000	1815876500	1358600000	1330200000	1939400000	978490000
EIF4E	602740000	592980000	602130000	731600000	1043900000	845530000	1421900000	1486100000	1459200000
11. Sep	1986200000	2236300000	1875200000	1427200000	1473800000	1440300000	2846200000	2886700000	2799100000
TCEB1	2033200000	1885700000	1676000000	1648600000	1708300000	1581400000	1687900000	1584000000	1684600000
ERLIN2	1729100000	1470700000	1427100000	1743900000	1818100000	1701500000	2216000000	2293400000	2251500000
TBCA	11477000000	12047000000	13402000000	11351000000	12258000000	13243000000	8236200000	6702100000	6015400000
CETN3	688110000	936840000	1014700000	987870000	843030000	645000000	422970000	443280000	398090000
PPP1R2;PPP1R2P3	3865900000	3136500000	3905200000	5970200000	2105300000	2139000000	1691000000	1538700000	2268200000
RPL14	833650000	944690000	1091300000	640630000	611000000	597500000	495260000	1016800000	1096200000
07. Sep	4446000000	3626800000	4099100000	1818500000	2241000000	2306600000	4508100000	4718100000	3662000000
NDUFV2	344650000	278870000	322290000	317650000	468100000	435170000	281090000	250560000	312210000
SNCA	1342300000	2235400000	1798600000	2803400000	1732800000	1282600000	504960000	433400000	512080000
EZR	42781000000	42202000000	45171000000	31381000000	30329000000	29274000000	25637000000	25748000000	27099000000
HMGB3	3884200000	3829900000	3535800000	3285800000	8389200000	5476500000	2854800000	2666700000	2344800000
ZC3H18	2072100000	1724600000	1701000000	2794600000	2827500000	2743200000	2006100000	1893700000	1961000000
CDKN1B	404700000	436880000	426630000	277430000	350930000	241710000	371760000	295450000	298810000
MAP4	21352000000	21808000000	21910000000	21051000000	21204000000	21508000000	25907000000	27153000000	25810000000
KLC1	963890000	1183000000	1047300000	265610000	316930000	370791600	854620000	974800000	917400000
EIF4B	11368000000	10040000000	11130000000	11537000000	11395000000	10891000000	7947400000	8341400000	8319700000
RAB11FIP1	1237300000	1340800000	1505800000	1528300000	1714600000	1687700000	1643800000	1292400000	1120000000
NACA	24835000000	25804000000	26367000000	23577000000	19200000000	13792000000	11467000000	13695000000	12665000000
ALYREF	8921100000	7958500000	6635800000	9315600000	4859800000	5490400000	4397500000	4658700000	4741000000
TSN	286400000	349970000	580430000	206580000	322097800	384190000	444620000	583720000	786220000
COPS8	2423600000	2347800000	2203400000	2303300000	3165800000	3837500000	1661800000	1703200000	1789600000
UBXN1	2833100000	3502000000	4324800000	1716900000	2018100000	2102500000	1195400000	1191400000	1238900000
NEDD8;NEDD8-MDP1	907740000	876710000	1036300000	494460000	676817000	736650000	276290000	352280000	468180000
EIF1AD	1042300000	1090500000	1149500000	608490000	718570000	1234300000	480530000	383340000	420860000
RPL27A	2014900000	3109800000	3003800000	1748800000	1544700000	2136500000	1643500000	1993600000	2595500000
C11orf58;SMAP	6604100000	6941400000	7130000000	11994000000	9975600000	8242000000	6871900000	6918800000	6582000000
CSRP1	5063800000	5359100000	6254000000	5277800000	4623900000	3872600000	5355900000	5377400000	5318900000
CCS	158160000	213015100	205970000	174970000	239310000	245400000	276750000	271917700	242090000
PTGR1	757890000	861620000	1243800000	1099100000	715520000	839710000	2264500000	2024800000	1882300000
PSMD9	1519300000	2202500000	1834600000	2508200000	7148100000	1571900000	2588900000	1753600000	980830000
SPARC	665430000	489930000	477010000	447500000	482285800	497870000	651710000	585900000	538600000
REXO2	275740000	209910000	192220000	390660000	386550000	553350000	517250000	572230000	622850000
SDHAF2	232450000	297990000	201470000	477940000	578180000	522790000	311709940	361200000	123640000
OTUB1	752060000	744590000	708740000	384290000	324400000	402720000	435500000	399730000	342860000
CCDC53	1376600000	1644100000	1507900000	1748700000	2280000000	1656100000	1053100000	820340000	778470000
NAP1L1	23508000000	29296000000	29198000000	15424000000	14578000000	16658000000	9853500000	11122000000	11538000000
TUBA1C;TUBA1A;TUBA1B;KLK9;TUBA3E	12622000000	11554000000	11282000000	16943000000	13693000000	16418000000	47203000000	56689000000	59113000000
GRSF1	3395000000	3576700000	3635800000	2475100000	1493000000	2142500000	861000000	919980000	899050000
BCKDHA	244320000	257430000	276900000	277800000	408930000	398360000	535820000	590710000	543640000
MYO1C	207400000	256000000	227720000	198510000	255960000	457710000	1707600000	2238500000	2093300000
MRPL48	406350000	397660000	379770000	575050000	713090000	973530000	537280000	604130000	635140000
C12orf43	1077300000	755050000	980600000	1601100000	1302200000	1448800000	1005800000	1241900000	1372800000
GNS	4813400000	3425700000	3370400000	4679200000	5508300000	5890000000	4767900000	4276100000	4661700000
DKK3	466400000	545880000	506770000	1010000000	642994600	463870000	513610000	412910000	485360000
NFYB	351670000	259660000	249500000	286250000	268550000	236680000	354558800	331610000	305990000
COPZ1	968070000	1104700000	1157800000	2352500000	1380400000	1351600000	2186700000	2169100000	2369700000
CSRP2	1452300000	1221900000	1270400000	1316400000	1987600000	1415200000	1067100000	995150000	897630000
VPS29	754930000	561280000	666940000	2141000000	1945300000	2012800000	2191500000	2192000000	2694900000
CNPY2	2324500000	3063900000	3540400000	2140100000	2070700000	2311000000	1471700000	1450700000	1585300000
AK2	2516000000	2536100000	2623200000	2565900000	2945300000	3102400000	3067200000	2629100000	2929600000
RPL32	2125900000	1896700000	1894600000	2504000000	2211300000	3222600000	2060100000	2009200000	2131900000
IGF2BP2	946080000	1088900000	1202200000	1620300000	2383700000	2512800000	2590000000	2203000000	2439200000
ARPC4-TTLL3;ARPC4	718320000	619320000	698540000	1601600000	1140900000	946170000	1842000000	1665700000	1273500000
API5	435310000	406660000	369790000	343700000	244730000	397805100	776940000	833110000	983010000
TJP1	2585300000	2502000000	2534900000	4028300000	4174400000	4420600000	7986100000	8361800000	7902600000
RPL18	3628100000	3586500000	3790100000	1163700000	1422500000	2647500000	3192800000	2341200000	2139600000
APEX1	878170000	773420000	680260000	1002100000	992680000	968880000	2627000000	2573900000	2454000000
PSMA6	937200000	1346000000	1288900000	1070800000	1063100000	1343700000	2631200000	2529000000	2579600000
RBM39	929340000	925270000	1009000000	564450000	530490000	439190000	1717400000	1559100000	1753400000
MRPS22	2500400000	2349100000	2227700000	3137100000	2569700000	2765900000	1606300000	1897000000	2116500000
CELF1	1126800000	1188400000	1212000000	620640000	831140000	895250000	1555500000	1421400000	1648000000
ERC1	2415000000	2133400000	2090500000	1891600000	2152300000	1713800000	2102500000	1975000000	2266300000
COX7A2	2668400000	2579100000	2246300000	7600900000	7503600000	7500200000	6415200000	6421300000	6262000000
IMPDH2	1031800000	1051500000	1069000000	1243800000	1028600000	877370000	1649900000	1427300000	1313900000
CD44	460240000	538860000	553480000	868780000	397840000	603510000	2111400000	2124100000	2069000000
RPS2	2723200000	2184300000	2031200000	1773000000	1406400000	2548700000	2531800000	3846200000	3510700000
GATC	579900000	631850000	586630000	916700000	1002100000	876170000	485480000	417290000	457510000
RPL28	1347500000	1827700000	1804200000	1138700000	1227600000	1137000000	1373600000	1233200000	1398300000
ANP32A	14298000000	15439000000	15424000000	13498000000	15102000000	17042000000	6042200000	8041000000	8563200000
WDR61	1034700000	1491200000	1475300000	977180000	371490000	543840000	1045100000	1090000000	895580000
NOL3	341430000	331450000	455600000	300270000	341350000	378200000	458700500	447610000	373620000
ARPP19	1809800000	1706700000	1649900000	1507000000	1467500000	1529500000	510050000	1208500000	541430000
RNPS1	5162900000	6236100000	5505000000	13262000000	8357100000	7756000000	6145200000	6486800000	6337000000
FAM192A;NIP30	1748000000	1588300000	1636400000	1837400000	2025300000	2090600000	1046300000	1175900000	1155100000
RPS17	6649200000	4913900000	5282500000	4923700000	3340000000	3191500000	3523200000	3615600000	3680000000
MPHOSPH6	719380000	520450000	433070000	419390000	347890000	776910000	480270000	383450000	462220000
HEXA	775706100	784160000	785220000	460610000	721010000	582840000	2252900000	2770300000	2514300000
NDUFB10	1697300000	2084100000	1963700000	2606200000	3902200000	3295600000	2265200000	2257000000	2158600000
HAGH	430660000	454220000	400920000	435120000	543300000	502140000	409430000	392950000	369850000
UBFD1	807580000	723430000	615910000	767430000	885490000	1049000000	464520000	460700000	396340000
CIAPIN1	1728400000	1894900000	1504600000	1117200000	1249600000	1212700000	1184100000	1133900000	960490000
GCA	298470000	156450000	215630000	402650000	279860000	368963200	307710000	264570000	252770000
NEXN	2239400000	2159800000	2205000000	3961800000	3945900000	4118000000	3932400000	3494200000	3250900000
PCMT1	3715600000	4145400000	4612000000	5257100000	4730200000	5145700000	4367400000	3930800000	3422100000
NUPL1	1727700000	2107000000	1840800000	1340100000	1163800000	1177700000	1129700000	1445900000	1475100000
ZPR1	1126600000	1272900000	1595400000	321310000	560980000	451720000	514790000	348380000	641780000
EBNA1BP2	2209000000	2191600000	2445400000	2200900000	2800400000	2871300000	1604900000	1537000000	1119900000
BCL7C	287920000	363530000	268360000	665310000	571440000	963330000	390060000	427650000	508190000
FLYWCH2	999220000	1633100000	1506900000	495780000	568720000	645150000	387610000	484150000	555880000
EIF5A;EIF5AL1	9381000000	11141000000	12384000000	7274200000	9146500000	7361600000	7390600000	6037900000	4817300000
RPS15A	351270000	488570000	381160000	609920000	709400000	716915400	1377500000	1235700000	1248000000
TOM1L1	538450000	532280000	540680000	782420000	507390000	616820000	514030000	530330000	560810000
TPD52L1	1320200000	1477000000	1362700000	1259700000	1992300000	1858700000	827830000	892190000	841850000
SRSF2	32303000000	30719000000	31920000000	54498000000	50836000000	60494000000	33052000000	32860000000	31850000000
RBM7	1048200000	935930000	943690000	2272500000	2454400000	1875000000	1240400000	1341100000	1459300000
MRPL42	262771600	168250000	213470000	400310000	457141300	508860000	298155300	215320000	273030000
LUC7L3	1692100000	1505300000	1487000000	1046700000	938590000	881530000	1298600000	1261700000	1307900000
ALDOA	13063000000	14405000000	13427000000	6635900000	5893500000	6424100000	13398000000	14554000000	15336000000
OLA1	1797400000	1513800000	2263400000	1001300000	1353100000	1802700000	2648700000	2442400000	1920200000
PTRH2	163840000	185450000	224561890	247860000	233340000	305423400	560850000	506950000	624860000
SUMF2	2663900000	2374800000	2281500000	4865500000	5730100000	4601100000	3884200000	3995700000	3461200000
APOL2	2367000000	3214300000	2958900000	8049900000	10333000000	11287000000	6560200000	7359200000	7222000000
CCDC12	3394200000	3163600000	3467600000	3750800000	3950200000	3702100000	2164100000	2126500000	1955500000
DDX5	2132800000	2060400000	2197800000	1187300000	1285800000	1030400000	5468300000	5598400000	5795000000
RPL19	13056000000	15648000000	18296000000	11595000000	6328200000	6556600000	7276500000	7395400000	9127800000
ARHGDIA	26878000000	30783000000	31020000000	33901000000	30360000000	34696000000	19261000000	21655000000	20300000000
SRSF1	23950000000	25243000000	24710000000	37663000000	36337000000	39888000000	17163000000	16271000000	17395000000
SNRPN;SNRPB	1232900000	1737000000	1875900000	1998700000	2205300000	2621600000	1941700000	2345300000	2187100000
MRPS7	197440000	317500000	357940000	262940000	327980000	332810000	262970000	267770000	302750000
SAP30BP	1535300000	1684400000	1497600000	1115700000	1133400000	920080000	775860000	855230000	820030000
CDKN2A	5526700000	4814100000	5733400000	4722800000	6278800000	6824800000	2472300000	2858000000	2932800000
MYL12A	42612000000	46795000000	47367000000	158000000000	124000000000	133000000000	88654000000	95287000000	99040000000
ZNF207	2904600000	2745500000	2539600000	1294800000	1057400000	943570000	1368200000	1597300000	2099200000
BUB3	587460000	506720000	589430000	185510000	392573200	704740000	1543500000	1787800000	2019000000
RWDD4	473920000	457380000	395230000	552290000	566400000	806290000	440007800	439480000	317390000
MBD3	244500000	266720000	238843300	185470000	262048800	294440000	287870000	254720000	324494000
DAZAP1	771550000	836610000	666000000	844250000	427880000	340630000	1412300000	641950000	1064600000
RPS15	4676000000	5380300000	5295300000	6732800000	6598700000	8066500000	6170900000	5371000000	5556200000
EIF1;EIF1B	12073000000	11032000000	10556000000	14917000000	12770000000	10638000000	10079000000	8769700000	11243000000
CACTIN	235864670	176020000	178610000	225820000	254730000	305692900	318390000	214390000	210300000
RPL22	6534300000	5467800000	5571700000	7223300000	6293700000	5094400000	3612200000	3406200000	3961200000
MRPL4	853730000	863330000	826010000	1258700000	1389200000	1041200000	1053900000	865620000	950110000
COPE	1493300000	1663900000	1784700000	1219500000	1359200000	1243200000	2159800000	2063600000	1947000000
C19orf10	2972600000	2969300000	2380900000	5816900000	2717200000	3705600000	6994300000	4441600000	3545800000
PIH1D1	859630000	1065900000	1032300000	549670000	608010000	531110000	455291000	425750000	563890000
RPL13A;RPL13a;RPL13AP3	1876100000	2006200000	2201600000	1286200000	2249700000	2648600000	3085400000	3018100000	2334400000
RPS11	2073600000	1607900000	1680000000	895790000	959720000	1288100000	1172700000	1254900000	1099600000
RPS5	327760000	510760000	432630000	356850000	318740000	543120000	950670000	1007600000	1031900000
DNASE2	903810000	925700000	1079700000	4103300000	3098200000	5868900000	1902500000	1924300000	2019200000
PDLIM1	17709000000	17480000000	18787000000	11218000000	12362000000	11895000000	9949200000	9542400000	12083000000
ACOT7	983200000	791510000	991960000	548370000	380600000	453750000	480660000	666140000	778050000
SNAP23	443120000	417740000	257910000	470700000	383760000	433410000	434690000	331590000	303230000
PSMD11	2431000000	2182000000	2008700000	1789700000	1552900000	1869400000	3672800000	3116700000	3185800000
SUPT5H	877990000	1012300000	857320000	403170000	693350000	869260000	1139700000	1166500000	1188100000
CLIC1	2651600000	2220400000	2446400000	1787100000	1572000000	1394200000	4193200000	2960700000	3828500000
EIF3F	2506300000	2807900000	2879100000	2276600000	2553500000	3108100000	4301600000	3323800000	3813700000
PDHX	552220000	765130000	596770000	696450000	621200000	639080000	544750000	407950000	614900000
SAP18	2010700000	1945800000	2042200000	2652100000	2760800000	3078700000	2682700000	2412300000	2222700000
IGF2BP3	420950000	416380000	374330000	305620000	324820000	403160000	718020000	805740000	662720000
PSMD14	1122800000	1455100000	1584900000	1340800000	1806900000	2494200000	2031200000	1816700000	1750200000
BIN1	4886200000	5320500000	5603800000	4613100000	4646100000	4474500000	1788300000	1903000000	1827800000
SDCBP	1333600000	1419400000	1610700000	1500600000	1354600000	1483600000	673650000	677110000	797590000
MPHOSPH10	954130000	1250000000	1084100000	946590000	1085200000	927510000	741680000	839280000	668790000
CYR61	309700000	269720000	308970000	915350000	1093400000	1608100000	1435800000	732260000	1040400000
MAN2B1	3227600000	3672500000	3667700000	5337000000	5456700000	3942000000	3152300000	3025800000	3178100000
UBE2C	2548100000	2377600000	2428500000	564370000	733000000	698370000	524160000	544090000	567083500
PDXK	567659500	350180000	755800000	1172100000	1303000000	1390600000	1282800000	1525500000	1189400000
TXNDC9	1918700000	2695900000	2622200000	2786800000	2788400000	3574900000	1867800000	2145500000	1952200000
NDUFAB1	2837400000	1906100000	1839300000	5757000000	4103700000	2777600000	2641500000	2580500000	2047800000
PDCD5	7974100000	7812800000	8350800000	10829000000	12311000000	11314000000	6796400000	7374700000	6766300000
SLC9A3R1	3525400000	3035300000	3364100000	5111600000	5458100000	5314900000	3907300000	4276200000	4061400000
TPP1	503060000	313220000	318930000	520950000	581120000	597183900	474480000	542230000	569020000
TCERG1	2494600000	2617100000	2694000000	1382100000	1851400000	2169600000	2656000000	3085500000	3018000000
PSMA7	15814000000	16707000000	18665000000	18248000000	13560000000	15172000000	10047000000	10190000000	9803100000
TAX1BP3	8539300000	6972100000	8371400000	13852000000	8144300000	7838000000	5315900000	5940200000	5382000000
GIPC1	1351300000	1224600000	1270100000	1526100000	1753900000	1497600000	1384200000	1372800000	1343600000
HGS	544380000	585750000	667450000	555970000	476350000	386800000	790420000	692010000	855740000
PPP1R12A	8049400000	8173300000	8119800000	7461200000	8188000000	9482000000	6755500000	6834300000	6929900000
LSM1	2287600000	2065100000	2100400000	2718600000	2770900000	2426800000	1765100000	1468800000	1464000000
ARPC2	1018700000	1022000000	1132800000	1828800000	2177400000	2338800000	2928400000	2306000000	2263200000
PFDN6	4382900000	6044500000	6748100000	8608900000	8845300000	9132600000	4491000000	4626500000	4251800000
CASC3	157270000	254590000	250440000	239500000	251630000	233640000	215010000	207890000	229270000
PPM1G	1541100000	1200800000	1070100000	301870000	417906100	234090000	531950000	836410000	822000000
P4HA2	1914300000	1896200000	2094800000	3102700000	2898500000	3049500000	3636300000	4110800000	4241500000
NUPL2	517570000	530600000	522930000	543730000	459370000	646700000	516050000	590770000	532690000
ARPC5	7339000000	7041300000	6330400000	7237800000	7914700000	7650900000	5800500000	6597900000	6389000000
POLR2D	1169900000	1385700000	1526000000	2025600000	1530300000	1482100000	988110000	926980000	1027100000
NDUFS4	592050000	650490000	724910000	1886400000	1611000000	2058000000	615460000	592130000	831610000
RBFOX2	3438300000	2814500000	3142300000	4932200000	4117200000	5232300000	2821500000	2632300000	2475800000
SART1	2798100000	3283700000	3111400000	3679500000	3223000000	3785200000	2701000000	2683500000	2867500000
EEF1E1;EEF1E1-BLOC1S5	506640000	432690000	493660000	668510000	483530000	522130000	852670000	1094200000	989440000
HNRNPR	3629000000	3700200000	3798400000	2098400000	2105300000	2083600000	4250800000	4422600000	4247100000
TXNL1	1488100000	1565600000	1524600000	1068000000	1128700000	1204100000	1561500000	1880400000	1807500000
LAMTOR5	4002500000	3830900000	3276200000	3654400000	8908900000	7585800000	3488900000	2982100000	2699100000
TIMM44	470530000	468940000	504360000	626270000	754420000	669880000	696520000	649400000	604720000
CHMP2A	662070000	798890000	817900000	1738100000	1686800000	1559300000	980600000	1059300000	1004200000
PLRG1	1506500000	1566900000	1713300000	3081700000	3583500000	2886400000	3961600000	3901500000	3800000000
NDUFA2	624460000	648710000	653220000	602190000	532470000	780510000	362040000	359950000	432130000
TRIAP1	710010000	615910000	674720000	464820000	1130900000	1758400000	309750000	851440000	1036800000
HTATSF1	2313400000	2680700000	2839200000	2295400000	2151100000	2451300000	1364400000	1569300000	1292700000
SGTA	687240000	540320000	639550000	501030000	528760000	462250000	484330000	412150000	379460000
NUDT21	3084100000	3180400000	3203400000	6500700000	6115500000	7200900000	7314500000	8322700000	8067800000
AKAP8	691310000	1294500000	1141200000	1156800000	877930000	739740000	684460000	350510000	299600000
EDIL3	956110000	730140000	686940000	8151300000	8562700000	9715200000	3983400000	3715400000	3589100000
SNX3	4219100000	3798200000	3942500000	6046100000	7927500000	8189900000	4157100000	3970500000	4201400000
SORBS3	538350000	713350000	762310000	536420000	857670000	1253000000	592640000	483990000	452560000
SYNCRIP	7071300000	7128400000	8023200000	5425500000	5562300000	5614400000	10742000000	10392000000	10476000000
PLIN3	23603000000	24215000000	22717000000	21134000000	21238000000	20700000000	13250000000	15048000000	14424000000
SNX2	4292000000	5370600000	5852200000	6918300000	6307900000	6943000000	6642600000	5696600000	5737600000
HIST1H2BN;HIST1H2BM;HIST1H2BH;HIST2H2BF;HIST1H2BC;HIST1H2BD;HIST1H2BK;H2BFS	129000000000	173000000000	157000000000	153000000000	146000000000	145000000000	151000000000	150000000000	147000000000
PQBP1	1988900000	2191200000	2124600000	3252600000	4646300000	5657500000	2318800000	2288200000	2540100000
EDF1	2396600000	1949000000	2240200000	5023500000	4329500000	4926100000	2636700000	3476200000	3674200000
DNAJA2	1575500000	1910500000	1929900000	1011300000	767010000	1019700000	2003000000	1551200000	1813000000
PFDN1	7010600000	7413000000	7262700000	9655500000	9206900000	13525000000	6209700000	6047700000	5861400000
DNAJB6	1332900000	1301700000	1059400000	1950600000	2062300000	2422400000	1115900000	1116500000	1167200000
VPS4B	1852400000	1586300000	1638700000	1358400000	1130000000	1222600000	960860000	940290000	851890000
H2AFY	2163200000	2768100000	2639400000	2154800000	1547800000	1694600000	2387600000	2849900000	2685500000
SH3BGRL	4650500000	4564600000	3776500000	4072100000	1816800000	2008700000	1205000000	1375400000	1344400000
SPAG7	2359900000	2302100000	2373400000	1437100000	1250700000	1413100000	917160000	663730000	697290000
TACC1	1909700000	1473800000	1584900000	707090000	680480000	386380000	690250000	714630000	737620000
VPS26A	760050000	976460000	1038200000	939410000	1098300000	1115900000	2418500000	2550400000	2232900000
NDUFS3	618410000	445720000	385780000	877880000	1011500000	1195200000	1024900000	896220000	966120000
SRSF10	2318600000	2175100000	2534800000	2380600000	1968300000	1664200000	1359800000	1271000000	1130800000
HSBP1	6949700000	5662000000	5830300000	9348900000	9291300000	8646500000	6185500000	6210500000	6561500000
KHDRBS3	152780000	202153400	154870000	662700000	1114800000	1189400000	1011000000	772900000	638690000
BANF1	10367000000	11312000000	11656000000	10402000000	8830500000	8939800000	6341700000	7123600000	8379200000
CSDE1	2111100000	1992700000	2051100000	933620000	1142300000	1340000000	1711500000	1647500000	1620300000
SURF6	354620000	236430000	260690000	385790000	371840000	296520000	338720000	300180000	367980000
EIF3G	13231000000	13588000000	12914000000	13002000000	11969000000	10135000000	5801000000	7907400000	6103700000
EIF3J	6969500000	7535200000	8116200000	12960000000	12269000000	11654000000	7041400000	6876500000	6921800000
IDH1	922010000	859520000	867560000	483360000	558730000	617940000	1043700000	1107600000	1020200000
BCAS2	5101000000	5276300000	5988100000	6686000000	5778100000	5974900000	3650000000	5753300000	4128500000
DCTN3	1022300000	1012800000	1152200000	1138700000	678320000	1131800000	1163000000	770480000	751000000
DNAJC8	6534900000	5830800000	6997000000	10932000000	8427000000	6778600000	6129000000	6876100000	7875400000
SMNDC1	2630700000	2706900000	2685900000	3099900000	6040700000	6379900000	2258800000	1751400000	1904100000
ATP5H	16451000000	16719000000	16125000000	29672000000	30712000000	31310000000	15635000000	15372000000	18118000000
FLOT1	566990000	486280000	586300000	584270000	538970000	530270000	499450000	425550000	500130000
ATP5L	672960000	529120000	561970000	3102900000	2948400000	2708000000	5103300000	6513600000	6819900000
GLRX3	1884500000	1724500000	1958300000	747240000	966820000	1051100000	1232400000	1092700000	973790000
DDAH1	455140000	523760000	549910000	306210000	404130000	373220000	445890000	514720000	554462400
SORBS2	245110000	144540000	153060000	318480000	643970000	851290000	306222800	217690000	271460000
GLS	810400000	186310000	279120000	466330000	442100000	472120000	5101600000	4229900000	4309000000
HEXIM1	7611600000	6009900000	6476800000	6160900000	4515100000	4460200000	3917400000	3704000000	3627600000
NDUFA3	485540000	582360000	539000000	3073800000	2657000000	2791900000	3344200000	3284400000	3002700000
NDUFA7	327430000	375110000	455250000	414630000	482520000	578140000	521570000	497180000	565960000
ZRANB2	2341300000	2912600000	3149800000	3914400000	3118100000	3857600000	2579300000	2462700000	2413700000
PGLS	360570000	391470000	422200000	328830000	387570000	189370000	569950000	474580000	528860000
CD2BP2	3161400000	2851500000	3175500000	3825100000	2855400000	2901800000	905430000	839630000	815900000
BAG4	281150000	389580000	264330000	466870000	347651800	271230000	283075800	256840000	236260000
AHSA1	442460000	407510000	332590000	292080000	397420000	400835600	378420000	348250000	373020000
STAMBP	387240000	282670000	432070000	407080000	461230000	475680000	293210000	283020000	263360000
SNAP29	1078900000	1095300000	1111700000	2755600000	2825500000	3073900000	1193700000	1106800000	1181000000
PTBP3	1017500000	1114100000	1023100000	1511400000	1199900000	1277800000	3954100000	2975700000	3091100000
LSM8	3768600000	4139800000	3787300000	6720900000	5619300000	5900300000	3972500000	4016800000	3948900000
STAU1	3087900000	3183300000	3152800000	745540000	933060000	1229900000	1204500000	1184000000	1269100000
BAG2	1348600000	1365300000	1728800000	1126500000	1246100000	1638500000	840760000	1103000000	932970000
BAG3	1451000000	1662000000	1621700000	2095200000	2504800000	2565900000	1558200000	1344500000	1303700000
AIFM1	1351700000	1121200000	1343800000	1304900000	1388200000	1391900000	1877400000	1932500000	2107500000
DDAH2	570590000	632800000	594730000	558640000	539990000	552390000	508570000	615000000	573510000
TXNDC12	4716800000	5090900000	5351200000	8977000000	8527800000	7089700000	5326300000	5123300000	5405100000
SYF2	799020000	1076900000	864340000	1499300000	939280000	757460000	359850000	480800000	438810000
CYB5A	863790000	810780000	764130000	5062300000	3852500000	4711300000	7107500000	5764200000	5476900000
LDHA	9906400000	7891000000	7455200000	7761200000	7562300000	7665000000	19875000000	20541000000	19021000000
GLUD1;GLUD2	2388100000	2365900000	2238900000	1290400000	1684300000	1797900000	2128500000	2026600000	1994500000
DHFR	6197500000	5244100000	5700900000	3887000000	4018600000	3948800000	2411700000	2116900000	1931200000
SOD1	19424000000	25436000000	25128000000	52060000000	49880000000	51541000000	25041000000	25546000000	26801000000
PNP	860380000	834130000	659440000	1298600000	1953200000	1384900000	3272200000	3840200000	3655200000
HPRT1	451430000	453680000	370530000	211860000	303150000	413840000	482090000	432150000	378960000
GOT2	340400000	229680000	176520000	204070000	231848400	173380000	538600000	668540000	749590000
PGK1	16029000000	14275000000	15168000000	6020000000	6361800000	5709100000	12217000000	12456000000	12198000000
AK1	2328000000	2383000000	1852600000	1044800000	885090000	954320000	922340000	961880000	684030000
CST3	80497000	79637000	88959000	200180000	252560000	216100000	161400000	191230000	136940000
CRYAB	601730000	729950000	749370000	19851000000	20293000000	18676000000	4750700000	5709700000	4016800000
FN1	5966500000	6213500000	6358500000	17782000000	19018000000	16809000000	25662000000	24616000000	23981000000
FTL	615050000	550190000	504970000	2046500000	1741100000	1766900000	1275600000	1773200000	1652400000
FTH1	3813600000	2852900000	2588700000	8515700000	11850000000	15484000000	5018600000	5790800000	5620400000
CAT	457380000	357500000	399700000	519680000	591900000	506770000	1522900000	1600100000	1600500000
FUCA1	689050000	511490000	516100000	413560000	448114000	368620000	725060000	608910000	645290000
CSTB	3489200000	2156400000	2363000000	3491100000	1705300000	1983800000	1516100000	1758300000	1329700000
ANXA1	23709000000	22905000000	23377000000	17025000000	15340000000	14706000000	18173000000	17943000000	18465000000
SOD2	17281000000	21233000000	22578000000	12474000000	9673900000	11092000000	17148000000	16939000000	15083000000
HSPB1	44203000000	44186000000	45588000000	63726000000	72933000000	77256000000	25786000000	25835000000	25653000000
RPN1	470710000	465550000	443650000	614530000	759680000	562510000	1872000000	1546700000	1664200000
RPN2	423790000	573890000	629270000	909420000	644530000	518270000	1304100000	1241800000	1228800000
HMGN1	1787800000	1860200000	1503000000	1757000000	2321800000	874140000	1053100000	1553800000	1436900000
SERPINE1	259080000	244310000	215000000	3349900000	2757000000	2621500000	1474200000	1586500000	1815400000
SLC25A5;SLC25A6;SLC25A4	544240000	573280000	547920000	883800000	1479300000	1577200000	5472600000	5221000000	4622900000
ISG15	2086500000	1747200000	1778200000	1419900000	1232800000	1356800000	1858100000	1579900000	1661600000
EIF2S1	2140900000	1937400000	2011700000	1445300000	1302600000	1145000000	2295500000	2250800000	2355900000
HMGN2	1588500000	1805100000	945560000	926360000	1598100000	1035800000	485500000	753550000	674940000
RPLP2	71343000000	73964000000	76963000000	70031000000	59572000000	53215000000	45177000000	41263000000	44122000000
RPLP0;RPLP0P6	6441200000	6245900000	5451400000	5175700000	5234100000	4618100000	9473600000	10401000000	10076000000
JUN	225520000	231390000	300590000	171760000	188890000	219000000	227790000	184080000	171260000
SSB	8217800000	8118600000	7609000000	6492900000	8324700000	7770300000	5723600000	5818200000	6478300000
KRT18	151000000000	130000000000	128000000000	114000000000	114000000000	108000000000	91480000000	96079000000	97327000000
ATP5B	219000000000	185000000000	209000000000	322000000000	274000000000	279000000000	168000000000	172000000000	160000000000
S100A6	116000000000	80256000000	92426000000	243000000000	198000000000	220000000000	150000000000	65044000000	49741000000
ENO1	121000000000	120000000000	126000000000	44993000000	52027000000	48183000000	74271000000	70049000000	67637000000
GPI	1407600000	1641300000	1484200000	1936200000	2356500000	2220200000	4452700000	4664100000	4419300000
NPM1	159000000000	144000000000	153000000000	146000000000	145000000000	145000000000	109000000000	107000000000	107000000000
HIST2H2BE;HIST1H2BB;HIST1H2BO;HIST1H2BJ	7901500000	5979300000	6353400000	4757200000	4332400000	2076500000	1424300000	1559500000	1506000000
DBI	11624000000	14418000000	14740000000	16801000000	16411000000	15538000000	6246400000	6198800000	6197000000
P4HB	32307000000	32631000000	32124000000	29231000000	27456000000	28329000000	26540000000	27409000000	26149000000
H1F0	508600000	444500000	493060000	592190000	559270000	494090000	456400000	488620000	531530000
ANXA2;ANXA2P2	71386000000	64524000000	61703000000	49438000000	40111000000	43576000000	66626000000	72232000000	75309000000
TUBB	15480000000	16220000000	16234000000	6176200000	7068700000	8122400000	20597000000	20096000000	20492000000
PSAP	7994300000	7680400000	7327900000	12683000000	16167000000	16244000000	8835100000	7374300000	7176600000
HEXB	2497300000	2555800000	2890200000	3418800000	4070000000	2855800000	4400500000	4333300000	4310200000
PFN1	50544000000	42877000000	42817000000	26028000000	30314000000	31165000000	23960000000	22387000000	20523000000
CTSB	1593500000	1597800000	1836200000	1692500000	1383000000	1179600000	1913200000	2062600000	2429100000
HSP90AA1	5563300000	6721300000	6959200000	4082400000	3721300000	4264400000	8331600000	8523500000	8925400000
UQCRH	581610000	741380000	830310000	559290000	893660000	791850000	766390000	643670000	692190000
FH	18897000000	18261000000	18322000000	8694400000	6968500000	6626200000	5539000000	6324200000	6208400000
ANXA6	2606500000	2735700000	2779200000	1712000000	1321000000	1170600000	2358400000	2352300000	2041700000
GUSB	492000000	571880000	606090000	2135600000	2144500000	1978200000	1879000000	1898900000	1790900000
HSP90AB1	27138000000	25997000000	25212000000	11828000000	11080000000	12114000000	33183000000	31482000000	29843000000
SNRPB2	1155400000	1341400000	1318100000	3783800000	2710900000	2472400000	3350600000	3112900000	3083200000
SNRNP70	7023700000	7949400000	7908200000	10767000000	11902000000	12831000000	8688600000	7771200000	7348500000
VIM	757000000000	788000000000	813000000000	1350000000000	1320000000000	1290000000000	1250000000000	1290000000000	1290000000000
ANXA5	52428000000	46130000000	46123000000	59673000000	59198000000	66448000000	36128000000	37978000000	34767000000
SNRPA	5730500000	6260100000	6174900000	11674000000	14568000000	15553000000	5756400000	5814600000	5934200000
ENO2	2575400000	2248900000	2640000000	739250000	1084600000	1085100000	805170000	862400000	952360000
GSTP1	14097000000	13153000000	13410000000	15186000000	15008000000	15349000000	14605000000	15915000000	16909000000
LGALS1	13365000000	14683000000	15648000000	10095000000	10935000000	11090000000	10839000000	13654000000	14261000000
QDPR	488430000	647360000	650578200	766886400	663870000	869800000	741060000	397860000	280380000
HMGB1;HMGB1P1	20906000000	14258000000	21018000000	19001000000	13263000000	9743700000	13643000000	20843000000	21835000000
CLTA	24351000000	28703000000	29138000000	46928000000	40064000000	41018000000	19849000000	25171000000	25181000000
CLTB	4627300000	4346100000	4560000000	5665800000	5845500000	5738400000	3612700000	3779900000	3324600000
ANXA4	988060000	875780000	825290000	691280000	914930000	1029900000	720790000	583420000	764380000
HNRNPA1;HNRNPA1L2	83304000000	94736000000	80322000000	36479000000	21288000000	20533000000	23714000000	25179000000	25162000000
SNRPA1	3050600000	3146900000	2394900000	3803500000	5195000000	4848300000	3604600000	3448100000	3221400000
COX6C	339150000	443960000	460250000	1145600000	981530000	1110300000	388280000	329760000	325550000
H2AFV;H2AFZ	12068000000	11760000000	12785000000	15495000000	19247000000	17498000000	21407000000	6899500000	6425800000
HIST1H2AJ;HIST1H2AH;H2AFJ;HIST1H2AC;HIST1H2AG	4421700000	9805300000	834050000	27538000000	33166000000	39744000000	1344400000	564200000	362740000
CHTF8	366100000	536020000	532070000	624660000	788710000	719190000	438720000	435120000	447251700
U2AF1	1407500000	1282400000	1287100000	585960000	441450000	841100000	756250000	913910000	976010000
CALM2;CALM3;CALM1	107000000000	116000000000	136000000000	159000000000	131000000000	136000000000	98499000000	99090000000	95974000000
FDX1	507000000	1004900000	941250000	631170000	582320000	545010000	240860000	253610000	330850000
GAA	2145600000	2206000000	2261700000	1673600000	1373000000	1509400000	1407000000	1226500000	1232300000
HIST1H1E	11618000000	10720000000	11318000000	14746000000	16796000000	16436000000	8232400000	8923400000	7904300000
DLAT	406900000	433380000	416140000	507220000	488530000	324200000	538230000	551350000	654080000
TXN	8904500000	12542000000	16847000000	9919400000	13222000000	25035000000	7113800000	7082600000	6526700000
COX5B	7798500000	8192700000	9853000000	19772000000	21237000000	22242000000	7531500000	8216000000	8078100000
CTSA	1268400000	1178200000	1192700000	1489500000	1778900000	1597800000	2476500000	1650300000	1624400000
PRKAR1A	1742600000	1646700000	1642100000	1614000000	1327000000	1227500000	1590900000	1606300000	1716300000
HSPD1	85214000000	95456000000	92946000000	72995000000	65131000000	61659000000	49283000000	48500000000	46503000000
HSPA5	117000000000	117000000000	132000000000	110000000000	93449000000	97715000000	122000000000	114000000000	120000000000
LAMC1	311710000	273860000	260580000	436770000	459970000	378550000	384630000	411040000	562000000
PDHB	1804900000	1825500000	2025800000	1184900000	1263900000	1285900000	1895300000	2150400000	2268300000
RALB	274180000	180910000	258540000	334950000	305050000	446670000	178350000	159500000	193560000
LAMP1	1940400000	1433800000	1875500000	1967300000	2052300000	1714000000	1429000000	1305600000	1177800000
UBL4A	568800000	755540000	754490000	601810000	741820000	796720000	558240000	489960000	466490000
PABPC1;PABPC3	7642800000	7305600000	7581400000	4901900000	4506700000	5488400000	11181000000	11024000000	11058000000
PCNA	3084000000	3758100000	3703100000	1376000000	1561400000	1325800000	2639800000	2208200000	2325100000
COX6A1	965410000	1504500000	1713800000	3405800000	2568400000	2392800000	1507100000	2215600000	2164300000
TPR	16146000000	16646000000	16695000000	9343600000	9202600000	9011600000	16289000000	17748000000	17973000000
ANXA3	6961800000	6993500000	6951900000	7552000000	8567800000	7691500000	5710500000	5955200000	6717600000
ACTN1	2122400000	2153400000	2336800000	2985800000	3148900000	2347400000	12860000000	11426000000	11671000000
PEPD	289003200	221540000	135290000	857740000	968470000	1226800000	1783200000	1607800000	1568700000
COX4I1	3762900000	2810100000	2680100000	8264500000	9478700000	8995600000	15120000000	16159000000	13347000000
PDIA4	15123000000	15978000000	16428000000	15071000000	15032000000	14316000000	15335000000	15223000000	14418000000
P4HA1	1542800000	1417400000	1429000000	2453400000	2601900000	3177100000	1807900000	1754900000	1801800000
ETFA	1984600000	1688800000	1722500000	1266200000	1678400000	1809300000	1716900000	1545400000	1631700000
GTF2F2	2461800000	1868300000	1777200000	2331200000	2516400000	2932500000	2052600000	2225600000	2352200000
MTHFD2	4357500000	4053800000	3626600000	4964300000	6453800000	5561900000	4262600000	5099500000	4742300000
CD99	5984200000	6756100000	6931100000	16121000000	13290000000	16036000000	4071100000	5157800000	5501900000
FDPS	307760000	309040000	341420000	432390000	490270000	1005300000	2036800000	1838500000	1901400000
AKR1A1	1023100000	991070000	705700000	493180000	458820000	453510000	1084600000	826600000	820140000
PKM	15782000000	12976000000	13257000000	9519200000	6588500000	8135700000	27156000000	26149000000	25984000000
HSP90B1	62634000000	60679000000	59040000000	38544000000	33821000000	33145000000	36648000000	41952000000	41988000000
COX6B1	504590000	575900000	449500000	362060000	337400000	363960000	555538300	395790000	914010000
POU2F1	644550000	565230000	608190000	868960000	805700000	856020000	660920000	600590000	696780000
HNRNPL	999940000	796730000	544260000	1797400000	1415600000	1711100000	6402000000	7811400000	8561400000
DARS	115630000	211324000	168290000	189430000	203550000	134500000	1729600000	1298600000	1687500000
UQCRB	5512500000	6059200000	6176500000	11151000000	16251000000	15709000000	6268000000	5427200000	6365600000
AKR1B1	5483700000	4970800000	4031400000	1963800000	1864400000	2247700000	5874200000	5831300000	5502200000
UCHL3	616770000	728120000	734830000	409240000	452723900	374190000	528570000	653540000	559700000
FOSL1	211830000	258213000	266140000	151810000	168430000	221670000	451670000	209780000	254314200
RPA2	9442200000	9036200000	10219000000	7868100000	8625800000	10510000000	7011900000	6616600000	7237400000
HIST1H1B	2817200000	2747100000	2778400000	1256500000	1763400000	1582500000	1512200000	1262500000	1262000000
STMN1	56659000000	60762000000	66180000000	71419000000	52309000000	48163000000	32100000000	31045000000	30843000000
HMGA1	2104200000	2806800000	2964700000	1983100000	1428200000	2548600000	1603100000	1587300000	1672500000
GOT1	386730000	598240000	677580000	952830000	757740000	699030000	1556500000	1614000000	1867900000
UBTF	1841300000	1874400000	1908600000	1739700000	2464800000	2687900000	3911900000	4305200000	4318100000
JUND	1204000000	1227400000	1510800000	2444900000	1732000000	1618200000	1588600000	1325300000	1209700000
LGALS3	9470300000	9487800000	8753200000	10754000000	9723100000	9788100000	10023000000	11146000000	11697000000
PSMC3	8475800000	9618000000	9343200000	5070200000	4156500000	4646100000	6370300000	6610500000	6754500000
TCP1	1689800000	1335800000	1226500000	1040100000	792500000	665660000	3086700000	3520300000	4233600000
RPL35A	2168600000	2422000000	2628800000	1177700000	1225600000	1338600000	2676300000	1346600000	1438000000
RPL7	13325000000	12975000000	12751000000	10029000000	7122000000	11054000000	9244800000	9361700000	10386000000
VCL	15173000000	16044000000	16538000000	7782500000	7325600000	8034100000	14699000000	13572000000	13133000000
SON	1752600000	1854800000	1644500000	1679800000	1388600000	1703400000	2630100000	2565500000	2478300000
NELFE	1784300000	1920600000	1702300000	3048600000	3489800000	3903500000	1891400000	2043400000	2063500000
PGAM1	29001000000	27805000000	28242000000	17123000000	22277000000	24210000000	17639000000	18626000000	18243000000
ATP5J	13057000000	15597000000	14916000000	25176000000	31841000000	34965000000	14188000000	14400000000	14317000000
POLR2C	1349900000	1225500000	1279200000	817540000	645820000	788600000	593560000	615090000	714130000
EIF2S2	5064900000	5138000000	5442400000	3558800000	3280700000	4117000000	4856300000	4790000000	5191600000
ANXA7	350200000	394090000	367560000	534330000	545000000	587170000	1741500000	1579400000	1490900000
BTF3	7424900000	6259000000	7960900000	7756000000	7421200000	7796700000	4597400000	4234300000	5483400000
PSMB1	2433000000	1884300000	2547900000	3176500000	2316000000	2849600000	4780900000	5518500000	5792100000
COX5A	12371000000	15359000000	16612000000	12960000000	12999000000	14906000000	7446200000	8661400000	6523000000
LMNB1	41091000000	42878000000	40502000000	45726000000	46838000000	45764000000	38811000000	36190000000	36615000000
AGA	666130000	591460000	579170000	1591600000	3361500000	2537500000	927980000	791670000	702010000
PTMS	3988400000	7090400000	6053700000	1664300000	948780000	1673500000	548880000	422320000	539740000
ATP6V1B2	410230000	415940000	339560000	253220000	482630000	369610000	663480000	626340000	875200000
FLNA	1259900000	1073900000	1211400000	9149200000	8270900000	8685100000	36974000000	36560000000	35925000000
VDAC1	17093000000	13682000000	13247000000	11121000000	11913000000	11770000000	8394000000	6787100000	7346100000
SDHB	508600000	357260000	346620000	307840000	432960000	430070000	712270000	1038400000	1015300000
SCP2	10022000000	13469000000	15535000000	19406000000	22825000000	19197000000	12291000000	10860000000	11256000000
NME1-NME2;NME2;NME1	19389000000	19132000000	19147000000	26969000000	30927000000	28521000000	23877000000	25139000000	28770000000
HNRNPA2B1	127000000000	116000000000	100000000000	119000000000	132000000000	123000000000	84695000000	82454000000	77538000000
UQCRC2	3706800000	4136500000	4160100000	3965200000	3880100000	4106200000	3726900000	3723400000	3919800000
SFPQ	57797000000	55971000000	59222000000	43493000000	41022000000	42471000000	49369000000	48460000000	47870000000
PPIB	24411000000	22274000000	21988000000	59863000000	49763000000	45341000000	45694000000	54839000000	56502000000
WARS	1678300000	1919600000	1722200000	1620600000	1477000000	1376800000	4002500000	4337200000	3748900000
RPS3	6023800000	7309800000	7412400000	5155300000	4851400000	4629200000	9146600000	8542100000	7959400000
SP100	2508900000	2873400000	2977800000	2768800000	2758000000	2864100000	1726600000	1760300000	1999500000
NFYA	1811000000	1715400000	1704100000	2844900000	2992800000	2344000000	1785200000	1715800000	1776400000
AHCY	599860000	626500000	618270000	374360000	474340000	587700000	1479800000	1478100000	1426800000
CFL1	34907000000	36812000000	46126000000	24509000000	17982000000	25764000000	20943000000	15827000000	19018000000
DTYMK	613130000	565490000	500720000	332550000	575220000	344370000	409950000	403000000	454390000
EEF1B2	34565000000	36316000000	35283000000	23669000000	26147000000	31073000000	19067000000	20896000000	20770000000
ATP5F1	1116400000	1256700000	1318900000	3726000000	3833100000	4270500000	12695000000	11725000000	11870000000
ACAT1	3152900000	2592600000	2424400000	1795800000	2234400000	2336900000	1593500000	1809700000	2045300000
MYL9	3028800000	3744000000	3499600000	23347000000	25101000000	20666000000	9467900000	8385700000	9170100000
RPS12	4686500000	3041700000	3570500000	1378200000	3379200000	1435900000	2509800000	2927300000	2235900000
DNAJB1	793750000	773890000	760630000	741890000	936500000	851420000	604400000	722190000	680260000
ATP5A1	46441000000	44779000000	43742000000	34405000000	32734000000	32168000000	26222000000	28545000000	31462000000
PSMA1	4897300000	3572100000	3934500000	2983300000	3961000000	3594600000	4543700000	4020800000	5245600000
PSMA3	2875300000	2755500000	2532200000	1683500000	1907300000	1255400000	1955700000	1903400000	1787300000
PSMA4	1544800000	1343900000	1382800000	1116700000	918350000	914410000	1471900000	1394200000	1376900000
MSN	19740000000	20673000000	22328000000	18625000000	20689000000	20660000000	20492000000	19273000000	20095000000
U2AF2	1698000000	1990800000	2051200000	3131200000	2016900000	2944400000	3883200000	3536000000	3118200000
RPL13	6057900000	6444200000	6908900000	6119600000	6402000000	5807600000	7006500000	7278100000	7067000000
HMGB2	11955000000	12912000000	12127000000	10867000000	8977400000	5983200000	7515100000	7452900000	9095100000
EEF1G	1709000000	2006200000	1675800000	1714600000	1462900000	1135800000	9831700000	10360000000	10180000000
AK4	493940000	666110000	674680000	1749400000	2141500000	1838900000	1386000000	1130900000	1176300000
YWHAQ	3676600000	4049300000	3989600000	599900000	770940000	620940000	1317900000	1103500000	778340000
CALR	97393000000	96758000000	96077000000	116000000000	90251000000	89014000000	62578000000	65145000000	64634000000
CANX	517750000	500730000	374730000	806700000	1002600000	1596300000	997330000	804930000	1025800000
PSM8;PSMB8	2631400000	1984900000	2204200000	2250800000	2008700000	2951900000	2510300000	2369900000	2639400000
PSMA5	13420000000	14094000000	15084000000	8535600000	8277200000	7958300000	7219400000	8077500000	8370500000
PSMB4	7555700000	7238300000	8333600000	7791000000	9259100000	9042900000	6977500000	7625300000	7699900000
PSMB6	1140900000	1280100000	1433200000	1188600000	1288500000	1140100000	1124500000	1211700000	1238000000
PSMB5	760410000	735660000	713490000	667010000	601010000	836150000	1391700000	1416300000	1257600000
LAP3	758120000	847860000	811030000	514700000	671690000	634270000	1348200000	1308600000	1258300000
TKT	1449200000	1639400000	1539100000	1156100000	1017600000	1040700000	6783900000	6069700000	5771300000
PML	646080000	605870000	567390000	449450000	590990000	571590000	1361600000	1199900000	1168200000
MARCKS	25251000000	29764000000	30971000000	29818000000	34244000000	31376000000	21333000000	19597000000	19602000000
ERP29	6668700000	6622200000	7075800000	18305000000	21964000000	21446000000	9889600000	9650700000	9669400000
PRDX6	8656200000	8789600000	8530000000	6910500000	6185200000	6453800000	8151300000	7571300000	7942600000
BLVRB	2053000000	1569300000	2306600000	901750000	584420000	721880000	860090000	549440000	511900000
PRDX5	9857300000	9979500000	9560100000	10144000000	8798800000	13687000000	7850600000	12435000000	9446200000
DDT;DDTL	1255400000	1819700000	1738500000	732220000	536840000	432190000	545000000	736840000	648100000
PRDX3	2796500000	4219200000	3903100000	4318900000	4109400000	3822800000	6028300000	5329100000	5361900000
ATP5D	9250500000	9450200000	10119000000	21202000000	18188000000	13451000000	6947800000	8065900000	8631900000
RPL12	4625600000	4554700000	4994700000	4349400000	3483400000	4905800000	5177500000	5599900000	6267500000
ECHS1	2622700000	2394200000	2338000000	1754200000	2253100000	1698300000	1978000000	2005000000	1604700000
CMPK1	1278900000	1202900000	1005000000	797590000	798700000	756650000	976340000	692550000	790960000
PEBP1	14984000000	12188000000	11474000000	11910000000	7958200000	10331000000	5192000000	6611800000	7091500000
PPP2R1A	237780000	143230000	156430000	162070000	267390000	346410000	1936300000	1787400000	1619800000
PPIF	1537000000	1601500000	1589500000	1362500000	1474400000	1118300000	2884100000	3555200000	3206400000
NMT1	445750000	599670000	701770000	698710000	866770000	881120000	1334200000	1084800000	1010500000
LRPAP1	4055300000	3524900000	3353100000	12337000000	13581000000	9830400000	5566100000	7305900000	7892000000
CLIP1	4933400000	5052500000	4628800000	2633700000	2667900000	3669600000	2910100000	2855800000	2909800000
SERPINB1	1009900000	801860000	844710000	1249100000	1390600000	1177300000	1486500000	1307900000	1251400000
ALDH1B1	1491500000	1710400000	1123800000	2259500000	1547300000	1090100000	4512300000	4572800000	4043900000
MAT2A	338990000	302600000	338570000	347510000	193630000	282070000	470750000	708990000	915550000
SDC4	328160000	169310000	136550000	683570000	846220000	1854700000	598650000	646960000	695990000
DNAJA1	3197700000	2906700000	3420600000	2100800000	2930300000	2113700000	4675600000	3943900000	4713200000
HIBADH	1152400000	918040000	852530000	851240000	748230000	640240000	860250000	864190000	790440000
HNRNPH3	18306000000	17785000000	15634000000	11086000000	11830000000	12282000000	6561900000	5461400000	5826000000
YWHAB	41567000000	43048000000	48183000000	29744000000	38523000000	37754000000	33445000000	32332000000	30205000000
SFN	17503000000	18850000000	19365000000	2745800000	2708100000	3163400000	1998800000	2446800000	1924200000
STIP1	17124000000	13533000000	13970000000	5534100000	6132400000	7055000000	7629400000	7179900000	6923700000
S100A11	10990000000	12110000000	11041000000	9480400000	8873100000	8402200000	5308000000	4041800000	2111000000
PRDX2	3807300000	3740400000	4203900000	3125500000	2677700000	3002100000	2734100000	2845800000	2537900000
PYCR1	381890000	400730000	345440000	309625000	206240000	365890000	506220000	528750000	348470000
CSTF2	4409000000	4186000000	3801700000	4252100000	4161600000	4287600000	3548300000	3154300000	3662100000
DUT	4359900000	3945200000	4223300000	2839100000	2411200000	3009100000	2319600000	2558100000	2496200000
CKS2	752370000	656810000	608730000	948770000	1554000000	707850000	353260000	463540000	357050000
SHMT2	1618500000	1989700000	1944100000	418340000	492990000	470070000	1252400000	1378100000	1240800000
HSPA4	568620000	502350000	551080000	565070000	646260000	587210000	1529700000	1355100000	1297400000
PHB	25613000000	22287000000	19084000000	21730000000	19385000000	19090000000	14485000000	14081000000	13408000000
RDX	4909600000	5627600000	5667000000	5522000000	6556300000	6845700000	4659300000	4653900000	4265200000
RPA3	4749800000	3278100000	3985000000	2776500000	5863400000	3857200000	2973700000	2679700000	2335600000
GTF2F1	3220200000	2843500000	2800700000	2152200000	2357100000	2299200000	1172900000	1930500000	1877800000
MYH9	9976300000	11125000000	10912000000	26544000000	28785000000	28564000000	79249000000	84358000000	85250000000
MYH10	402260000	497408300	528480000	1064100000	725550000	926510000	852020000	1306900000	1026300000
FUS	10434000000	11323000000	11512000000	15179000000	13835000000	13419000000	9005800000	7546500000	6974600000
PSMC2	2662400000	2996100000	2744900000	1211000000	1486900000	1384400000	3254200000	2941600000	2691700000
ARL2;ARL2-SNX15	356630000	140590000	206870000	242430000	183670000	260900000	176090000	154810000	225300000
ARL3	2532300000	2753600000	3305900000	977570000	1631200000	1715500000	1771100000	1702300000	2034300000
ATP5C1	4241400000	5257400000	5582300000	4225600000	4030200000	4376300000	3108900000	2917300000	2812900000
ATP6V1E1	4551600000	3655900000	4022000000	6722700000	6376000000	2634500000	2429800000	2247600000	2378400000
RPL4	3068200000	2559200000	2481000000	1276900000	1177300000	1124800000	3745600000	3739300000	3509500000
PGM1	569330000	692760000	390350000	406178000	385480000	428860000	871150000	1069500000	1065700000
DLST	18016000000	17611000000	17741000000	15903000000	14492000000	15755000000	8669800000	9533700000	8369800000
SRP14	2565100000	2731300000	2367100000	3697800000	3351300000	2921500000	3125300000	2442900000	1797200000
NUP62	2960200000	5076700000	3668300000	482450000	961480000	728730000	902760000	1246100000	964250000
TAGLN2	50107000000	53398000000	51520000000	42396000000	44268000000	40165000000	43046000000	37596000000	37908000000
TALDO1	6924400000	6256400000	6269600000	7439200000	6181400000	6191500000	7697400000	8647700000	8919300000
ETFB	1844700000	2096900000	2199100000	2321700000	2141500000	1832200000	1480700000	1610200000	1528100000
RBMX	13469000000	14335000000	13358000000	15386000000	13757000000	13674000000	15120000000	15584000000	15619000000
ATP6V1A	299660000	265270000	299640000	486670000	681740000	360550000	590850000	1068400000	1028700000
HSPA9	25514000000	26378000000	27642000000	15159000000	16222000000	16517000000	14448000000	16205000000	15046000000
EIF4A3	1943700000	1811600000	2068000000	1662400000	1437000000	1351000000	2542400000	2644700000	2292000000
RPS19	11833000000	11462000000	11193000000	14616000000	15255000000	15286000000	15366000000	15294000000	15418000000
RPL3	1635800000	1237000000	1243800000	726610000	769280000	813820000	1972200000	2279500000	2179500000
COL18A1	437350000	483300000	491540000	346070000	430150000	461080000	670450000	831660000	643770000
FEN1	3794300000	3029500000	2602900000	2650900000	3078200000	2900900000	4719600000	3971400000	4892400000
CUX1	962480000	908310000	888570000	945060000	874700000	877620000	749440000	775200000	829320000
CAPG	12046000000	9718500000	10028000000	8814400000	11509000000	10142000000	7814800000	7812600000	8489200000
CAP2	1308500000	1409600000	1023000000	463970000	247840000	465260000	448160000	534630000	544830000
TXLNA	5902200000	6304400000	6126800000	5032200000	4078800000	4238300000	3157700000	3324600000	3196500000
CCT6A	2343000000	2486800000	2573200000	1271800000	1073600000	1028200000	4141400000	3820200000	3677900000
NNMT	648890000	676300000	621760000	985390000	968410000	1353100000	2894900000	2502500000	2747200000
VHL	484930000	484570000	553920000	601820000	472412400	297390000	387950000	361370000	399909100
PEX19;DCAF8	1548900000	1100800000	1338700000	909590000	1154900000	1301600000	783060000	727910000	686040000
MDH1	1970300000	1993200000	2139000000	1684400000	1333100000	1243600000	2285800000	2516000000	2405600000
MDH2	9313100000	8416600000	7251400000	4570000000	3934800000	3296400000	7560700000	7555100000	7702200000
CETN2	2058700000	1728000000	2175600000	2980200000	2976700000	2687900000	1758900000	1606800000	1496700000
NAA10	3427200000	2868600000	2762200000	2751500000	4017300000	3385100000	2607300000	2692600000	2739300000
ECI1;DCI	422620000	240050000	248670000	1335000000	954830000	898600000	2217900000	2218300000	2164000000
RPS27	1223900000	1305500000	1303100000	913530000	931183000	939230000	1651000000	1753900000	1778600000
[truncated: 689 more rows]
