# Supplementary material for: α-Galactosidase a Deficiency in Fabry Disease Leads to Extensive Dysregulated Cellular Signaling Pathways in Human Podocytes
Source: Int J Mol Sci. 2021 Oct 20;22(21):11339. doi: 10.3390/ijms222111339 (PMC8583658; doi:10.3390/ijms222111339)
Supplement: Supplementary file 1 [file ijms-22-11339-s001.zip › Supplemental Table_2.xlsx]

## Sheet: GO_KEGG_KO vs. WT
Gene_set	Term	Overlap	P-value	Adjusted P-value	Old P-value	Old Adjusted P-value	Odds Ratio	Combined Score	Genes
KEGG_2019_Human	Oxidative phosphorylation	11/133	8.18045e-07	7.53772e-05	0	0	7.50003	105.123	NDUFA6;UQCRB;PPA1;COX4I1;NDUFA3;NDUFS4;NDUFS3;COX7A2;COX6A1;COX5B;COX6C
KEGG_2019_Human	Spliceosome	11/134	8.81605e-07	7.53772e-05	0	0	7.43868	103.707	ISY1;SF3B4;PUF60;SF3B6;U2AF1;SNRPB2;SNRPF;HSPA2;SNRPA;PQBP1;HSPA1A
KEGG_2019_Human	Parkinson disease	10/142	1.0982e-05	0.000625976	0	0	6.2719	71.6203	NDUFA6;UQCRB;COX4I1;NDUFA3;NDUFS4;NDUFS3;COX7A2;COX6A1;COX5B;COX6C
KEGG_2019_Human	Non-alcoholic fatty liver disease (NAFLD)	10/149	1.67392e-05	0.0007156	0	0	5.95392	65.4798	NDUFA6;UQCRB;COX4I1;NDUFA3;NDUFS4;NDUFS3;COX7A2;COX6A1;COX5B;COX6C
KEGG_2019_Human	Huntington disease	11/193	2.93915e-05	0.00100519	0	0	5.01213	52.3006	NDUFA6;UQCRB;COX4I1;NDUFA3;NDUFS4;NDUFS3;COX7A2;COX5B;COX6C;COX6A1;SOD1
KEGG_2019_Human	Alzheimer disease	10/171	5.45478e-05	0.00155461	0	0	5.13458	50.4032	NDUFA6;UQCRB;COX4I1;NDUFA3;NDUFS4;NDUFS3;COX7A2;COX6A1;COX5B;COX6C
KEGG_2019_Human	Thermogenesis	11/231	0.000147886	0.00361263	0	0	4.13835	36.4964	COA4;NDUFA6;UQCRB;COX4I1;NDUFA3;NDUFS4;NDUFS3;COX7A2;COX5B;COX6C;COX6A1
KEGG_2019_Human	Protein processing in endoplasmic reticulum	9/165	0.00021743	0.00464757	0	0	4.7504	40.0632	VCP;GANAB;HSP90AB1;DNAJB11;CANX;ERP29;HSPA2;CRYAB;HSPA1A
KEGG_2019_Human	Cardiac muscle contraction	6/78	0.000408155	0.00697944	0	0	6.80533	53.1078	UQCRB;COX4I1;COX7A2;COX6A1;COX5B;COX6C
KEGG_2019_Human	Antigen processing and presentation	6/77	0.000380637	0.00697944	0	0	6.90153	54.3403	HSP90AB1;CANX;HLA-B;PSME2;HSPA2;HSPA1A
KEGG_2019_Human	Ribosome	8/153	0.000642141	0.00998237	0	0	4.52645	33.2726	RPL4;RPL34;RPL23;RPL24;RPL8;MRPL23;RPL18;RPL9
KEGG_2019_Human	Proteasome	4/45	0.0022737	0.0324002	0	0	7.91408	48.1679	PSMC6;PSMC2;PSME2;PSMB9
KEGG_2019_Human	Glyoxylate and dicarboxylate metabolism	3/30	0.00590633	0.0776909	0	0	8.9827	46.0968	GCSH;SHMT2;MDH2
KEGG_2019_Human	HIF-1 signaling pathway	5/100	0.0080291	0.0980698	0	0	4.27534	20.6271	SERPINE1;PGK1;ENO1;ENO2;ALDOA
KEGG_2019_Human	Prion diseases	3/35	0.00910091	0.10375	0	0	7.57723	35.6083	STIP1;SOD1;HSPA1A
KEGG_2019_Human	Glycolysis / Gluconeogenesis	4/68	0.00997263	0.106583	0	0	5.06404	23.3347	PGK1;ENO1;ENO2;ALDOA
KEGG_2019_Human	Endocytosis	8/244	0.0111422	0.112078	0	0	2.76817	12.4485	VPS29;EHD4;CHMP1B;HLA-B;CHMP2A;HSPA2;ARFGAP1;HSPA1A
KEGG_2019_Human	Leukocyte transendothelial migration	5/112	0.0127124	0.120768	0	0	3.79354	16.5595	CTNND1;MYL9;VCL;MYL12A;CD99
KEGG_2019_Human	Porphyrin and chlorophyll metabolism	3/42	0.0149885	0.126166	0	0	6.21501	26.106	BLVRB;GUSB;FXN
KEGG_2019_Human	Necroptosis	6/162	0.0154941	0.126166	0	0	3.12751	13.0333	HSP90AB1;FTH1;CHMP1B;CHMP2A;PPIA;FTL
KEGG_2019_Human	Thiamine metabolism	2/15	0.0143468	0.126166	0	0	12.3956	52.6098	AK1;AK4
KEGG_2019_Human	Lysosome	5/123	0.0183806	0.141011	0	0	3.43798	13.7397	ASAH1;NAGLU;DNASE2;AGA;GUSB
KEGG_2019_Human	Cell cycle	5/124	0.0189664	0.141011	0	0	3.40892	13.5167	PCNA;YWHAQ;MCM4;SFN;YWHAH
KEGG_2019_Human	Valine, leucine and isoleucine degradation	3/48	0.0213998	0.152473	0	0	5.3847	20.7008	IL4I1;ACAA2;ACADM
KEGG_2019_Human	Glycosaminoglycan degradation	2/19	0.0226217	0.154732	0	0	9.47707	35.9072	NAGLU;GUSB
KEGG_2019_Human	Legionellosis	3/55	0.0304941	0.200558	0	0	4.65818	16.2581	VCP;HSPA2;HSPA1A
KEGG_2019_Human	Longevity regulating pathway	4/102	0.0377415	0.239029	0	0	3.30142	10.8187	HSPA2;CRYAB;SOD1;HSPA1A
KEGG_2019_Human	Fatty acid elongation	2/27	0.0435448	0.265934	0	0	6.4418	20.1884	ACAA2;ACOT7
KEGG_2019_Human	Shigellosis	3/65	0.0464605	0.273956	0	0	3.90488	11.9847	U2AF1;IKBKG;VCL
KEGG_2019_Human	Regulation of actin cytoskeleton	6/214	0.050174	0.285992	0	0	2.33941	7.00012	FN1;MYH9;IQGAP1;MYL9;MYL12A;VCL
KEGG_2019_Human	Citrate cycle (TCA cycle)	2/30	0.0526886	0.290637	0	0	5.75073	16.9264	FH;MDH2
KEGG_2019_Human	Adherens junction	3/72	0.0596378	0.303018	0	0	3.50748	9.88923	CTNND1;IQGAP1;VCL
KEGG_2019_Human	Tight junction	5/170	0.0601022	0.303018	0	0	2.45279	6.89654	PCNA;MYH9;CGN;MYL9;MYL12A
KEGG_2019_Human	Phenylalanine, tyrosine and tryptophan biosynthesis	1/5	0.0602491	0.303018	0	0	20.0701	56.3823	IL4I1
KEGG_2019_Human	Fructose and mannose metabolism	2/33	0.0624443	0.305085	0	0	5.19342	14.4038	AKR1B1;ALDOA
KEGG_2019_Human	Pentose and glucuronate interconversions	2/34	0.0658223	0.312656	0	0	5.03087	13.688	AKR1B1;GUSB
KEGG_2019_Human	Vitamin B6 metabolism	1/6	0.0718579	0.326055	0	0	16.0553	42.2746	PDXK
KEGG_2019_Human	DNA replication	2/36	0.0727553	0.326055	0	0	4.73445	12.4074	PCNA;MCM4
KEGG_2019_Human	RNA degradation	3/79	0.0743635	0.326055	0	0	3.18329	8.27271	CNOT3;ENO1;ENO2
KEGG_2019_Human	Estrogen signaling pathway	4/137	0.0901034	0.344014	0	0	2.42829	5.84441	HSP90AB1;HSPA2;FKBP4;HSPA1A
KEGG_2019_Human	Salmonella infection	3/86	0.0905299	0.344014	0	0	2.91379	6.99913	MYH9;FLNA;KLC1
KEGG_2019_Human	Glycine, serine and threonine metabolism	2/40	0.0872754	0.344014	0	0	4.23523	10.3284	GCSH;SHMT2
KEGG_2019_Human	Ferroptosis	2/40	0.0872754	0.344014	0	0	4.23523	10.3284	FTH1;FTL
KEGG_2019_Human	Pyruvate metabolism	2/39	0.0835683	0.344014	0	0	4.34992	10.7969	FH;MDH2
KEGG_2019_Human	ECM-receptor interaction	3/82	0.0811223	0.344014	0	0	3.06194	7.69098	SDC4;DAG1;FN1
KEGG_2019_Human	Fluid shear stress and atherosclerosis	4/139	0.0938003	0.34436	0	0	2.39207	5.66105	HSP90AB1;SDC4;GSTO1;IKBKG
KEGG_2019_Human	Riboflavin metabolism	1/8	0.0946488	0.34436	0	0	11.4669	27.0342	BLVRB
KEGG_2019_Human	Focal adhesion	5/199	0.100974	0.356382	0	0	2.08305	4.7762	FN1;FLNA;MYL9;MYL12A;VCL
KEGG_2019_Human	Fatty acid degradation	2/44	0.10257	0.356382	0	0	3.8311	8.7242	ACAA2;ACADM
KEGG_2019_Human	Viral carcinogenesis	5/201	0.104205	0.356382	0	0	2.06158	4.66205	DDX3X;YWHAQ;HLA-B;IKBKG;YWHAH
KEGG_2019_Human	Retrograde endocannabinoid signaling	4/148	0.111299	0.373179	0	0	2.24154	4.92138	NDUFA6;NDUFA3;NDUFS4;NDUFS3
KEGG_2019_Human	Amoebiasis	3/96	0.115884	0.373889	0	0	2.59915	5.60162	FN1;VCL;SERPINB6
KEGG_2019_Human	Cysteine and methionine metabolism	2/47	0.114484	0.373889	0	0	3.57515	7.74848	IL4I1;MDH2
KEGG_2019_Human	Mineral absorption	2/51	0.130879	0.414451	0	0	3.28263	6.67517	FTH1;FTL
KEGG_2019_Human	Hepatitis B	4/163	0.143374	0.445762	0	0	2.02852	3.94	DDX3X;PCNA;YWHAQ;IKBKG
KEGG_2019_Human	Pathogenic Escherichia coli infection	2/55	0.147771	0.447992	0	0	3.03427	5.8018	YWHAQ;TUBB
KEGG_2019_Human	Drug metabolism	3/108	0.149331	0.447992	0	0	2.3007	4.375	GSTK1;GSTO1;GUSB
KEGG_2019_Human	Glutathione metabolism	2/56	0.152061	0.448318	0	0	2.97793	5.60885	GSTK1;GSTO1
KEGG_2019_Human	Toxoplasmosis	3/113	0.164091	0.470458	0	0	2.19557	3.96813	HSPA2;IKBKG;HSPA1A
KEGG_2019_Human	Viral myocarditis	2/59	0.165073	0.470458	0	0	2.82077	5.08124	DAG1;HLA-B
KEGG_2019_Human	NOD-like receptor signaling pathway	4/178	0.178608	0.500689	0	0	1.85223	3.19058	HSP90AB1;NAMPT;IKBKG;SUGT1
KEGG_2019_Human	Phenylalanine metabolism	1/17	0.190503	0.525419	0	0	5.01448	8.31446	IL4I1
KEGG_2019_Human	Other glycan degradation	1/18	0.200508	0.544237	0	0	4.71927	7.5834	AGA
KEGG_2019_Human	Renal cell carcinoma	2/69	0.209621	0.554837	0	0	2.39854	3.74761	FH;PRCC
KEGG_2019_Human	Purine metabolism	3/129	0.213861	0.554837	0	0	1.9152	2.95407	NUDT9;AK1;AK4
KEGG_2019_Human	RIG-I-like receptor signaling pathway	2/70	0.214148	0.554837	0	0	2.36315	3.64182	DDX3X;IKBKG
KEGG_2019_Human	One carbon pool by folate	1/20	0.220152	0.561352	0	0	4.22208	6.38985	SHMT2
KEGG_2019_Human	p53 signaling pathway	2/72	0.223228	0.561352	0	0	2.29539	3.44209	SERPINE1;SFN
KEGG_2019_Human	Bacterial invasion of epithelial cells	2/74	0.232337	0.563802	0	0	2.23141	3.25688	FN1;VCL
KEGG_2019_Human	Metabolism of xenobiotics by cytochrome P450	2/74	0.232337	0.563802	0	0	2.23141	3.25688	GSTK1;GSTO1
KEGG_2019_Human	Epstein-Barr virus infection	4/201	0.23739	0.563802	0	0	1.63406	2.34986	PSMC6;PSMC2;HLA-B;IKBKG
KEGG_2019_Human	Proteoglycans in cancer	4/201	0.23739	0.563802	0	0	1.63406	2.34986	SDC4;FN1;FLNA;IQGAP1
KEGG_2019_Human	Measles	3/138	0.243136	0.569538	0	0	1.7867	2.52664	HSPA2;IKBKG;HSPA1A
KEGG_2019_Human	Mismatch repair	1/23	0.24872	0.574744	0	0	3.64579	5.07286	PCNA
KEGG_2019_Human	Cell adhesion molecules (CAMs)	3/145	0.266331	0.605107	0	0	1.69802	2.24651	SDC4;HLA-B;CD99
KEGG_2019_Human	Chemical carcinogenesis	2/82	0.268937	0.605107	0	0	2.00745	2.63634	GSTK1;GSTO1
KEGG_2019_Human	Peroxisome	2/83	0.273517	0.605613	0	0	1.98256	2.57018	GSTK1;SOD1
KEGG_2019_Human	Folate biosynthesis	1/26	0.276245	0.605613	0	0	3.2078	4.12674	AKR1B1
KEGG_2019_Human	Biosynthesis of unsaturated fatty acids	1/27	0.285195	0.61732	0	0	3.08427	3.86947	ACOT7
KEGG_2019_Human	Phagosome	3/152	0.289776	0.619396	0	0	1.61767	2.00372	TUBB;CANX;HLA-B
KEGG_2019_Human	Galactose metabolism	1/31	0.319906	0.621635	0	0	2.67249	3.04592	AKR1B1
KEGG_2019_Human	beta-Alanine metabolism	1/31	0.319906	0.621635	0	0	2.67249	3.04592	ACADM
KEGG_2019_Human	IL-17 signaling pathway	2/93	0.319151	0.621635	0	0	1.7638	2.01442	HSP90AB1;IKBKG
KEGG_2019_Human	Small cell lung cancer	2/93	0.319151	0.621635	0	0	1.7638	2.01442	FN1;IKBKG
KEGG_2019_Human	Pentose phosphate pathway	1/30	0.311389	0.621635	0	0	2.76479	3.22572	ALDOA
KEGG_2019_Human	Hepatitis C	3/155	0.299874	0.621635	0	0	1.5855	1.90956	YWHAQ;IKBKG;YWHAH
KEGG_2019_Human	Hippo signaling pathway	3/160	0.316742	0.621635	0	0	1.53461	1.7643	YWHAQ;SERPINE1;YWHAH
KEGG_2019_Human	Nicotinate and nicotinamide metabolism	1/30	0.311389	0.621635	0	0	2.76479	3.22572	NAMPT
KEGG_2019_Human	Propanoate metabolism	1/32	0.328318	0.626821	0	0	2.58615	2.88039	ACADM
KEGG_2019_Human	RNA transport	3/165	0.333627	0.626821	0	0	1.48687	1.63219	EIF5;NUP62;RANGAP1
KEGG_2019_Human	Base excision repair	1/33	0.336627	0.626821	0	0	2.50521	2.72762	PCNA
KEGG_2019_Human	Prostate cancer	2/97	0.337237	0.626821	0	0	1.68919	1.8361	HSP90AB1;IKBKG
KEGG_2019_Human	SNARE interactions in vesicular transport	1/34	0.344833	0.634047	0	0	2.42917	2.58633	SNAP29
KEGG_2019_Human	AGE-RAGE signaling pathway in diabetic complications	2/100	0.350707	0.635288	0	0	1.63723	1.7155	SERPINE1;FN1
KEGG_2019_Human	Alanine, aspartate and glutamate metabolism	1/35	0.352938	0.635288	0	0	2.3576	2.45536	IL4I1
KEGG_2019_Human	Primary immunodeficiency	1/37	0.36885	0.637104	0	0	2.2264	2.22054	IKBKG
KEGG_2019_Human	Aldosterone-regulated sodium reabsorption	1/37	0.36885	0.637104	0	0	2.2264	2.22054	SFN
KEGG_2019_Human	Chagas disease (American trypanosomiasis)	2/103	0.364083	0.637104	0	0	1.58836	1.60484	SERPINE1;IKBKG
KEGG_2019_Human	Tyrosine metabolism	1/36	0.360943	0.637104	0	0	2.29013	2.33372	IL4I1
KEGG_2019_Human	Allograft rejection	1/38	0.376659	0.644086	0	0	2.16612	2.11503	HLA-B
KEGG_2019_Human	Th17 cell differentiation	2/107	0.381753	0.646334	0	0	1.52754	1.47099	HSP90AB1;IKBKG
KEGG_2019_Human	Axon guidance	3/181	0.387409	0.649479	0	0	1.35211	1.28218	DPYSL2;MYL9;MYL12A
KEGG_2019_Human	Graft-versus-host disease	1/41	0.399513	0.66327	0	0	2.00335	1.83809	HLA-B
KEGG_2019_Human	Tryptophan metabolism	1/42	0.406945	0.669111	0	0	1.95439	1.75715	IL4I1
KEGG_2019_Human	Type I diabetes mellitus	1/43	0.414284	0.674692	0	0	1.90776	1.68113	HLA-B
KEGG_2019_Human	Vasopressin-regulated water reabsorption	1/44	0.421534	0.680021	0	0	1.8633	1.60962	DYNLL2
KEGG_2019_Human	PI3K-Akt signaling pathway	5/354	0.444483	0.697308	0	0	1.14874	0.931446	HSP90AB1;YWHAQ;FN1;IKBKG;YWHAH
KEGG_2019_Human	Sphingolipid metabolism	1/47	0.442749	0.697308	0	0	1.74152	1.4189	ASAH1
KEGG_2019_Human	Nucleotide excision repair	1/47	0.442749	0.697308	0	0	1.74152	1.4189	PCNA
KEGG_2019_Human	Oocyte meiosis	2/125	0.458375	0.707192	0	0	1.3028	1.01628	YWHAQ;YWHAH
KEGG_2019_Human	Cholesterol metabolism	1/50	0.46319	0.707192	0	0	1.63464	1.25805	LRPAP1
KEGG_2019_Human	N-Glycan biosynthesis	1/50	0.46319	0.707192	0	0	1.63464	1.25805	GANAB
KEGG_2019_Human	Amyotrophic lateral sclerosis (ALS)	1/51	0.469836	0.710991	0	0	1.60187	1.21001	SOD1
KEGG_2019_Human	Autoimmune thyroid disease	1/53	0.482884	0.724325	0	0	1.5401	1.12116	HLA-B
KEGG_2019_Human	Fanconi anemia pathway	1/54	0.489287	0.727548	0	0	1.51097	1.08005	UBE2T
KEGG_2019_Human	MAPK signaling pathway	4/295	0.495776	0.730842	0	0	1.1009	0.772426	FLNA;IKBKG;HSPA2;HSPA1A
KEGG_2019_Human	Pyrimidine metabolism	1/57	0.508027	0.732172	0	0	1.42981	0.968294	DHODH
KEGG_2019_Human	Human T-cell leukemia virus 1 infection	3/219	0.509523	0.732172	0	0	1.11208	0.749853	CANX;HLA-B;IKBKG
KEGG_2019_Human	Ubiquitin mediated proteolysis	2/137	0.506322	0.732172	0	0	1.18627	0.807357	UBE2H;UBE2C
KEGG_2019_Human	Apoptosis	2/143	0.529245	0.751768	0	0	1.13545	0.72249	DIABLO;IKBKG
KEGG_2019_Human	Glycerolipid metabolism	1/61	0.531953	0.751768	0	0	1.33421	0.842157	AKR1B1
KEGG_2019_Human	Arachidonic acid metabolism	1/63	0.543477	0.755566	0	0	1.29104	0.787237	PTGES2
KEGG_2019_Human	Cytosolic DNA-sensing pathway	1/63	0.543477	0.755566	0	0	1.29104	0.787237	IKBKG
KEGG_2019_Human	Acute myeloid leukemia	1/66	0.560236	0.772584	0	0	1.23127	0.713394	IKBKG
KEGG_2019_Human	Epithelial cell signaling in Helicobacter pylori infection	1/68	0.571067	0.78122	0	0	1.19439	0.669158	IKBKG
KEGG_2019_Human	Adipocytokine signaling pathway	1/69	0.576382	0.782233	0	0	1.17677	0.648381	IKBKG
KEGG_2019_Human	Arrhythmogenic right ventricular cardiomyopathy (ARVC)	1/72	0.591938	0.784662	0	0	1.12688	0.590881	DAG1
KEGG_2019_Human	Cellular senescence	2/160	0.590186	0.784662	0	0	1.0124	0.533856	SERPINE1;HLA-B
KEGG_2019_Human	B cell receptor signaling pathway	1/71	0.586817	0.784662	0	0	1.14303	0.609284	IKBKG
KEGG_2019_Human	Thyroid hormone synthesis	1/74	0.601991	0.785805	0	0	1.09589	0.556178	CANX
KEGG_2019_Human	PPAR signaling pathway	1/74	0.601991	0.785805	0	0	1.09589	0.556178	ACADM
KEGG_2019_Human	Pancreatic cancer	1/75	0.606925	0.786244	0	0	1.08103	0.539811	IKBKG
KEGG_2019_Human	Chronic myeloid leukemia	1/76	0.611798	0.786597	0	0	1.06656	0.524057	IKBKG
KEGG_2019_Human	Complement and coagulation cascades	1/79	0.626058	0.793441	0	0	1.02538	0.480199	SERPINE1
KEGG_2019_Human	Influenza A	2/171	0.6264	0.793441	0	0	0.945973	0.442493	HSPA2;HSPA1A
KEGG_2019_Human	Th1 and Th2 cell differentiation	1/92	0.682061	0.815612	0	0	0.878317	0.336075	IKBKG
KEGG_2019_Human	Dilated cardiomyopathy (DCM)	1/91	0.678067	0.815612	0	0	0.888121	0.345043	DAG1
KEGG_2019_Human	mRNA surveillance pathway	1/91	0.678067	0.815612	0	0	0.888121	0.345043	NUDT21
KEGG_2019_Human	Salivary secretion	1/90	0.674023	0.815612	0	0	0.898146	0.35431	CST3
KEGG_2019_Human	Kaposi sarcoma-associated herpesvirus infection	2/186	0.671729	0.815612	0	0	0.86819	0.345453	HLA-B;IKBKG
KEGG_2019_Human	Transcriptional misregulation in cancer	2/186	0.671729	0.815612	0	0	0.86819	0.345453	EWSR1;PRCC
KEGG_2019_Human	Gap junction	1/88	0.665783	0.815612	0	0	0.918886	0.373795	TUBB
KEGG_2019_Human	Hypertrophic cardiomyopathy (HCM)	1/85	0.653032	0.815612	0	0	0.951849	0.405611	DAG1
KEGG_2019_Human	NF-kappa B signaling pathway	1/95	0.69375	0.823828	0	0	0.850156	0.310854	IKBKG
KEGG_2019_Human	Progesterone-mediated oocyte maturation	1/99	0.708671	0.835743	0	0	0.81529	0.280756	HSP90AB1
KEGG_2019_Human	T cell receptor signaling pathway	1/101	0.715858	0.838436	0	0	0.798902	0.267052	IKBKG
KEGG_2019_Human	Toll-like receptor signaling pathway	1/104	0.726309	0.839181	0	0	0.775515	0.247994	IKBKG
KEGG_2019_Human	C-type lectin receptor signaling pathway	1/104	0.726309	0.839181	0	0	0.775515	0.247994	IKBKG
KEGG_2019_Human	Human immunodeficiency virus 1 infection	2/212	0.739665	0.848877	0	0	0.759689	0.22909	HLA-B;IKBKG
KEGG_2019_Human	TNF signaling pathway	1/110	0.746075	0.850526	0	0	0.732602	0.214601	IKBKG
KEGG_2019_Human	Human cytomegalovirus infection	2/225	0.76891	0.868053	0	0	0.714926	0.187869	HLA-B;IKBKG
KEGG_2019_Human	Sphingolipid signaling pathway	1/119	0.77309	0.868053	0	0	0.676416	0.174082	ASAH1
KEGG_2019_Human	Human papillomavirus infection	3/330	0.776991	0.868053	0	0	0.730411	0.184302	HLA-B;FN1;IKBKG
KEGG_2019_Human	Platelet activation	1/124	0.786841	0.868053	0	0	0.648754	0.155525	MYL12A
KEGG_2019_Human	Pathways in cancer	5/530	0.786845	0.868053	0	0	0.75671	0.181401	FH;HSP90AB1;GSTO1;FN1;IKBKG
KEGG_2019_Human	Osteoclast differentiation	1/127	0.79469	0.868053	0	0	0.633211	0.145514	IKBKG
KEGG_2019_Human	Autophagy	1/128	0.797242	0.868053	0	0	0.628193	0.142347	SNAP29
KEGG_2019_Human	Natural killer cell mediated cytotoxicity	1/131	0.804709	0.868053	0	0	0.613602	0.13332	HLA-B
KEGG_2019_Human	Vascular smooth muscle contraction	1/132	0.807137	0.868053	0	0	0.608887	0.130462	MYL9
KEGG_2019_Human	Apelin signaling pathway	1/137	0.818832	0.875127	0	0	0.586352	0.117198	SERPINE1
KEGG_2019_Human	Oxytocin signaling pathway	1/153	0.851714	0.902903	0	0	0.524203	0.0841368	MYL9
KEGG_2019_Human	Cushing syndrome	1/155	0.855382	0.902903	0	0	0.517342	0.0808125	FH
KEGG_2019_Human	Wnt signaling pathway	1/158	0.860715	0.902959	0	0	0.507379	0.0761025	RUVBL1
KEGG_2019_Human	cGMP-PKG signaling pathway	1/166	0.873999	0.909013	0	0	0.482582	0.0649923	MYL9
KEGG_2019_Human	Hepatocellular carcinoma	1/168	0.877118	0.909013	0	0	0.476754	0.0625092	GSTO1
KEGG_2019_Human	Chemokine signaling pathway	1/190	0.906743	0.934054	0	0	0.420785	0.0411935	IKBKG
KEGG_2019_Human	Rap1 signaling pathway	1/206	0.92371	0.945835	0	0	0.387626	0.0307609	CTNND1
KEGG_2019_Human	cAMP signaling pathway	1/212	0.929247	0.945841	0	0	0.376488	0.0276269	MYL9
KEGG_2019_Human	Ras signaling pathway	1/232	0.944971	0.956154	0	0	0.34354	0.0194447	IKBKG
KEGG_2019_Human	MicroRNAs in cancer	1/299	0.976333	0.982077	0	0	0.265387	0.00635632	IGF2BP1
KEGG_2019_Human	Herpes simplex virus 1 infection	2/492	0.985028	0.985028	0	0	0.320916	0.00484125	HLA-B;IKBKG

## Sheet: GO_KEGG_RES vs. WT
Gene_set	Term	Overlap	P-value	Adjusted P-value	Old P-value	Old Adjusted P-value	Odds Ratio	Combined Score	Genes
KEGG_2019_Human	Spliceosome	15/134	2.65966e-09	5.98422e-07	0	0	8.36248	165.118	RBM17;DDX5;RBM25;PPIL1;SF3A2;SF3B6;DDX42;HNRNPU;HSPA2;PLRG1;DDX39B;SYF2;SNRNP27;SRSF4;SNRPB2
KEGG_2019_Human	Cysteine and methionine metabolism	7/47	7.42346e-06	0.000835139	0	0	11.349	134.042	IL4I1;LDHB;LDHA;AHCY;MAT2A;GOT1;GOT2
KEGG_2019_Human	Phenylalanine, tyrosine and tryptophan biosynthesis	3/5	3.60387e-05	0.0027029	0	0	96.1954	984.168	IL4I1;GOT1;GOT2
KEGG_2019_Human	Pyruvate metabolism	5/39	0.000323725	0.0182095	0	0	9.47734	76.1563	LDHB;FH;LDHA;ALDH1B1;GLO1
KEGG_2019_Human	Regulation of actin cytoskeleton	11/214	0.000534265	0.0240419	0	0	3.53159	26.6092	ARPC2;ACTN1;CFL1;FN1;MYH9;IQGAP1;PFN1;MYL9;FGF2;MYH10;MYL12A
KEGG_2019_Human	Valine, leucine and isoleucine degradation	5/48	0.000859362	0.0322261	0	0	7.49028	52.8763	BCKDHA;IL4I1;ACAA2;ALDH1B1;ACADM
KEGG_2019_Human	Tight junction	9/170	0.00137463	0.0388805	0	0	3.62685	23.8994	VASP;TJP1;PPP2R1A;HSPA4;ACTN1;MYH9;MYL9;MYH10;MYL12A
KEGG_2019_Human	Propanoate metabolism	4/32	0.00144555	0.0388805	0	0	9.17927	60.0257	BCKDHA;LDHB;LDHA;ACADM
KEGG_2019_Human	Endocytosis	11/244	0.00155522	0.0388805	0	0	3.07214	19.8649	VPS29;EHD4;ARPC2;BIN1;CHMP1A;HLA-B;CHMP4B;VPS26A;HSPA2;PML;SNX6
KEGG_2019_Human	Alanine, aspartate and glutamate metabolism	4/35	0.00202953	0.0412281	0	0	8.28969	51.3957	IL4I1;GOT1;GOT2;GLS
KEGG_2019_Human	Phenylalanine metabolism	3/17	0.0021344	0.0412281	0	0	13.7338	84.4572	IL4I1;GOT1;GOT2
KEGG_2019_Human	Salmonella infection	6/86	0.00219883	0.0412281	0	0	4.83799	29.6077	TJP1;ARPC2;MYH9;FLNA;PFN1;MYH10
KEGG_2019_Human	RNA transport	8/165	0.00428751	0.0459376	0	0	3.29574	17.9685	DDX39B;CLNS1A;PABPC4;NUP62;EIF4EBP1;EIF3G;PHAX;EIF4E
KEGG_2019_Human	Viral carcinogenesis	9/201	0.00424562	0.0459376	0	0	3.03644	16.5846	HIST1H4A;YWHAQ;BAD;ACTN1;DNAJA3;HLA-B;GRB2;IKBKG;TP53
KEGG_2019_Human	Proteoglycans in cancer	9/201	0.00424562	0.0459376	0	0	3.03644	16.5846	DDX5;SDC4;FN1;FLNA;GRB2;IQGAP1;TP53;FGF2;CD44
KEGG_2019_Human	Glycolysis / Gluconeogenesis	5/68	0.00406998	0.0459376	0	0	5.10721	28.1107	GPI;LDHB;LDHA;ALDH1B1;ENO2
KEGG_2019_Human	Huntington disease	9/193	0.00325187	0.0459376	0	0	3.16976	18.1581	COX4I1;POLR2C;NDUFA3;PPIF;NDUFS3;COX7A2;POLR2H;TP53;SDHB
KEGG_2019_Human	Tryptophan metabolism	4/42	0.003986	0.0459376	0	0	6.76023	37.3501	IL4I1;ALDH1B1;CAT;DLST
KEGG_2019_Human	Acute myeloid leukemia	5/66	0.00357772	0.0459376	0	0	5.27519	29.7153	BAD;EIF4EBP1;GRB2;IKBKG;PML
KEGG_2019_Human	Glycosaminoglycan degradation	3/19	0.00297264	0.0459376	0	0	12.0159	69.9121	NAGLU;HEXA;GUSB
KEGG_2019_Human	Arginine biosynthesis	3/21	0.00398784	0.0459376	0	0	10.6797	59	GOT1;GOT2;GLS
KEGG_2019_Human	Fatty acid degradation	4/44	0.00471893	0.0461737	0	0	6.42157	34.395	ACADVL;ACAA2;ALDH1B1;ACADM
KEGG_2019_Human	Oxidative phosphorylation	7/133	0.00474595	0.0461737	0	0	3.58709	19.1926	ATP6V1A;PPA1;COX4I1;NDUFA3;NDUFS3;COX7A2;SDHB
KEGG_2019_Human	Proteasome	4/45	0.00511718	0.0461737	0	0	6.26463	33.0469	PSMA6;PSMB2;PSMB1;PSMB9
KEGG_2019_Human	Longevity regulating pathway	6/102	0.00513042	0.0461737	0	0	4.02837	21.2399	CAT;EIF4EBP1;HSPA2;TP53;CRYAB;EIF4E
KEGG_2019_Human	Arginine and proline metabolism	4/49	0.00693436	0.0577863	0	0	5.70661	28.3691	ALDH1B1;GOT1;P4HA2;GOT2
KEGG_2019_Human	Parkinson disease	7/142	0.00674696	0.0577863	0	0	3.34641	16.7276	COX4I1;NDUFA3;PPIF;NDUFS3;COX7A2;SDHB;SNCA
KEGG_2019_Human	Nicotinate and nicotinamide metabolism	3/30	0.0109877	0.0852497	0	0	7.11654	32.1025	NNMT;PNP;NAMPT
KEGG_2019_Human	Citrate cycle (TCA cycle)	3/30	0.0109877	0.0852497	0	0	7.11654	32.1025	FH;DLST;SDHB
KEGG_2019_Human	Lysosome	6/123	0.0123911	0.0918558	0	0	3.30179	14.4974	ASAH1;NAGLU;HEXA;GBA;DNASE2;GUSB
KEGG_2019_Human	Focal adhesion	8/199	0.0126557	0.0918558	0	0	2.70434	11.817	VASP;BAD;ACTN1;FN1;FLNA;GRB2;MYL9;MYL12A
KEGG_2019_Human	Protein processing in endoplasmic reticulum	7/165	0.0146395	0.102934	0	0	2.85591	12.0635	NSFL1C;GANAB;RPN2;RPN1;CANX;HSPA2;CRYAB
KEGG_2019_Human	Alzheimer disease	7/171	0.0174801	0.117594	0	0	2.75058	11.1308	BAD;COX4I1;NDUFA3;NDUFS3;COX7A2;SDHB;SNCA
KEGG_2019_Human	Tyrosine metabolism	3/36	0.0180547	0.117594	0	0	5.82085	23.3669	IL4I1;GOT1;GOT2
KEGG_2019_Human	Shigellosis	4/65	0.0182924	0.117594	0	0	4.20636	16.8308	ARPC2;IKBKG;PFN1;CD44
KEGG_2019_Human	HIF-1 signaling pathway	5/100	0.0197539	0.123462	0	0	3.38136	13.2698	LDHA;SERPINE1;EIF4EBP1;ENO2;EIF4E
KEGG_2019_Human	Thiamine metabolism	2/15	0.0220112	0.133852	0	0	9.82867	37.5082	AK1;AK4
KEGG_2019_Human	Ferroptosis	3/40	0.023882	0.141407	0	0	5.19051	19.3846	GPX4;TP53;FTL
KEGG_2019_Human	Adherens junction	4/72	0.0255739	0.147542	0	0	3.77201	13.8289	TJP1;ACTN1;CTNND1;IQGAP1
KEGG_2019_Human	Ribosome	6/153	0.032213	0.164726	0	0	2.62393	9.01419	RPL5;RPS15A;RPS5;RPL15;RPL9;RPS13
KEGG_2019_Human	Antigen processing and presentation	4/77	0.0317031	0.164726	0	0	3.51276	12.1237	HSPA4;CANX;HLA-B;HSPA2
KEGG_2019_Human	Other glycan degradation	2/18	0.031113	0.164726	0	0	7.98458	27.7075	GBA;HEXA
KEGG_2019_Human	Chronic myeloid leukemia	4/76	0.0304144	0.164726	0	0	3.56173	12.4405	BAD;GRB2;IKBKG;TP53
KEGG_2019_Human	Leukocyte transendothelial migration	5/112	0.0303685	0.164726	0	0	3.00031	10.4841	VASP;ACTN1;CTNND1;MYL9;MYL12A
KEGG_2019_Human	Hepatitis C	6/155	0.0340044	0.170022	0	0	2.58844	8.7522	YWHAQ;PPP2R1A;BAD;GRB2;IKBKG;TP53
KEGG_2019_Human	One carbon pool by folate	2/20	0.0378644	0.182973	0	0	7.09668	23.2327	DHFR;MTHFD1
KEGG_2019_Human	Amino sugar and nucleotide sugar metabolism	3/48	0.038221	0.182973	0	0	4.26602	13.9259	GPI;NAGK;HEXA
KEGG_2019_Human	N-Glycan biosynthesis	3/50	0.0423559	0.198543	0	0	4.08407	12.9124	GANAB;RPN2;RPN1
KEGG_2019_Human	Cell cycle	5/124	0.0440092	0.200269	0	0	2.6961	8.42089	YWHAQ;SFN;BUB3;TP53;MCM2
KEGG_2019_Human	Amyotrophic lateral sclerosis (ALS)	3/51	0.0445041	0.200269	0	0	3.99878	12.4449	BAD;CAT;TP53
KEGG_2019_Human	PI3K-Akt signaling pathway	10/354	0.0501076	0.221063	0	0	1.87461	5.61181	YWHAQ;BAD;PPP2R1A;FN1;EIF4EBP1;GRB2;IKBKG;TP53;FGF2;EIF4E
KEGG_2019_Human	Fc gamma R-mediated phagocytosis	4/91	0.0530852	0.225362	0	0	2.94538	8.64723	VASP;ARPC2;BIN1;CFL1
KEGG_2019_Human	mRNA surveillance pathway	4/91	0.0530852	0.225362	0	0	2.94538	8.64723	NUDT21;DDX39B;PPP2R1A;PABPC4
KEGG_2019_Human	Endometrial cancer	3/58	0.0610065	0.254194	0	0	3.4886	9.75683	BAD;GRB2;TP53
KEGG_2019_Human	Prostate cancer	4/97	0.064148	0.262424	0	0	2.75452	7.56545	BAD;GRB2;IKBKG;TP53
KEGG_2019_Human	Human papillomavirus infection	9/330	0.0726203	0.291778	0	0	1.80417	4.73146	ATP6V1A;BAD;PPP2R1A;HLA-B;FN1;EIF4EBP1;GRB2;IKBKG;TP53
KEGG_2019_Human	D-Glutamine and D-glutamate metabolism	1/5	0.0751415	0.296442	0	0	15.9272	41.2257	GLS
KEGG_2019_Human	Pentose phosphate pathway	2/30	0.0784246	0.296442	0	0	4.55983	11.6076	GPI;TKT
KEGG_2019_Human	Central carbon metabolism in cancer	3/65	0.0799376	0.296442	0	0	3.09362	7.81606	LDHA;TP53;GLS
KEGG_2019_Human	Non-alcoholic fatty liver disease (NAFLD)	5/149	0.0825602	0.296442	0	0	2.22518	5.55011	COX4I1;NDUFA3;NDUFS3;COX7A2;SDHB
KEGG_2019_Human	Non-small cell lung cancer	3/66	0.0828279	0.296442	0	0	3.04436	7.58348	BAD;GRB2;TP53
KEGG_2019_Human	RNA polymerase	2/31	0.0830037	0.296442	0	0	4.40237	10.9569	POLR2C;POLR2H
KEGG_2019_Human	beta-Alanine metabolism	2/31	0.0830037	0.296442	0	0	4.40237	10.9569	ALDH1B1;ACADM
KEGG_2019_Human	Epithelial cell signaling in Helicobacter pylori infection	3/68	0.088741	0.30974	0	0	2.95039	7.14594	ATP6V1A;TJP1;IKBKG
KEGG_2019_Human	Vitamin B6 metabolism	1/6	0.0894803	0.30974	0	0	12.7411	30.7537	PDXK
KEGG_2019_Human	Renal cell carcinoma	3/69	0.0917624	0.312826	0	0	2.90554	6.94003	FH;BAD;GRB2
KEGG_2019_Human	Toxoplasmosis	4/113	0.0989654	0.3296	0	0	2.34826	5.4315	BAD;PPIF;HSPA2;IKBKG
KEGG_2019_Human	Melanoma	3/72	0.101077	0.3296	0	0	2.77878	6.36861	BAD;FGF2;TP53
KEGG_2019_Human	p53 signaling pathway	3/72	0.101077	0.3296	0	0	2.77878	6.36861	SERPINE1;SFN;TP53
KEGG_2019_Human	Pancreatic cancer	3/75	0.110752	0.350976	0	0	2.6626	5.85893	BAD;IKBKG;TP53
KEGG_2019_Human	Hepatitis B	5/163	0.109996	0.350976	0	0	2.02656	4.47325	YWHAQ;BAD;GRB2;IKBKG;TP53
KEGG_2019_Human	Riboflavin metabolism	1/8	0.117497	0.367177	0	0	9.09986	19.4859	BLVRB
KEGG_2019_Human	Human T-cell leukemia virus 1 infection	6/219	0.126051	0.388513	0	0	1.80476	3.73779	FDPS;CANX;HLA-B;IKBKG;BUB3;TP53
KEGG_2019_Human	ECM-receptor interaction	3/82	0.134613	0.409017	0	0	2.4258	4.86459	SDC4;FN1;CD44
KEGG_2019_Human	Porphyrin and chlorophyll metabolism	2/42	0.137893	0.409017	0	0	3.18994	6.32014	BLVRB;GUSB
KEGG_2019_Human	Peroxisome	3/83	0.138157	0.409017	0	0	2.39536	4.74129	GSTK1;CAT;HSD17B4
KEGG_2019_Human	Purine metabolism	4/129	0.140772	0.411348	0	0	2.04601	4.01144	PNP;AK1;AK4;NUDT5
KEGG_2019_Human	ErbB signaling pathway	3/85	0.145339	0.419247	0	0	2.3367	4.50675	BAD;EIF4EBP1;GRB2
KEGG_2019_Human	Colorectal cancer	3/86	0.148975	0.423397	0	0	2.30843	4.39518	BAD;GRB2;TP53
KEGG_2019_Human	Thermogenesis	6/231	0.150541	0.423397	0	0	1.70746	3.2331	COX4I1;NDUFA3;NDUFS3;GRB2;COX7A2;SDHB
KEGG_2019_Human	Insulin signaling pathway	4/137	0.163916	0.452444	0	0	1.92216	3.47603	BAD;EIF4EBP1;GRB2;EIF4E
KEGG_2019_Human	Sphingolipid metabolism	2/47	0.164891	0.452444	0	0	2.83478	5.10959	ASAH1;GBA
KEGG_2019_Human	Measles	4/138	0.166901	0.452444	0	0	1.90772	3.41548	BAD;HSPA2;IKBKG;TP53
KEGG_2019_Human	Small cell lung cancer	3/93	0.175204	0.469296	0	0	2.12812	3.70677	FN1;IKBKG;TP53
KEGG_2019_Human	Vibrio cholerae infection	2/50	0.181503	0.480448	0	0	2.6572	4.53447	ATP6V1A;TJP1
KEGG_2019_Human	Non-homologous end-joining	1/13	0.183835	0.480964	0	0	5.3069	8.98839	XRCC6
KEGG_2019_Human	Amoebiasis	3/96	0.186817	0.483146	0	0	2.05916	3.4545	ACTN1;FN1;SERPINB6
KEGG_2019_Human	Legionellosis	2/55	0.209679	0.526398	0	0	2.40591	3.75845	EEF1G;HSPA2
KEGG_2019_Human	Pathogenic Escherichia coli infection	2/55	0.209679	0.526398	0	0	2.40591	3.75845	YWHAQ;ARPC2
KEGG_2019_Human	mTOR signaling pathway	4/152	0.210559	0.526398	0	0	1.72602	2.68912	ATP6V1A;EIF4EBP1;GRB2;EIF4E
KEGG_2019_Human	Chagas disease (American trypanosomiasis)	3/103	0.214632	0.526718	0	0	1.91433	2.94584	PPP2R1A;SERPINE1;IKBKG
KEGG_2019_Human	Glutathione metabolism	2/56	0.215369	0.526718	0	0	2.36123	3.62544	GSTK1;GPX4
KEGG_2019_Human	Lysine degradation	2/59	0.232518	0.55845	0	0	2.23661	3.26275	ALDH1B1;DLST
KEGG_2019_Human	Primary bile acid biosynthesis	1/17	0.233308	0.55845	0	0	3.97937	5.79156	HSD17B4
KEGG_2019_Human	Cellular senescence	4/160	0.236821	0.560891	0	0	1.63684	2.35778	SERPINE1;HLA-B;EIF4EBP1;TP53
KEGG_2019_Human	Cytosolic DNA-sensing pathway	2/63	0.255498	0.596136	0	0	2.08953	2.85125	IKBKG;POLR2H
KEGG_2019_Human	cGMP-PKG signaling pathway	4/166	0.257001	0.596136	0	0	1.57573	2.1409	VASP;BAD;PPIF;MYL9
KEGG_2019_Human	Influenza A	4/171	0.274072	0.610557	0	0	1.52816	1.97799	FDPS;DDX39B;HSPA2;PML
KEGG_2019_Human	Aminoacyl-tRNA biosynthesis	2/66	0.272764	0.610557	0	0	1.99127	2.58696	DARS;WARS
KEGG_2019_Human	Mitophagy	2/65	0.267009	0.610557	0	0	2.02298	2.6713	TP53;OPTN
KEGG_2019_Human	Human cytomegalovirus infection	5/225	0.270864	0.610557	0	0	1.45082	1.89497	HLA-B;EIF4EBP1;GRB2;IKBKG;TP53
KEGG_2019_Human	Neurotrophin signaling pathway	3/119	0.280848	0.613504	0	0	1.64894	2.09405	BAD;GRB2;TP53
KEGG_2019_Human	Sphingolipid signaling pathway	3/119	0.280848	0.613504	0	0	1.64894	2.09405	ASAH1;PPP2R1A;TP53
KEGG_2019_Human	Terpenoid backbone biosynthesis	1/22	0.290966	0.6291	0	0	3.03113	3.74208	FDPS
KEGG_2019_Human	B cell receptor signaling pathway	2/71	0.30149	0.6291	0	0	1.84651	2.214	GRB2;IKBKG
KEGG_2019_Human	Histidine metabolism	1/23	0.301968	0.6291	0	0	2.8932	3.46442	ALDH1B1
KEGG_2019_Human	Protein export	1/23	0.301968	0.6291	0	0	2.8932	3.46442	SPCS3
KEGG_2019_Human	Proximal tubule bicarbonate reclamation	1/23	0.301968	0.6291	0	0	2.8932	3.46442	GLS
KEGG_2019_Human	MAPK signaling pathway	6/295	0.308344	0.636491	0	0	1.32496	1.55887	FLNA;GRB2;IKBKG;HSPA2;TP53;FGF2
KEGG_2019_Human	Transcriptional misregulation in cancer	4/186	0.326223	0.643862	0	0	1.40113	1.56951	DDX5;EWSR1;TP53;PML
KEGG_2019_Human	Glioma	2/75	0.324336	0.643862	0	0	1.74497	1.9648	GRB2;TP53
KEGG_2019_Human	Kaposi sarcoma-associated herpesvirus infection	4/186	0.326223	0.643862	0	0	1.40113	1.56951	HLA-B;IKBKG;FGF2;TP53
KEGG_2019_Human	PPAR signaling pathway	2/74	0.31864	0.643862	0	0	1.7693	2.02354	DBI;ACADM
KEGG_2019_Human	Bacterial invasion of epithelial cells	2/74	0.31864	0.643862	0	0	1.7693	2.02354	ARPC2;FN1
KEGG_2019_Human	Folate biosynthesis	1/26	0.333964	0.645221	0	0	2.54563	2.79185	DHFR
KEGG_2019_Human	Cardiac muscle contraction	2/78	0.341345	0.645221	0	0	1.67584	1.80129	COX4I1;COX7A2
KEGG_2019_Human	Ascorbate and aldarate metabolism	1/27	0.344301	0.645221	0	0	2.4476	2.60973	ALDH1B1
KEGG_2019_Human	Biosynthesis of unsaturated fatty acids	1/27	0.344301	0.645221	0	0	2.4476	2.60973	HSD17B4
KEGG_2019_Human	Collecting duct acid secretion	1/27	0.344301	0.645221	0	0	2.4476	2.60973	ATP6V1A
KEGG_2019_Human	Fatty acid elongation	1/27	0.344301	0.645221	0	0	2.4476	2.60973	ACAA2
KEGG_2019_Human	RNA degradation	2/79	0.346986	0.645221	0	0	1.65399	1.7507	PABPC4;ENO2
KEGG_2019_Human	Fluid shear stress and atherosclerosis	3/139	0.365513	0.674102	0	0	1.40501	1.41408	SDC4;IKBKG;TP53
KEGG_2019_Human	Glyoxylate and dicarboxylate metabolism	1/30	0.374362	0.684808	0	0	2.19406	2.15574	CAT
KEGG_2019_Human	Epstein-Barr virus infection	4/201	0.378935	0.687585	0	0	1.29345	1.25515	HLA-B;IKBKG;TP53;CD44
KEGG_2019_Human	Apoptosis	3/143	0.38235	0.68823	0	0	1.36459	1.31194	BAD;IKBKG;TP53
KEGG_2019_Human	Gap junction	2/88	0.396935	0.701519	0	0	1.48022	1.3677	TJP1;GRB2
KEGG_2019_Human	Breast cancer	3/147	0.399086	0.701519	0	0	1.32641	1.21841	GRB2;FGF2;TP53
KEGG_2019_Human	Rap1 signaling pathway	4/206	0.396458	0.701519	0	0	1.26111	1.16676	VASP;CTNND1;PFN1;FGF2
KEGG_2019_Human	Base excision repair	1/33	0.403049	0.702993	0	0	1.98807	1.80655	APEX1
KEGG_2019_Human	Gastric cancer	3/149	0.407409	0.705131	0	0	1.30811	1.1746	GRB2;FGF2;TP53
KEGG_2019_Human	Pentose and glucuronate interconversions	1/34	0.412317	0.707645	0	0	1.92772	1.70789	GUSB
KEGG_2019_Human	Human immunodeficiency virus 1 infection	4/212	0.417378	0.707645	0	0	1.22436	1.0698	BAD;CFL1;HLA-B;IKBKG
KEGG_2019_Human	Phagosome	3/152	0.419827	0.707645	0	0	1.28157	1.11229	ATP6V1A;CANX;HLA-B
KEGG_2019_Human	Prion diseases	1/35	0.421442	0.707645	0	0	1.87093	1.61662	STIP1
KEGG_2019_Human	Starch and sucrose metabolism	1/36	0.430425	0.711048	0	0	1.81738	1.53202	GPI
KEGG_2019_Human	DNA replication	1/36	0.430425	0.711048	0	0	1.81738	1.53202	MCM2
KEGG_2019_Human	Aldosterone-regulated sodium reabsorption	1/37	0.43927	0.711048	0	0	1.76681	1.45345	SFN
KEGG_2019_Human	Primary immunodeficiency	1/37	0.43927	0.711048	0	0	1.76681	1.45345	IKBKG
KEGG_2019_Human	Thyroid cancer	1/37	0.43927	0.711048	0	0	1.76681	1.45345	TP53
KEGG_2019_Human	Fat digestion and absorption	1/41	0.473299	0.718691	0	0	1.58981	1.18922	GOT2
KEGG_2019_Human	Bladder cancer	1/41	0.473299	0.718691	0	0	1.58981	1.18922	TP53
KEGG_2019_Human	Glucagon signaling pathway	2/103	0.475933	0.718691	0	0	1.25942	0.935091	LDHB;LDHA
KEGG_2019_Human	Graft-versus-host disease	1/41	0.473299	0.718691	0	0	1.58981	1.18922	HLA-B
KEGG_2019_Human	T cell receptor signaling pathway	2/101	0.465756	0.718691	0	0	1.28499	0.981854	GRB2;IKBKG
KEGG_2019_Human	Choline metabolism in cancer	2/99	0.455464	0.718691	0	0	1.31162	1.03151	EIF4EBP1;GRB2
KEGG_2019_Human	Necroptosis	3/162	0.460545	0.718691	0	0	1.20036	0.93069	CHMP1A;CHMP4B;FTL
KEGG_2019_Human	AGE-RAGE signaling pathway in diabetic complications	2/100	0.460624	0.718691	0	0	1.29817	1.00631	SERPINE1;FN1
KEGG_2019_Human	Allograft rejection	1/38	0.447977	0.718691	0	0	1.71897	1.38036	HLA-B
KEGG_2019_Human	Hippo signaling pathway	3/160	0.452494	0.718691	0	0	1.21577	0.964084	YWHAQ;PPP2R1A;SERPINE1
KEGG_2019_Human	Hepatocellular carcinoma	3/168	0.484384	0.723647	0	0	1.15635	0.838214	BAD;GRB2;TP53
KEGG_2019_Human	Ras signaling pathway	4/232	0.485648	0.723647	0	0	1.11581	0.80592	BAD;GRB2;IKBKG;FGF2
KEGG_2019_Human	Type I diabetes mellitus	1/43	0.489533	0.724638	0	0	1.51395	1.08142	HLA-B
KEGG_2019_Human	MicroRNAs in cancer	5/299	0.495022	0.726812	0	0	1.08152	0.760475	FSCN1;GRB2;TP53;CD44;GLS
KEGG_2019_Human	Vasopressin-regulated water reabsorption	1/44	0.497463	0.726812	0	0	1.47866	1.03245	DYNLL2
KEGG_2019_Human	Drug metabolism	2/108	0.500853	0.727044	0	0	1.19971	0.829528	GSTK1;GUSB
KEGG_2019_Human	Glycosphingolipid biosynthesis	1/45	0.505269	0.728753	0	0	1.44498	0.986439	HEXA
KEGG_2019_Human	NOD-like receptor signaling pathway	3/178	0.522953	0.749455	0	0	1.08972	0.706423	NAMPT;IKBKG;SUGT1
KEGG_2019_Human	Axon guidance	3/181	0.534215	0.760749	0	0	1.07119	0.671587	CFL1;MYL9;MYL12A
KEGG_2019_Human	Thyroid hormone signaling pathway	2/116	0.539107	0.762887	0	0	1.11506	0.688931	BAD;TP53
KEGG_2019_Human	Mineral absorption	1/51	0.549634	0.772922	0	0	1.2712	0.760816	FTL
KEGG_2019_Human	AMPK signaling pathway	2/120	0.557462	0.779062	0	0	1.07704	0.62938	PPP2R1A;EIF4EBP1
KEGG_2019_Human	Autoimmune thyroid disease	1/53	0.563522	0.781595	0	0	1.22218	0.70098	HLA-B
KEGG_2019_Human	Chemokine signaling pathway	3/190	0.567079	0.781595	0	0	1.01916	0.578126	BAD;GRB2;IKBKG
KEGG_2019_Human	Fanconi anemia pathway	1/54	0.570306	0.781595	0	0	1.19906	0.673371	UBE2T
KEGG_2019_Human	Platelet activation	2/124	0.575294	0.781595	0	0	1.04152	0.575827	VASP;MYL12A
KEGG_2019_Human	Oocyte meiosis	2/125	0.579669	0.781595	0	0	1.033	0.56329	YWHAQ;PPP2R1A
KEGG_2019_Human	Pathways in cancer	8/530	0.580117	0.781595	0	0	0.972723	0.529673	FH;BAD;FN1;GRB2;IKBKG;TP53;FGF2;PML
KEGG_2019_Human	Systemic lupus erythematosus	2/133	0.613481	0.781698	0	0	0.969515	0.473711	HIST1H4A;ACTN1
KEGG_2019_Human	Pyrimidine metabolism	1/57	0.590032	0.781698	0	0	1.13465	0.598618	PNP
KEGG_2019_Human	FoxO signaling pathway	2/132	0.60937	0.781698	0	0	0.977023	0.483948	CAT;GRB2
KEGG_2019_Human	Glycerolipid metabolism	1/61	0.614936	0.781698	0	0	1.05879	0.514824	ALDH1B1
KEGG_2019_Human	Long-term depression	1/60	0.608855	0.781698	0	0	1.07679	0.534278	PPP2R1A
KEGG_2019_Human	Osteoclast differentiation	2/127	0.588321	0.781698	0	0	1.01636	0.539163	GRB2;IKBKG
KEGG_2019_Human	Viral myocarditis	1/59	0.602678	0.781698	0	0	1.09541	0.554686	HLA-B
KEGG_2019_Human	VEGF signaling pathway	1/59	0.602678	0.781698	0	0	1.09541	0.554686	BAD
KEGG_2019_Human	Autophagy	2/128	0.592597	0.781698	0	0	1.00825	0.527555	IGBP1;BAD
KEGG_2019_Human	Natural killer cell mediated cytotoxicity	2/131	0.605227	0.781698	0	0	0.984647	0.494443	HLA-B;GRB2
KEGG_2019_Human	Basal cell carcinoma	1/63	0.626817	0.786991	0	0	1.02453	0.478561	TP53
KEGG_2019_Human	Estrogen signaling pathway	2/137	0.629593	0.786991	0	0	0.940596	0.435197	GRB2;HSPA2
KEGG_2019_Human	Ubiquitin mediated proteolysis	2/137	0.629593	0.786991	0	0	0.940596	0.435197	UBE2C;PML
KEGG_2019_Human	Signaling pathways regulating pluripotency of stem cells	2/139	0.637451	0.792412	0	0	0.92677	0.417304	GRB2;FGF2
KEGG_2019_Human	Herpes simplex virus 1 infection	7/492	0.643238	0.795211	0	0	0.914804	0.403649	BAD;HLA-B;EIF4EBP1;SRSF4;IKBKG;TP53;PML
KEGG_2019_Human	RIG-I-like receptor signaling pathway	1/70	0.665594	0.800848	0	0	0.920266	0.374618	IKBKG
KEGG_2019_Human	Adipocytokine signaling pathway	1/69	0.660311	0.800848	0	0	0.933847	0.387589	IKBKG
KEGG_2019_Human	Prolactin signaling pathway	1/70	0.665594	0.800848	0	0	0.920266	0.374618	GRB2
KEGG_2019_Human	Fc epsilon RI signaling pathway	1/68	0.654944	0.800848	0	0	0.947834	0.401128	GRB2
KEGG_2019_Human	Cell adhesion molecules (CAMs)	2/145	0.660242	0.800848	0	0	0.887612	0.368491	SDC4;HLA-B
KEGG_2019_Human	Retrograde endocannabinoid signaling	2/148	0.671201	0.8033	0	0	0.86924	0.346554	NDUFA3;NDUFS3
KEGG_2019_Human	Metabolism of xenobiotics by cytochrome P450	1/74	0.685921	0.812275	0	0	0.869664	0.327857	GSTK1
KEGG_2019_Human	Thyroid hormone synthesis	1/74	0.685921	0.812275	0	0	0.869664	0.327857	CANX
KEGG_2019_Human	Pertussis	1/76	0.695618	0.819445	0	0	0.846386	0.3072	CFL1
KEGG_2019_Human	Synaptic vesicle cycle	1/78	0.705016	0.826191	0	0	0.824318	0.288128	ATP6V1A
KEGG_2019_Human	Complement and coagulation cascades	1/79	0.709606	0.827261	0	0	0.813708	0.279139	SERPINE1
KEGG_2019_Human	Chemical carcinogenesis	1/82	0.722954	0.838477	0	0	0.783451	0.254159	GSTK1
KEGG_2019_Human	Hypertrophic cardiomyopathy (HCM)	1/85	0.73569	0.848873	0	0	0.755355	0.231854	TTN
KEGG_2019_Human	NF-kappa B signaling pathway	1/95	0.774075	0.853759	0	0	0.674654	0.17277	IKBKG
KEGG_2019_Human	Alcoholism	2/180	0.770982	0.853759	0	0	0.711805	0.185134	HIST1H4A;GRB2
KEGG_2019_Human	IL-17 signaling pathway	1/93	0.766871	0.853759	0	0	0.689391	0.18299	IKBKG
KEGG_2019_Human	GnRH signaling pathway	1/93	0.766871	0.853759	0	0	0.689391	0.18299	GRB2
KEGG_2019_Human	Dilated cardiomyopathy (DCM)	1/91	0.759437	0.853759	0	0	0.704782	0.19394	TTN
KEGG_2019_Human	Rheumatoid arthritis	1/91	0.759437	0.853759	0	0	0.704782	0.19394	ATP6V1A
KEGG_2019_Human	TGF-beta signaling pathway	1/90	0.755633	0.853759	0	0	0.712738	0.199709	PPP2R1A
KEGG_2019_Human	GABAergic synapse	1/89	0.751768	0.853759	0	0	0.720874	0.205685	GLS
KEGG_2019_Human	Th1 and Th2 cell differentiation	1/92	0.763183	0.853759	0	0	0.697002	0.18837	IKBKG
KEGG_2019_Human	Hematopoietic cell lineage	1/97	0.781058	0.857258	0	0	0.660531	0.163222	CD44
KEGG_2019_Human	Ribosome biogenesis in eukaryotes	1/101	0.794384	0.867652	0	0	0.633981	0.145935	REXO2
KEGG_2019_Human	C-type lectin receptor signaling pathway	1/104	0.803845	0.869544	0	0	0.615421	0.134377	IKBKG
KEGG_2019_Human	Toll-like receptor signaling pathway	1/104	0.803845	0.869544	0	0	0.615421	0.134377	IKBKG
KEGG_2019_Human	Parathyroid hormone synthesis, secretion and action	1/106	0.80991	0.870934	0	0	0.603637	0.127266	NACA
KEGG_2019_Human	Th17 cell differentiation	1/107	0.812872	0.870934	0	0	0.597912	0.123876	IKBKG
KEGG_2019_Human	TNF signaling pathway	1/110	0.821485	0.875991	0	0	0.581366	0.114321	IKBKG
KEGG_2019_Human	Glutamatergic synapse	1/114	0.832357	0.883398	0	0	0.560672	0.10288	GLS
KEGG_2019_Human	cAMP signaling pathway	2/212	0.84336	0.890873	0	0	0.60235	0.102617	BAD;MYL9
KEGG_2019_Human	Relaxin signaling pathway	1/130	0.869633	0.910072	0	0	0.49073	0.0685474	GRB2
KEGG_2019_Human	Dopaminergic synapse	1/131	0.871667	0.910072	0	0	0.486931	0.0668791	PPP2R1A
KEGG_2019_Human	Vascular smooth muscle contraction	1/132	0.873669	0.910072	0	0	0.483189	0.0652566	MYL9
KEGG_2019_Human	Apelin signaling pathway	1/137	0.883222	0.915784	0	0	0.465306	0.0577808	SERPINE1
KEGG_2019_Human	Adrenergic signaling in cardiomyocytes	1/145	0.897033	0.925837	0	0	0.439275	0.0477329	PPP2R1A
KEGG_2019_Human	Phospholipase D signaling pathway	1/148	0.901781	0.926487	0	0	0.430245	0.0444802	GRB2
KEGG_2019_Human	Oxytocin signaling pathway	1/153	0.909214	0.928467	0	0	0.415985	0.0395911	MYL9
KEGG_2019_Human	Cushing syndrome	1/155	0.912028	0.928467	0	0	0.410541	0.0378043	FH
KEGG_2019_Human	Wnt signaling pathway	1/158	0.916087	0.928467	0	0	0.402634	0.0352884	TP53
KEGG_2019_Human	JAK-STAT signaling pathway	1/162	0.92121	0.929472	0	0	0.392551	0.0322157	GRB2
KEGG_2019_Human	Tuberculosis	1/179	0.939724	0.943919	0	0	0.354751	0.0220546	BAD
KEGG_2019_Human	Calcium signaling pathway	1/188	0.947698	0.947698	0	0	0.337521	0.0181316	PPIF

## Sheet: GO_KEGG_ KO vs. RES
Gene_set	Term	Overlap	P-value	Adjusted P-value	Old P-value	Old Adjusted P-value	Odds Ratio	Combined Score	Genes
KEGG_2019_Human	Spliceosome	14/134	6.36841e-10	1.23547e-07	0	0	10.3707	219.594	ISY1;SF3B4;DDX5;RBM25;SRSF1;DDX42;HNRNPU;DDX39B;SYF2;SRSF4;SRSF5;SRSF6;SMNDC1;SNRPA
KEGG_2019_Human	Glycolysis / Gluconeogenesis	8/68	1.2992e-06	0.000126023	0	0	11.5742	156.873	GPI;LDHB;LDHA;PKM;ALDH1B1;PGK1;ALDOA;PGM1
KEGG_2019_Human	Cysteine and methionine metabolism	6/47	1.77181e-05	0.00114577	0	0	12.6045	137.905	LDHB;LDHA;AHCY;MAT2A;GOT1;GOT2
KEGG_2019_Human	Pyruvate metabolism	5/39	8.92005e-05	0.00432623	0	0	12.6157	117.637	LDHB;LDHA;PKM;ALDH1B1;GLO1
KEGG_2019_Human	Pentose phosphate pathway	4/30	0.000400479	0.0155386	0	0	13.1462	102.841	GPI;ALDOA;TKT;PGM1
KEGG_2019_Human	Protein processing in endoplasmic reticulum	8/165	0.000761394	0.0246184	0	0	4.40147	31.6041	VCP;HSP90AA1;GANAB;HSP90AB1;RPN1;ERP29;CRYAB;DDOST
KEGG_2019_Human	Other glycan degradation	3/18	0.00114705	0.0316694	0	0	17.0259	115.275	GBA;HEXA;AGA
KEGG_2019_Human	Phenylalanine, tyrosine and tryptophan biosynthesis	2/5	0.00134303	0.0316694	0	0	56.5436	373.913	GOT1;GOT2
KEGG_2019_Human	Parkinson disease	7/142	0.0014692	0.0316694	0	0	4.46426	29.1206	UQCRB;NDUFS4;PPIF;COX5B;COX6C;SDHB;SNCA
KEGG_2019_Human	Arginine biosynthesis	3/21	0.00182163	0.0353397	0	0	14.1861	89.486	GOT1;GOT2;GLS
KEGG_2019_Human	Arginine and proline metabolism	4/49	0.00260134	0.042055	0	0	7.58826	45.1633	ALDH1B1;GOT1;GOT2;LAP3
KEGG_2019_Human	Amino sugar and nucleotide sugar metabolism	4/48	0.00241091	0.042055	0	0	7.76112	46.7821	GPI;NAGK;HEXA;PGM1
KEGG_2019_Human	Necroptosis	7/162	0.00309385	0.0461697	0	0	3.88427	22.4446	HSP90AA1;HSP90AB1;FTH1;CHMP1B;CHMP2B;CHMP1A;CHMP4A
KEGG_2019_Human	Alzheimer disease	7/171	0.00416492	0.0577139	0	0	3.66942	20.1123	UQCRB;BAD;NDUFS4;COX5B;COX6C;SDHB;SNCA
KEGG_2019_Human	Oxidative phosphorylation	6/133	0.00490705	0.0623853	0	0	4.05144	21.5418	UQCRB;NDUFS4;ATP6V1B2;COX5B;COX6C;SDHB
KEGG_2019_Human	Nicotinate and nicotinamide metabolism	3/30	0.00514518	0.0623853	0	0	9.45307	49.8148	NNMT;PNP;NAMPT
KEGG_2019_Human	Aminoacyl-tRNA biosynthesis	4/66	0.00758028	0.0856343	0	0	5.50286	26.8661	YARS;DARS;WARS;GATC
KEGG_2019_Human	Alanine, aspartate and glutamate metabolism	3/35	0.00794545	0.0856343	0	0	7.974	38.5555	GOT1;GOT2;GLS
KEGG_2019_Human	Endocytosis	8/244	0.00840966	0.085867	0	0	2.9163	13.9352	EHD4;BIN1;CHMP1B;CHMP2B;CHMP1A;VPS26A;CHMP4A;PML
KEGG_2019_Human	Ribosome	6/153	0.00952846	0.0906819	0	0	3.49666	16.2716	RPL4;RPL3;RPS5;RPL11;RPL15;MRPL12
KEGG_2019_Human	Viral carcinogenesis	7/201	0.00981608	0.0906819	0	0	3.09724	14.3208	DDX3X;PKM;CDKN2A;BAD;ACTN1;DNAJA3;GRB2
KEGG_2019_Human	Tryptophan metabolism	3/42	0.0131254	0.115742	0	0	6.54045	28.3411	ALDH1B1;CAT;HADH
KEGG_2019_Human	Proteasome	3/45	0.0158135	0.117993	0	0	6.07235	25.1814	PSMA6;PSMC6;PSMC2
KEGG_2019_Human	Cell cycle	5/124	0.015635	0.117993	0	0	3.58897	14.9238	CDKN2A;CDC26;MCM4;BUB3;MCM2
KEGG_2019_Human	Tight junction	6/170	0.0153937	0.117993	0	0	3.13148	13.0702	PPP2R1A;HSPA4;ACTN1;MYH9;CGN;MYL9
KEGG_2019_Human	Fatty acid degradation	3/44	0.0148858	0.117993	0	0	6.22077	26.173	ACADVL;ALDH1B1;HADH
KEGG_2019_Human	Phenylalanine metabolism	2/17	0.0166464	0.119608	0	0	11.3019	46.2874	GOT1;GOT2
KEGG_2019_Human	Thermogenesis	7/231	0.0196963	0.134514	0	0	2.67832	10.5186	COA4;UQCRB;NDUFS4;GRB2;COX5B;COX6C;SDHB
KEGG_2019_Human	Gap junction	4/88	0.0201078	0.134514	0	0	4.0571	15.8497	TUBB6;TUBB;GRB2;TUBB4B
KEGG_2019_Human	N-Glycan biosynthesis	3/50	0.0209317	0.135358	0	0	5.42498	20.9756	GANAB;RPN1;DDOST
KEGG_2019_Human	One carbon pool by folate	2/20	0.0227265	0.142224	0	0	9.41679	35.6352	MTHFD1;SHMT2
KEGG_2019_Human	Huntington disease	6/193	0.0267698	0.157257	0	0	2.74311	9.93136	UQCRB;NDUFS4;PPIF;COX5B;COX6C;SDHB
KEGG_2019_Human	Pathogenic Escherichia coli infection	3/55	0.0268528	0.157257	0	0	4.90211	17.7328	TUBB6;TUBB;TUBB4B
KEGG_2019_Human	Prostate cancer	4/97	0.0275605	0.157257	0	0	3.6628	13.1545	HSP90AA1;HSP90AB1;BAD;GRB2
KEGG_2019_Human	Focal adhesion	6/199	0.0304626	0.16885	0	0	2.65701	9.27631	BAD;ACTN1;ZYX;FLNA;GRB2;MYL9
KEGG_2019_Human	Non-alcoholic fatty liver disease (NAFLD)	5/149	0.031488	0.169686	0	0	2.96211	10.2434	UQCRB;NDUFS4;COX5B;COX6C;SDHB
KEGG_2019_Human	Non-small cell lung cancer	3/66	0.0426808	0.21231	0	0	4.04392	12.7546	BAD;CDKN2A;GRB2
KEGG_2019_Human	Central carbon metabolism in cancer	3/65	0.0410853	0.21231	0	0	4.10936	13.1175	LDHA;PKM;GLS
KEGG_2019_Human	Acute myeloid leukemia	3/66	0.0426808	0.21231	0	0	4.04392	12.7546	BAD;GRB2;PML
KEGG_2019_Human	Renal cell carcinoma	3/69	0.0476508	0.228116	0	0	3.85952	11.7478	BAD;PRCC;GRB2
KEGG_2019_Human	Glyoxylate and dicarboxylate metabolism	2/30	0.04821	0.228116	0	0	6.05058	18.3465	SHMT2;CAT
KEGG_2019_Human	Galactose metabolism	2/31	0.0511454	0.236243	0	0	5.84165	17.3677	AKR1B1;PGM1
KEGG_2019_Human	Cardiac muscle contraction	3/78	0.0641639	0.239706	0	0	3.39483	9.32326	UQCRB;COX5B;COX6C
KEGG_2019_Human	Tyrosine metabolism	2/36	0.0667222	0.239706	0	0	4.98132	13.4855	GOT1;GOT2
KEGG_2019_Human	Starch and sucrose metabolism	2/36	0.0667222	0.239706	0	0	4.98132	13.4855	GPI;PGM1
KEGG_2019_Human	DNA replication	2/36	0.0667222	0.239706	0	0	4.98132	13.4855	MCM4;MCM2
KEGG_2019_Human	Purine metabolism	4/129	0.0659013	0.239706	0	0	2.72069	7.39919	NUDT9;PNP;PKM;PGM1
KEGG_2019_Human	Antigen processing and presentation	3/77	0.0622137	0.239706	0	0	3.44088	9.55594	HSP90AA1;HSP90AB1;HSPA4
KEGG_2019_Human	D-Glutamine and D-glutamate metabolism	1/5	0.0573909	0.239706	0	0	21.1122	60.3359	GLS
KEGG_2019_Human	Pancreatic cancer	3/75	0.0583984	0.239706	0	0	3.53682	10.0462	RALB;BAD;CDKN2A
KEGG_2019_Human	Chronic myeloid leukemia	3/76	0.0602918	0.239706	0	0	3.48819	9.79679	BAD;CDKN2A;GRB2
KEGG_2019_Human	Lysosome	4/123	0.0573008	0.239706	0	0	2.85874	8.17441	HEXA;GBA;DNASE2;AGA
KEGG_2019_Human	Fructose and mannose metabolism	2/33	0.0572016	0.239706	0	0	5.46421	15.6341	AKR1B1;ALDOA
KEGG_2019_Human	Propanoate metabolism	2/32	0.0541432	0.239706	0	0	5.64664	16.4663	LDHB;LDHA
KEGG_2019_Human	Ferroptosis	2/40	0.0801579	0.274836	0	0	4.45607	11.246	GPX4;FTH1
KEGG_2019_Human	Colorectal cancer	3/86	0.0807508	0.274836	0	0	3.06637	7.71617	RALB;BAD;GRB2
KEGG_2019_Human	Salmonella infection	3/86	0.0807508	0.274836	0	0	3.06637	7.71617	MYH9;FLNA;KLC1
KEGG_2019_Human	Proteoglycans in cancer	5/201	0.088932	0.297462	0	0	2.17047	5.2523	DDX5;FLNA;GRB2;IQGAP1;CD44
KEGG_2019_Human	mRNA surveillance pathway	3/91	0.0919635	0.302389	0	0	2.89141	6.89995	DDX39B;PPP2R1A;PABPC4
KEGG_2019_Human	IL-17 signaling pathway	3/93	0.0966202	0.312405	0	0	2.82687	6.6063	HSP90AA1;HSP90AB1;SRSF1
KEGG_2019_Human	Phagosome	4/152	0.104579	0.332595	0	0	2.29519	5.18211	TUBB6;TUBB;ATP6V1B2;TUBB4B
KEGG_2019_Human	Valine, leucine and isoleucine degradation	2/48	0.109186	0.341648	0	0	3.6796	8.14921	ALDH1B1;HADH
KEGG_2019_Human	Progesterone-mediated oocyte maturation	3/99	0.111145	0.342257	0	0	2.64938	5.82047	HSP90AA1;HSP90AB1;CDC26
KEGG_2019_Human	HIF-1 signaling pathway	3/100	0.113644	0.344482	0	0	2.62193	5.70189	LDHA;PGK1;ALDOA
KEGG_2019_Human	Amyotrophic lateral sclerosis (ALS)	2/51	0.120692	0.356446	0	0	3.4538	7.3031	BAD;CAT
KEGG_2019_Human	Glucagon signaling pathway	3/103	0.121265	0.356446	0	0	2.54289	5.36493	LDHB;LDHA;PKM
KEGG_2019_Human	RNA transport	4/165	0.130117	0.376756	0	0	2.10847	4.29985	DDX39B;PABPC4;PHAX;RANGAP1
KEGG_2019_Human	Legionellosis	2/55	0.136466	0.389328	0	0	3.19249	6.35842	EEF1G;VCP
KEGG_2019_Human	Glutathione metabolism	2/56	0.140478	0.394849	0	0	3.13321	6.14956	GPX4;LAP3
KEGG_2019_Human	Non-homologous end-joining	1/13	0.142471	0.394849	0	0	7.03454	13.7076	XRCC6
KEGG_2019_Human	Leukocyte transendothelial migration	3/112	0.145187	0.396707	0	0	2.33186	4.49987	ACTN1;MYL9;CD99
KEGG_2019_Human	Endometrial cancer	2/58	0.148577	0.400221	0	0	3.021	5.75999	BAD;GRB2
KEGG_2019_Human	Lysine degradation	2/59	0.152662	0.400221	0	0	2.96785	5.57817	ALDH1B1;HADH
KEGG_2019_Human	VEGF signaling pathway	2/59	0.152662	0.400221	0	0	2.96785	5.57817	BAD;HSPB1
KEGG_2019_Human	NOD-like receptor signaling pathway	4/178	0.157958	0.408585	0	0	1.94964	3.59793	HSP90AA1;HSP90AB1;NAMPT;TXN
KEGG_2019_Human	Glycerolipid metabolism	2/61	0.160895	0.410706	0	0	2.86695	5.23793	ALDH1B1;AKR1B1
KEGG_2019_Human	Pathways in cancer	9/530	0.17328	0.436575	0	0	1.47093	2.57831	HSP90AA1;RALB;HSP90AB1;BAD;CDKN2A;CKS2;GRB2;PML;CKS1B
KEGG_2019_Human	Glycosaminoglycan degradation	1/19	0.201223	0.500477	0	0	4.68827	7.51691	HEXA
KEGG_2019_Human	Adherens junction	2/72	0.207383	0.502904	0	0	2.41508	3.79938	ACTN1;IQGAP1
KEGG_2019_Human	Melanoma	2/72	0.207383	0.502904	0	0	2.41508	3.79938	BAD;CDKN2A
KEGG_2019_Human	Glioma	2/75	0.220312	0.521225	0	0	2.31548	3.50266	CDKN2A;GRB2
KEGG_2019_Human	Estrogen signaling pathway	3/137	0.218199	0.521225	0	0	1.8944	2.88393	HSP90AA1;HSP90AB1;GRB2
KEGG_2019_Human	Fluid shear stress and atherosclerosis	3/139	0.224351	0.524387	0	0	1.86635	2.78934	HSP90AA1;HSP90AB1;TXN
KEGG_2019_Human	Terpenoid backbone biosynthesis	1/22	0.229078	0.52906	0	0	4.01791	5.92117	FDPS
KEGG_2019_Human	Histidine metabolism	1/23	0.238146	0.531038	0	0	3.83508	5.50285	ALDH1B1
KEGG_2019_Human	Protein export	1/23	0.238146	0.531038	0	0	3.83508	5.50285	SPCS3
KEGG_2019_Human	Proximal tubule bicarbonate reclamation	1/23	0.238146	0.531038	0	0	3.83508	5.50285	GLS
KEGG_2019_Human	Regulation of actin cytoskeleton	4/214	0.244328	0.538631	0	0	1.61245	2.27234	ACTN1;MYH9;IQGAP1;MYL9
KEGG_2019_Human	Collecting duct acid secretion	1/27	0.273369	0.545951	0	0	3.24441	4.20778	ATP6V1B2
KEGG_2019_Human	MicroRNAs in cancer	5/299	0.27579	0.545951	0	0	1.43974	1.85455	CDKN2A;IGF2BP1;GRB2;CD44;GLS
KEGG_2019_Human	Fatty acid elongation	1/27	0.273369	0.545951	0	0	3.24441	4.20778	HADH
KEGG_2019_Human	Ascorbate and aldarate metabolism	1/27	0.273369	0.545951	0	0	3.24441	4.20778	ALDH1B1
KEGG_2019_Human	Hepatitis C	3/155	0.274585	0.545951	0	0	1.66853	2.15656	PPP2R1A;BAD;GRB2
KEGG_2019_Human	Hypertrophic cardiomyopathy (HCM)	2/85	0.263763	0.545951	0	0	2.03547	2.71268	DAG1;TTN
KEGG_2019_Human	ECM-receptor interaction	2/82	0.250695	0.545951	0	0	2.11212	2.92217	DAG1;CD44
KEGG_2019_Human	Folate biosynthesis	1/26	0.264718	0.545951	0	0	3.37436	4.48482	AKR1B1
KEGG_2019_Human	Human T-cell leukemia virus 1 infection	4/219	0.25711	0.545951	0	0	1.57455	2.13864	FDPS;CDKN2A;CDC26;BUB3
KEGG_2019_Human	ErbB signaling pathway	2/85	0.263763	0.545951	0	0	2.03547	2.71268	BAD;GRB2
KEGG_2019_Human	Butanoate metabolism	1/28	0.281919	0.552447	0	0	3.12409	3.95553	HADH
KEGG_2019_Human	Dilated cardiomyopathy (DCM)	2/91	0.289891	0.562388	0	0	1.89767	2.34979	DAG1;TTN
KEGG_2019_Human	Small cell lung cancer	2/93	0.298581	0.56533	0	0	1.85578	2.2431	CKS2;CKS1B
KEGG_2019_Human	Citrate cycle (TCA cycle)	1/30	0.298718	0.56533	0	0	2.90834	3.51402	SDHB
KEGG_2019_Human	Hepatitis B	3/163	0.300149	0.56533	0	0	1.58446	1.90685	DDX3X;BAD;GRB2
KEGG_2019_Human	beta-Alanine metabolism	1/31	0.306971	0.570257	0	0	2.81125	3.3201	ALDH1B1
KEGG_2019_Human	cGMP-PKG signaling pathway	3/166	0.309774	0.570257	0	0	1.55506	1.82239	BAD;PPIF;MYL9
KEGG_2019_Human	Amoebiasis	2/96	0.311584	0.570257	0	0	1.79627	2.09461	ACTN1;HSPB1
KEGG_2019_Human	Hepatocellular carcinoma	3/168	0.316196	0.57329	0	0	1.53605	1.7686	BAD;CDKN2A;GRB2
KEGG_2019_Human	SNARE interactions in vesicular transport	1/34	0.331152	0.57877	0	0	2.5553	2.82406	SNAP29
KEGG_2019_Human	Pentose and glucuronate interconversions	1/34	0.331152	0.57877	0	0	2.5553	2.82406	AKR1B1
KEGG_2019_Human	Base excision repair	1/33	0.323186	0.57877	0	0	2.63528	2.97662	APEX1
KEGG_2019_Human	Influenza A	3/171	0.325834	0.57877	0	0	1.50839	1.69146	FDPS;DDX39B;PML
KEGG_2019_Human	Longevity regulating pathway	2/102	0.337425	0.584468	0	0	1.68798	1.83385	CAT;CRYAB
KEGG_2019_Human	Human papillomavirus infection	5/330	0.346876	0.595522	0	0	1.30033	1.37678	PKM;BAD;PPP2R1A;ATP6V1B2;GRB2
KEGG_2019_Human	Th17 cell differentiation	2/107	0.358736	0.610481	0	0	1.60719	1.64764	HSP90AA1;HSP90AB1
KEGG_2019_Human	Bladder cancer	1/41	0.384358	0.626601	0	0	2.10737	2.01503	CDKN2A
KEGG_2019_Human	Transcriptional misregulation in cancer	3/186	0.373905	0.626601	0	0	1.38369	1.36121	DDX5;PRCC;PML
KEGG_2019_Human	Glycine, serine and threonine metabolism	1/40	0.377023	0.626601	0	0	2.16152	2.10845	SHMT2
KEGG_2019_Human	Toxoplasmosis	2/113	0.383973	0.626601	0	0	1.51985	1.45478	BAD;PPIF
KEGG_2019_Human	Fat digestion and absorption	1/41	0.384358	0.626601	0	0	2.10737	2.01503	GOT2
KEGG_2019_Human	PI3K-Akt signaling pathway	5/354	0.402727	0.651076	0	0	1.20942	1.09996	HSP90AA1;HSP90AB1;BAD;PPP2R1A;GRB2
KEGG_2019_Human	Neurotrophin signaling pathway	2/119	0.408775	0.655391	0	0	1.44147	1.28953	BAD;GRB2
KEGG_2019_Human	Glycosphingolipid biosynthesis	1/45	0.412847	0.656494	0	0	1.9154	1.69452	HEXA
KEGG_2019_Human	Type II diabetes mellitus	1/46	0.419761	0.65912	0	0	1.87274	1.62567	PKM
KEGG_2019_Human	Epstein-Barr virus infection	3/201	0.421293	0.65912	0	0	1.27789	1.10464	PSMC6;PSMC2;CD44
KEGG_2019_Human	Sphingolipid metabolism	1/47	0.426595	0.662075	0	0	1.83194	1.56067	GBA
KEGG_2019_Human	Oocyte meiosis	2/125	0.433084	0.666812	0	0	1.37074	1.14707	PPP2R1A;CDC26
KEGG_2019_Human	Autophagy	2/128	0.445038	0.676906	0	0	1.3379	1.08315	BAD;SNAP29
KEGG_2019_Human	Vibrio cholerae infection	1/50	0.446618	0.676906	0	0	1.71952	1.38602	ATP6V1B2
KEGG_2019_Human	Mineral absorption	1/51	0.453137	0.681461	0	0	1.68504	1.33381	FTH1
KEGG_2019_Human	FoxO signaling pathway	2/132	0.460757	0.687592	0	0	1.29647	1.00461	CAT;GRB2
KEGG_2019_Human	Ubiquitin mediated proteolysis	2/137	0.480038	0.70551	0	0	1.24813	0.915993	CDC26;PML
KEGG_2019_Human	Insulin signaling pathway	2/137	0.480038	0.70551	0	0	1.24813	0.915993	BAD;GRB2
KEGG_2019_Human	Pyrimidine metabolism	1/57	0.490673	0.715719	0	0	1.50404	1.07085	PNP
KEGG_2019_Human	Viral myocarditis	1/59	0.502606	0.727653	0	0	1.45203	0.998925	DAG1
KEGG_2019_Human	Long-term depression	1/60	0.508468	0.730687	0	0	1.42735	0.965394	PPP2R1A
KEGG_2019_Human	Ras signaling pathway	3/232	0.514786	0.732326	0	0	1.10315	0.732494	RALB;BAD;GRB2
KEGG_2019_Human	Herpes simplex virus 1 infection	6/492	0.520901	0.732326	0	0	1.03936	0.677862	BAD;SRSF1;SRSF4;SRSF5;SRSF6;PML
KEGG_2019_Human	Phospholipase D signaling pathway	2/148	0.520933	0.732326	0	0	1.15345	0.752203	RALB;GRB2
KEGG_2019_Human	mTOR signaling pathway	2/152	0.535264	0.743796	0	0	1.12246	0.701532	ATP6V1B2;GRB2
KEGG_2019_Human	Shigellosis	1/65	0.53676	0.743796	0	0	1.3155	0.818512	CD44
KEGG_2019_Human	Epithelial cell signaling in Helicobacter pylori infection	1/68	0.552951	0.75544	0	0	1.25641	0.744406	ATP6V1B2
KEGG_2019_Human	Fc epsilon RI signaling pathway	1/68	0.552951	0.75544	0	0	1.25641	0.744406	GRB2
KEGG_2019_Human	Arrhythmogenic right ventricular cardiomyopathy (ARVC)	1/72	0.573665	0.757082	0	0	1.18539	0.658729	DAG1
KEGG_2019_Human	p53 signaling pathway	1/72	0.573665	0.757082	0	0	1.18539	0.658729	CDKN2A
KEGG_2019_Human	RIG-I-like receptor signaling pathway	1/70	0.56343	0.757082	0	0	1.21987	0.699852	DDX3X
KEGG_2019_Human	Prolactin signaling pathway	1/70	0.56343	0.757082	0	0	1.21987	0.699852	GRB2
KEGG_2019_Human	B cell receptor signaling pathway	1/71	0.568578	0.757082	0	0	1.20238	0.678884	GRB2
KEGG_2019_Human	PPAR signaling pathway	1/74	0.583661	0.76507	0	0	1.15279	0.620703	DBI
KEGG_2019_Human	Synaptic vesicle cycle	1/78	0.602959	0.78506	0	0	1.09269	0.552797	ATP6V1B2
KEGG_2019_Human	RNA degradation	1/79	0.607642	0.785884	0	0	1.07862	0.537336	PABPC4
KEGG_2019_Human	Peroxisome	1/83	0.625832	0.80405	0	0	1.0258	0.480763	CAT
KEGG_2019_Human	Axon guidance	2/181	0.630195	0.804328	0	0	0.939219	0.433662	DPYSL2;MYL9
KEGG_2019_Human	GABAergic synapse	1/89	0.651555	0.81521	0	0	0.955565	0.409358	GLS
KEGG_2019_Human	TGF-beta signaling pathway	1/90	0.655667	0.81521	0	0	0.944781	0.398793	PPP2R1A
KEGG_2019_Human	Chemokine signaling pathway	2/190	0.656427	0.81521	0	0	0.893845	0.376259	BAD;GRB2
KEGG_2019_Human	Fc gamma R-mediated phagocytosis	1/91	0.659732	0.81521	0	0	0.934236	0.388569	BIN1
KEGG_2019_Human	Rheumatoid arthritis	1/91	0.659732	0.81521	0	0	0.934236	0.388569	ATP6V1B2
KEGG_2019_Human	GnRH signaling pathway	1/93	0.667717	0.819855	0	0	0.913833	0.369088	GRB2
KEGG_2019_Human	MAPK signaling pathway	3/295	0.676527	0.825448	0	0	0.862349	0.336992	FLNA;HSPB1;GRB2
KEGG_2019_Human	Hematopoietic cell lineage	1/97	0.683133	0.828299	0	0	0.875579	0.333653	CD44
KEGG_2019_Human	Choline metabolism in cancer	1/99	0.690572	0.832117	0	0	0.857623	0.317522	GRB2
KEGG_2019_Human	T cell receptor signaling pathway	1/101	0.697836	0.835681	0	0	0.840385	0.302346	GRB2
KEGG_2019_Human	Chagas disease (American trypanosomiasis)	1/103	0.704931	0.838998	0	0	0.823823	0.288054	PPP2R1A
KEGG_2019_Human	cAMP signaling pathway	2/212	0.714298	0.844962	0	0	0.799305	0.268931	BAD;MYL9
KEGG_2019_Human	Glutamatergic synapse	1/114	0.741089	0.867973	0	0	0.743212	0.222692	GLS
KEGG_2019_Human	Human cytomegalovirus infection	2/225	0.744512	0.867973	0	0	0.752208	0.221921	CDKN2A;GRB2
KEGG_2019_Human	Thyroid hormone signaling pathway	1/116	0.747172	0.867973	0	0	0.730212	0.212827	BAD
KEGG_2019_Human	Sphingolipid signaling pathway	1/119	0.756031	0.871181	0	0	0.711538	0.198998	PPP2R1A
KEGG_2019_Human	AMPK signaling pathway	1/120	0.758915	0.871181	0	0	0.705523	0.194629	PPP2R1A
KEGG_2019_Human	Retrograde endocannabinoid signaling	1/148	0.827229	0.876354	0	0	0.570324	0.108175	NDUFS4
KEGG_2019_Human	Gastric cancer	1/149	0.829274	0.876354	0	0	0.566441	0.10604	GRB2
KEGG_2019_Human	Oxytocin signaling pathway	1/153	0.837217	0.876354	0	0	0.551423	0.0979725	MYL9
KEGG_2019_Human	Cushing syndrome	1/155	0.841049	0.876354	0	0	0.544206	0.094205	CDKN2A
KEGG_2019_Human	Hippo signaling pathway	1/160	0.850241	0.876354	0	0	0.526958	0.0854914	PPP2R1A
KEGG_2019_Human	Cellular senescence	1/160	0.850241	0.876354	0	0	0.526958	0.0854914	CDKN2A
KEGG_2019_Human	Breast cancer	1/147	0.82516	0.876354	0	0	0.574259	0.11036	GRB2
KEGG_2019_Human	JAK-STAT signaling pathway	1/162	0.853768	0.876354	0	0	0.520359	0.0822668	GRB2
KEGG_2019_Human	Wnt signaling pathway	1/158	0.846629	0.876354	0	0	0.533725	0.0888612	RUVBL1
KEGG_2019_Human	Cell adhesion molecules (CAMs)	1/145	0.820946	0.876354	0	0	0.582295	0.114885	CD99
KEGG_2019_Human	Osteoclast differentiation	1/127	0.778173	0.876354	0	0	0.66609	0.16706	GRB2
KEGG_2019_Human	Apoptosis	1/143	0.816632	0.876354	0	0	0.590556	0.119627	BAD
KEGG_2019_Human	Signaling pathways regulating pluripotency of stem cells	1/139	0.807689	0.876354	0	0	0.607798	0.129812	GRB2
KEGG_2019_Human	Measles	1/138	0.805387	0.876354	0	0	0.612265	0.132514	BAD
KEGG_2019_Human	Systemic lupus erythematosus	1/133	0.793456	0.876354	0	0	0.635619	0.147055	ACTN1
KEGG_2019_Human	Vascular smooth muscle contraction	1/132	0.790983	0.876354	0	0	0.640504	0.150184	MYL9
KEGG_2019_Human	Natural killer cell mediated cytotoxicity	1/131	0.788482	0.876354	0	0	0.645464	0.153392	GRB2
KEGG_2019_Human	Dopaminergic synapse	1/131	0.788482	0.876354	0	0	0.645464	0.153392	PPP2R1A
KEGG_2019_Human	Relaxin signaling pathway	1/130	0.78595	0.876354	0	0	0.6505	0.156681	GRB2
KEGG_2019_Human	Adrenergic signaling in cardiomyocytes	1/145	0.820946	0.876354	0	0	0.582295	0.114885	PPP2R1A
KEGG_2019_Human	Tuberculosis	1/179	0.880593	0.895863	0	0	0.470254	0.0597971	BAD
KEGG_2019_Human	Alcoholism	1/180	0.882009	0.895863	0	0	0.467603	0.0587089	GRB2
KEGG_2019_Human	Calcium signaling pathway	1/188	0.892749	0.902048	0	0	0.447415	0.0507592	PPIF
KEGG_2019_Human	Rap1 signaling pathway	1/206	0.913487	0.91822	0	0	0.407755	0.0368964	RALB
KEGG_2019_Human	Human immunodeficiency virus 1 infection	1/212	0.91947	0.91947	0	0	0.396038	0.0332506	BAD
