# Supplementary material for: α-Galactosidase a Deficiency in Fabry Disease Leads to Extensive Dysregulated Cellular Signaling Pathways in Human Podocytes
Source: Int J Mol Sci. 2021 Oct 20;22(21):11339. doi: 10.3390/ijms222111339 (PMC8583658; doi:10.3390/ijms222111339)
Supplement: Supplementary file 1 [file ijms-22-11339-s001.zip › Supplemental Table_3.xlsx]

## Sheet: GSEA_KEGG_KO vs. WT
Term	es	nes	pval	fdr	geneset_size	matched_size	genes	ledge_genes
Glycolysis / Gluconeogenesis	-0.722712	-1.71	0.0555556	0.0182421	68	15	GPI;LDHB;ALDH1B1;DLAT;LDHA;PGM1;PGAM1;PKM;AKR1A1;TPI1;ENO2;PDHB;ALDOA;PGK1;ENO1	AKR1A1;TPI1;ENO2;PDHB;ALDOA;PGK1;ENO1
Proteasome	-0.660539	-1.76718	0.0555556	0.0182421	45	28	PSMB2;PSMD7;PSMB4;POMP;PSMB1;PSMD14;PSMB3;PSMA6;PSMB5;PSMB6;PSME3;PSMA7;PSMA1;PSMD11;PSMC4;PSMA3;PSMA4;PSMB9;PSME2;PSMA2;PSME1;PSMC6;PSMB7;PSMC5;PSMC3;PSMC2;PSMC1;PSMA5	PSMC4;PSMA3;PSMA4;PSMB9;PSME2;PSMA2;PSME1;PSMC6;PSMB7;PSMC5;PSMC3;PSMC2;PSMC1;PSMA5
Thermogenesis	0.658797	1.87397	0	0.0206795	231	28	COX7A2;NDUFA3;SMARCE1;COX19;COA4;COX5B;NDUFS4;COX4I1;COX6C;UQCRB;NDUFA6;NDUFS3;NDUFB10;COX6A1;NDUFAB1;NDUFV2;NDUFA7;AKT1S1;NDUFA5;UQCRH;SMARCC2;UQCRC2;SDHB;NDUFA2;GRB2;COX5A;COX6B1;RPS6	COX7A2;NDUFA3;SMARCE1;COX19;COA4;COX5B;NDUFS4;COX4I1;COX6C;UQCRB
RNA transport	-0.414532	-1.61809	0.05	0.0304035	165	41	EIF3J;SAP18;NUP35;PNN;EIF4E;RBM8A;RNPS1;UBE2I;SRRM1;SUMO3;TRNT1;DDX39B;RAN;PABPC4;EIF4B;SUMO1;CASC3;NUPL2;ACIN1;NCBP2;PHAX;EIF3F;THOC7;ALYREF;CLNS1A;EIF3G;NUP54;NUP43;SMN1;EIF4A3;EIF3I;EIF4EBP1;NUP98;EIF2S2;EIF5;EIF2S1;NUP62;RANGAP1;STRAP;EIF4A1;TPR	SMN1;EIF4A3;EIF3I;EIF4EBP1;NUP98;EIF2S2;EIF5;EIF2S1;NUP62;RANGAP1;STRAP;EIF4A1;TPR
Tight junction	0.568733	1.87771	0.0434783	0.0310192	170	20	MYH9;MYL9;TJP1;MYL12A;SLC9A3R1;CGN;MYH10;ACTN1;VASP;CTTN;RDX;HSPA4;PPP2R1A;TJP2;MSN;DLG1;PARD6B;JUN;PCNA;EZR	MYH9;MYL9;TJP1;MYL12A;SLC9A3R1
Focal adhesion	0.634085	2.14038	0.0526316	0.0310192	199	17	FLNA;FN1;MYL9;MYL12A;LAMC1;ACTN1;VASP;PPP1R12A;BAD;GRB2;CRK;CRKL;JUN;PARVA;ZYX;PAK2;VCL	FLNA;FN1;MYL9;MYL12A
Huntington disease	0.523523	1.57719	0	0.0422989	193	39	COX7A2;NDUFA3;CLTB;COX5B;NDUFS4;TFAM;SOD1;COX4I1;COX6C;UQCRB;CLTA;NDUFA6;POLR2H;NDUFS3;NDUFB10;CYCS;COX6A1;RCOR1;NDUFAB1;TP53;NDUFV2;DCTN2;NDUFA7;POLR2D;POLR2E;NDUFA5;UQCRH;GPX1;UQCRC2;SDHB;NDUFA2;COX5A;VDAC3;PPIF;VDAC2;VDAC1;COX6B1;SOD2;POLR2C	COX7A2;NDUFA3;CLTB;COX5B;NDUFS4;TFAM;SOD1;COX4I1;COX6C
Proteoglycans in cancer	0.52842	1.59233	0	0.0448055	201	16	FLNA;FN1;IQGAP1;SDC4;FGF2;CTTN;TP53;RDX;EIF4B;CD44;PPP1R12A;GRB2;MSN;RPS6;DDX5;EZR	FLNA;FN1
Parkinson disease	0.540147	1.6916	0	0.0465288	142	32	COX7A2;NDUFA3;COX5B;NDUFS4;COX4I1;COX6C;UQCRB;NDUFA6;NDUFS3;NDUFB10;CYCS;COX6A1;NDUFAB1;NDUFV2;NDUFA7;HTRA2;NDUFA5;UBE2G1;UQCRH;SNCA;UQCRC2;SDHB;NDUFA2;COX5A;VDAC3;UBE2L3;UCHL1;PARK7;PPIF;VDAC2;VDAC1;COX6B1	COX7A2;NDUFA3;COX5B;NDUFS4;COX4I1;COX6C;UQCRB
Herpes simplex virus 1 infection	0.52198	1.57746	0.0526316	0.0465288	492	21	HLA-B;SRSF1;SRSF2;POU2F1;SRSF6;SRSF3;SRSF9;SRSF7;CYCS;TP53;SRSF5;CALR;SP100;SRSF4;BAD;ALYREF;PML;HCFC1;EIF4EBP1;EIF2S1;IKBKG	HLA-B;SRSF1;SRSF2;POU2F1;SRSF6;SRSF3;SRSF9;SRSF7
Non-alcoholic fatty liver disease (NAFLD)	0.584764	1.63666	0	0.0465288	149	24	COX7A2;NDUFA3;COX5B;NDUFS4;COX4I1;COX6C;UQCRB;NDUFA6;NDUFS3;NDUFB10;CYCS;COX6A1;NDUFAB1;NDUFV2;NDUFA7;NDUFA5;UQCRH;UQCRC2;SDHB;NDUFA2;COX5A;JUN;COX6B1;EIF2S1	COX7A2;NDUFA3;COX5B;NDUFS4;COX4I1;COX6C;UQCRB
Oxidative phosphorylation	0.564239	1.53525	0	0.0487445	133	28	COX7A2;NDUFA3;COX5B;NDUFS4;COX4I1;COX6C;ATP6V1D;UQCRB;NDUFA6;NDUFS3;NDUFB10;COX6A1;ATP6V1A;NDUFAB1;NDUFV2;NDUFA7;ATP6V1F;ATP6V1E1;NDUFA5;PPA2;UQCRH;UQCRC2;SDHB;NDUFA2;ATP6V1B2;COX5A;COX6B1;PPA1	COX7A2;NDUFA3;COX5B;NDUFS4;COX4I1;COX6C;ATP6V1D;UQCRB
Alzheimer disease	0.621367	1.69902	0	0.0496307	171	25	COX7A2;NDUFA3;COX5B;NDUFS4;COX4I1;COX6C;UQCRB;NDUFA6;NDUFS3;NDUFB10;CYCS;COX6A1;NDUFAB1;NDUFV2;NDUFA7;NDUFA5;UQCRH;SNCA;UQCRC2;SDHB;NDUFA2;BAD;COX5A;HSD17B10;COX6B1	COX7A2;NDUFA3;COX5B;NDUFS4;COX4I1;COX6C;UQCRB;NDUFA6;NDUFS3;NDUFB10;CYCS;COX6A1
Spliceosome	0.364823	1.53741	0	0.0516987	134	68	TRA2A;SRSF1;SRSF2;PRPF40A;SNRPA;PLRG1;WBP11;PPIL1;ISY1;SF3B6;LSM8;SRSF6;SNW1;SNRNP70;SNRPB2;SRSF3;LSM3;SRSF9;PQBP1;TRA2B;SRSF7;RBM8A;SF3B4;CCDC12;SNRPA1;SMNDC1;SNRPF;RBM17;CWC15;SF3A2;LSM6;U2AF2;SART1;DDX39B;BCAS2;SNRPD2;RBMX;SRSF5;SYF2;ACIN1;SF3B5;NCBP2;SRSF4;SF3A1;SNRPD1;SNRPC;LSM2;ALYREF;LSM4;HNRNPU;PPIE;DDX42;SRSF10;TCERG1;CDC5L;PCBP1;EIF4A3;SNRPD3;SF3A3;U2AF1;SNRNP27;SF3B2;HSPA2;PUF60;HNRNPK…	TRA2A;SRSF1;SRSF2;PRPF40A;SNRPA;PLRG1;WBP11;PPIL1;ISY1;SF3B6;LSM8;SRSF6;SNW1;SNRNP70;SNRPB2;SRSF3;LSM3;SRSF9;PQBP1;TRA2B;SRSF7
MAPK signaling pathway	0.476644	1.53651	0.173913	0.052494	295	16	FLNA;MAX;HSPB1;FGF2;JUND;TP53;DUSP3;GRB2;STMN1;CRK;CRKL;JUN;HSPA2;PAK2;IKBKG;HSPA1A	FLNA;MAX;HSPB1
Apoptosis	0.456085	1.63721	0.0952381	0.0531758	143	15	LMNB2;CTSD;LMNB1;DIABLO;CYCS;TP53;HTRA2;AIFM1;BAD;CTSC;CTSB;JUN;CTSZ;EIF2S1;IKBKG	LMNB2;CTSD
Lysosome	0.550431	1.75684	0.0416667	0.0542836	123	23	GUSB;CTSD;CLTB;ASAH1;PSAP;DNASE2;AGA;CLTA;NAGLU;CTSA;MAN2B1;TPP1;GNS;GBA;HEXB;LAMP1;CTSC;CTSB;PPT1;FUCA1;HEXA;CTSZ;GAA	GUSB;CTSD;CLTB;ASAH1;PSAP;DNASE2;AGA;CLTA;NAGLU;CTSA
Endocytosis	0.391533	1.50489	0	0.058161	244	47	HLA-B;DAB2;VPS29;CLTB;CHMP2A;ARPC2;CHMP4A;SH3KBP1;WIPF2;SNX1;SNX3;CLTA;CHMP1B;ARPC5L;ARFGAP1;AMPH;EHD4;CHMP5;SNX2;RAB11FIP1;SNX5;SH3GL1;VPS37A;SNX6;ARPC5;STAMBP;CHMP2B;VPS26A;SNX12;IST1;STAM;EHD1;CHMP3;CAPZA2;PML;CHMP1A;CAPZA1;HGS;PARD6B;ARFGAP2;BIN1;VPS4B;CHMP4B;EEA1;HSPA2;CAPZB;HSPA1A	HLA-B;DAB2;VPS29;CLTB;CHMP2A;ARPC2;CHMP4A;SH3KBP1;WIPF2;SNX1;SNX3;CLTA;CHMP1B;ARPC5L;ARFGAP1;AMPH
Regulation of actin cytoskeleton	0.42757	1.50536	0.04	0.0620384	214	26	FN1;MYH9;MYL9;MYL12A;ARPC2;IQGAP1;ARPC5L;MYH10;TMSB4X;ACTN1;FGF2;ARPC5;RDX;ENAH;PPP1R12A;CRK;MSN;CRKL;WASF2;CFL2;CFL1;PIP4K2C;PFN1;PAK2;EZR;VCL	FN1;MYH9;MYL9;MYL12A
Human papillomavirus infection	0.418474	1.39412	0	0.0912329	330	21	FN1;HLA-B;SLC9A3R1;ATP6V1D;LAMC1;ATP6V1A;TP53;ATP6V1F;PPP2R1A;ATP6V1E1;BAD;ATP6V1B2;GRB2;DLG1;PARD6B;CDKN1B;PKM;EIF4EBP1;ISG15;IKBKG;PSMC1	FN1;HLA-B;SLC9A3R1;ATP6V1D
PI3K-Akt signaling pathway	-0.390014	-1.37002	0	0.155058	354	22	FN1;YWHAH;LAMC1;EIF4E;YWHAG;FGF2;TP53;PPP2R1A;EIF4B;BAD;GRB2;YWHAB;YWHAZ;CDKN1B;YWHAE;EIF4EBP1;HSP90AA1;IKBKG;RPS6;HSP90B1;YWHAQ;HSP90AB1	IKBKG;RPS6;HSP90B1;YWHAQ;HSP90AB1
Antigen processing and presentation	-0.476623	-1.30326	0.0909091	0.191542	77	15	HLA-B;NFYA;CANX;HSPA4;CALR;NFYB;PSME3;CTSB;HSPA5;HSP90AA1;PSME2;HSPA2;PSME1;HSPA1A;HSP90AB1	HSP90AA1;PSME2;HSPA2;PSME1;HSPA1A;HSP90AB1
Cell cycle	-0.561115	-1.27233	0	0.198057	124	17	YWHAH;YWHAG;TP53;CDC26;CDKN2A;MCM2;BUB3;YWHAB;YWHAZ;MAD1L1;CDKN1B;YWHAE;SKP1;MCM4;PCNA;YWHAQ;SFN	MCM4;PCNA;YWHAQ;SFN
Pathways in cancer	-0.427035	-1.31582	0.133333	0.204312	530	29	FN1;MAX;GSTP1;TFG;LAMC1;CYCS;CCDC6;FGF2;RALB;TP53;CKS2;CKS1B;CDKN2A;BAD;GRB2;CRK;VHL;PML;CRKL;JUN;CDKN1B;GSTO1;SKP1;HSP90AA1;IKBKG;HSP90B1;FH;HSP90AB1;TPR	IKBKG;HSP90B1;FH;HSP90AB1;TPR
mRNA surveillance pathway	0.448958	1.24141	0	0.213688	91	21	NUDT21;SAP18;PABPN1;PNN;FIP1L1;RBM8A;RNPS1;SRRM1;DDX39B;PABPC4;PPP2R1A;CASC3;CSTF2;ACIN1;NCBP2;CPSF7;CPSF6;ALYREF;DAZAP1;ETF1;EIF4A3	NUDT21;SAP18;PABPN1;PNN;FIP1L1;RBM8A;RNPS1;SRRM1
MicroRNAs in cancer	-0.366798	-1.23294	0.25	0.243988	299	17	VIM;UBE2I;TP53;RDX;FSCN1;MARCKS;GLS;CDKN2A;CD44;GRB2;STMN1;CRK;CRKL;CDKN1B;HNRNPK;IGF2BP1;EZR	HNRNPK;IGF2BP1;EZR
Protein processing in endoplasmic reticulum	0.369046	1.16453	0.391304	0.293866	165	35	CRYAB;DNAJB11;ERP29;GANAB;CKAP4;RPN1;CANX;UBQLN2;STUB1;TXNDC5;DNAJB1;RPN2;UBE2G1;CALR;BAG2;UBQLN4;RAD23B;RRBP1;PDIA4;DNAJA1;HSPA5;DDOST;PDIA6;SKP1;DNAJA2;HSP90AA1;NSFL1C;HSPA2;EIF2S1;VCP;P4HB;HSPA1A;HSP90B1;HYOU1;HSP90AB1	CRYAB;DNAJB11;ERP29;GANAB
Epstein-Barr virus infection	-0.351651	-1.16654	0.4	0.320251	201	20	VIM;HLA-B;SNW1;CYCS;PSMD7;TP53;PSMD14;CD44;CALR;JUN;PSMD11;CDKN1B;PSMC4;ISG15;PSMC6;IKBKG;PSMC5;PSMC3;PSMC2;PSMC1	PSMC6;IKBKG;PSMC5;PSMC3;PSMC2;PSMC1
Ribosome	-0.3085	-1.05533	0.380952	0.459701	153	72	MRPL23;RPS19;MRPL11;RPL24;MRPL4;MRPL1;RPS18;RPS15A;RPS15;RPS28;MRPL12;MRPL19;RPL6;MRPL17;RPL23A;RPL32;RPS24;MRPS10;RPL35;MRPS6;RPS25;MRPL24;RPL5;RPL22;MRPS7;RPS7;RPL31;RPS20;RPS5;RPL7A;RPL27;RPL29;RPS2;RPL13;RPS27L;RPL12;RPS21;RPS16;RPL21;RPS9;RPS23;RPS12;RPL27A;RPS14;RPS17;RPL15;RPLP2;RPSA;RPL38;RPL19;RPL7;RPL36AL;RPS3A;RPL10A;RPS13;RPL28;RPL8;RPS11;RPL17;RPL18;RPL11;RPS3;RPL14;RPL3;RPL34;RPL23;…	RPS12;RPL27A;RPS14;RPS17;RPL15;RPLP2;RPSA;RPL38;RPL19;RPL7;RPL36AL;RPS3A;RPL10A;RPS13;RPL28;RPL8;RPS11;RPL17;RPL18;RPL11;RPS3;RPL14;RPL3;RPL34;RPL23;RPS8;RPL9;RPS6;RPL35A;RPL4;RPS27
Viral carcinogenesis	-0.325285	-1.01327	0.473684	0.482587	201	27	HLA-B;YWHAH;SNW1;RANBP1;YWHAG;ACTN1;TP53;CDKN2A;DNAJA3;SP100;BAD;GRB2;DLG1;VDAC3;JUN;YWHAB;YWHAZ;MAD1L1;CDKN1B;HIST1H4A;YWHAE;PKM;DDX3X;IKBKG;HNRNPK;PSMC1;YWHAQ	MAD1L1;CDKN1B;HIST1H4A;YWHAE;PKM;DDX3X;IKBKG;HNRNPK;PSMC1;YWHAQ
Human T-cell leukemia virus 1 infection	0.303633	0.828553	0.857143	0.739808	219	19	HLA-B;CANX;RANBP1;FDPS;TP53;RAN;CDC26;CDKN2A;CALR;NFYB;DLG1;VDAC3;BUB3;JUN;FOSL1;VDAC2;VDAC1;MAD1L1;IKBKG	HLA-B
Necroptosis	0.215575	0.802417	0.913043	0.750369	162	21	FTL;CHMP2A;CHMP4A;FTH1;CHMP1B;CHMP5;PYCARD;CHMP2B;AIFM1;CHMP3;VDAC3;CHMP1A;SQSTM1;VDAC2;H2AFY;VDAC1;VPS4B;CHMP4B;HSP90AA1;PPIA;HSP90AB1	FTL;CHMP2A;CHMP4A;FTH1;CHMP1B

## Sheet: GSEA_KEGG_RES vs. WT
Term	es	nes	pval	fdr	geneset_size	matched_size	genes	ledge_genes
Proteasome	-0.445494	-1.8206	0	0	45	28	PSMB2;PSMB5;PSMA6;PSMB1;PSMD7;PSMD11;PSMD14;PSMC6;PSMA1;PSMC2;PSMA4;PSMB4;PSMB6;PSMB3;PSMB7;POMP;PSME3;PSMA2;PSMC4;PSMA3;PSME2;PSMC3;PSMA5;PSMB9;PSMA7;PSME1;PSMC5;PSMC1	PSMC4;PSMA3;PSME2;PSMC3;PSMA5;PSMB9;PSMA7;PSME1;PSMC5;PSMC1
Tight junction	0.655649	2.24441	0	0.0188383	170	20	TJP1;MYH9;ACTN1;PPP2R1A;MYL12A;HSPA4;MYL9;TJP2;VASP;MYH10;SLC9A3R1;MSN;JUN;DLG1;CGN;RDX;PCNA;PARD6B;CTTN;EZR	TJP1;MYH9;ACTN1;PPP2R1A;MYL12A;HSPA4;MYL9;TJP2
PI3K-Akt signaling pathway	0.47166	2.1571	0.0555556	0.0376766	354	22	EIF4E;FN1;YWHAH;PPP2R1A;TP53;FGF2;HSP90AB1;HSP90AA1;LAMC1;YWHAG;YWHAE;CDKN1B;YWHAZ;IKBKG;YWHAB;EIF4B;HSP90B1;RPS6;YWHAQ;GRB2;EIF4EBP1;BAD	EIF4E;FN1;YWHAH;PPP2R1A;TP53
Regulation of actin cytoskeleton	0.556748	1.90364	0.0625	0.0376766	214	26	MYH9;FN1;ACTN1;IQGAP1;MYL12A;MYL9;ARPC2;FGF2;MYH10;WASF2;ENAH;PIP4K2C;TMSB4X;ARPC5L;PAK2;MSN;ARPC5;CRK;RDX;VCL;CRKL;CFL1;CFL2;PFN1;EZR;PPP1R12A	MYH9;FN1;ACTN1;IQGAP1;MYL12A;MYL9
Focal adhesion	0.625873	2.12786	0.0526316	0.0376766	199	17	FLNA;FN1;ACTN1;MYL12A;MYL9;ZYX;VASP;LAMC1;PARVA;PAK2;JUN;CRK;VCL;CRKL;GRB2;PPP1R12A;BAD	FLNA;FN1;ACTN1;MYL12A;MYL9
Proteoglycans in cancer	0.661641	2.69751	0.0526316	0.0376766	201	16	FLNA;FN1;DDX5;CD44;IQGAP1;TP53;FGF2;SDC4;MSN;RDX;EIF4B;RPS6;GRB2;CTTN;EZR;PPP1R12A	FLNA;FN1;DDX5;CD44;IQGAP1
Spliceosome	0.442866	1.68208	0.0416667	0.043956	134	68	HNRNPU;DDX39B;PPIL1;DDX5;PLRG1;RBM25;SNRPB2;SF3A2;SF3B6;RBM17;DDX42;PRPF40A;SNW1;U2AF2;LSM6;RBMX;EIF4A3;WBP11;PQBP1;RBM8A;SRSF7;TCERG1;SNRPA1;SNRPF;PCBP1;SRSF2;LSM2;HNRNPK;LSM8;TRA2B;SF3B5;SNRNP70;SF3B4;LSM4;ISY1;TRA2A;SNRPD2;SNRPD1;ACIN1;SNRPA;BCAS2;PPIE;SART1;PUF60;LSM3;SRSF6;CDC5L;SNRPC;SRSF4;SMNDC1;U2AF1;CWC15;SRSF3;SYF2;SRSF5;ALYREF;NCBP2;HSPA1A;SF3A3;SNRPD3;SRSF10;SRSF9;SF3A1;HSPA2;CCDC12;S…	HNRNPU;DDX39B;PPIL1;DDX5;PLRG1;RBM25;SNRPB2;SF3A2;SF3B6;RBM17;DDX42
Cell cycle	0.444153	1.51076	0.0434783	0.0753532	124	17	MCM2;YWHAH;MCM4;BUB3;TP53;YWHAG;MAD1L1;CDC26;YWHAE;CDKN1B;PCNA;YWHAZ;YWHAB;SKP1;CDKN2A;YWHAQ;SFN	MCM2;YWHAH;MCM4;BUB3;TP53
Human papillomavirus infection	0.367045	1.5108	0.0555556	0.0800628	330	21	FN1;PPP2R1A;HLA-B;TP53;PKM;ATP6V1A;ATP6V1B2;SLC9A3R1;LAMC1;ATP6V1D;ISG15;DLG1;ATP6V1F;CDKN1B;IKBKG;PARD6B;ATP6V1E1;GRB2;EIF4EBP1;PSMC1;BAD	FN1;PPP2R1A;HLA-B;TP53;PKM
Human T-cell leukemia virus 1 infection	0.43035	1.51567	0	0.0807356	219	19	FDPS;RAN;HLA-B;BUB3;TP53;VDAC3;CANX;VDAC2;NFYB;FOSL1;MAD1L1;JUN;DLG1;CDC26;IKBKG;VDAC1;RANBP1;CDKN2A;CALR	FDPS;RAN;HLA-B;BUB3;TP53
Lysosome	0.562606	1.4436	0.047619	0.109262	123	23	HEXA;GUSB;ASAH1;CTSD;HEXB;DNASE2;GBA;NAGLU;CTSA;AGA;CTSB;CTSC;TPP1;PPT1;GNS;CTSZ;FUCA1;PSAP;CLTA;LAMP1;MAN2B1;CLTB;GAA	HEXA;GUSB;ASAH1;CTSD;HEXB;DNASE2;GBA;NAGLU
Herpes simplex virus 1 infection	-0.478816	-1.44614	0.0434783	0.118196	492	21	HLA-B;TP53;PML;EIF2S1;SRSF7;SRSF2;POU2F1;CYCS;HCFC1;SRSF6;SRSF4;SRSF3;IKBKG;SP100;SRSF5;ALYREF;SRSF9;EIF4EBP1;SRSF1;BAD;CALR	SRSF3;IKBKG;SP100;SRSF5;ALYREF;SRSF9;EIF4EBP1;SRSF1;BAD;CALR
Antigen processing and presentation	-0.412191	-1.33904	0.227273	0.133748	77	15	HLA-B;HSPA4;CANX;HSP90AB1;HSP90AA1;CTSB;NFYB;NFYA;HSPA5;PSME3;HSPA1A;PSME2;HSPA2;PSME1;CALR	HSPA1A;PSME2;HSPA2;PSME1;CALR
RNA transport	0.425925	1.38966	0.0434783	0.137006	165	41	EIF4E;DDX39B;RAN;NUP35;PABPC4;EIF4A3;EIF2S1;SAP18;EIF3F;UBE2I;RANGAP1;RBM8A;RNPS1;TPR;THOC7;NUPL2;SUMO3;TRNT1;CASC3;NUP43;ACIN1;EIF3I;STRAP;EIF2S2;SRRM1;EIF3J;SMN1;EIF5;SUMO1;EIF4A1;PNN;NUP98;CLNS1A;PHAX;NUP54;ALYREF;NCBP2;NUP62;EIF4B;EIF3G;EIF4EBP1	EIF4E;DDX39B;RAN
Protein processing in endoplasmic reticulum	0.338416	1.35882	0	0.150706	165	35	GANAB;RPN1;TXNDC5;ERP29;CRYAB;CKAP4;DNAJB11;RRBP1;VCP;RPN2;CANX;HSP90AB1;HSP90AA1;DNAJA1;EIF2S1;UBQLN2;STUB1;UBE2G1;DDOST;DNAJA2;HSPA5;PDIA4;DNAJB1;BAG2;PDIA6;UBQLN4;HSPA1A;SKP1;HSP90B1;HSPA2;HYOU1;RAD23B;P4HB;NSFL1C;CALR	GANAB;RPN1;TXNDC5;ERP29;CRYAB;CKAP4;DNAJB11;RRBP1;VCP;RPN2
Glycolysis / Gluconeogenesis	0.389965	1.34053	0.277778	0.153398	68	15	LDHB;GPI;PKM;LDHA;ALDH1B1;DLAT;PGM1;PDHB;ALDOA;AKR1A1;PGK1;TPI1;ENO2;ENO1;PGAM1	LDHB;GPI;PKM;LDHA;ALDH1B1
mRNA surveillance pathway	0.486062	1.37248	0.05	0.163265	91	21	DDX39B;NUDT21;PPP2R1A;PABPC4;EIF4A3;SAP18;RBM8A;RNPS1;DAZAP1;ETF1;CASC3;PABPN1;ACIN1;SRRM1;CSTF2;CPSF6;PNN;ALYREF;NCBP2;CPSF7;FIP1L1	DDX39B;NUDT21;PPP2R1A
Necroptosis	-0.375616	-1.34313	0	0.170036	162	21	FTL;VDAC3;AIFM1;FTH1;HSP90AB1;HSP90AA1;CHMP2A;VDAC2;H2AFY;CHMP5;CHMP1B;CHMP4A;PYCARD;CHMP3;SQSTM1;CHMP2B;VDAC1;VPS4B;PPIA;CHMP1A;CHMP4B	CHMP3;SQSTM1;CHMP2B;VDAC1;VPS4B;PPIA;CHMP1A;CHMP4B
MicroRNAs in cancer	0.307599	1.28077	0.2	0.223548	299	17	CD44;VIM;TP53;GLS;FSCN1;UBE2I;HNRNPK;IGF2BP1;CRK;RDX;CDKN1B;MARCKS;CRKL;CDKN2A;GRB2;STMN1;EZR	CD44;VIM;TP53
Non-alcoholic fatty liver disease (NAFLD)	0.436483	1.17257	0.157895	0.312494	149	24	NDUFA3;COX7A2;COX4I1;NDUFA6;NDUFS3;SDHB;EIF2S1;NDUFA7;NDUFB10;COX6A1;NDUFAB1;COX6B1;UQCRB;NDUFS4;UQCRH;CYCS;COX5B;NDUFV2;UQCRC2;COX6C;JUN;NDUFA5;COX5A;NDUFA2	NDUFA3;COX7A2;COX4I1
Parkinson disease	0.382723	1.19278	0.375	0.313187	142	32	NDUFA3;COX7A2;COX4I1;PPIF;NDUFA6;VDAC3;NDUFS3;SDHB;NDUFA7;NDUFB10;VDAC2;COX6A1;NDUFAB1;COX6B1;UBE2G1;UQCRB;NDUFS4;UQCRH;UCHL1;CYCS;HTRA2;COX5B;NDUFV2;UQCRC2;COX6C;UBE2L3;NDUFA5;COX5A;PARK7;VDAC1;SNCA;NDUFA2	NDUFA3;COX7A2;COX4I1;PPIF
Thermogenesis	0.360549	1.08581	0.166667	0.444187	231	28	NDUFA3;COX7A2;COX4I1;SMARCC2;NDUFA6;NDUFS3;COA4;SDHB;NDUFA7;NDUFB10;COX6A1;COX19;NDUFAB1;COX6B1;UQCRB;NDUFS4;UQCRH;COX5B;NDUFV2;UQCRC2;COX6C;SMARCE1;AKT1S1;NDUFA5;COX5A;NDUFA2;RPS6;GRB2	NDUFA3;COX7A2;COX4I1;SMARCC2
Viral carcinogenesis	-0.279556	-1.10845	0.318182	0.445827	201	27	ACTN1;YWHAH;HLA-B;TP53;PKM;SNW1;VDAC3;DDX3X;YWHAG;HNRNPK;MAD1L1;JUN;DLG1;YWHAE;CDKN1B;YWHAZ;IKBKG;SP100;YWHAB;RANBP1;DNAJA3;CDKN2A;YWHAQ;GRB2;HIST1H4A;PSMC1;BAD	IKBKG;SP100;YWHAB;RANBP1;DNAJA3;CDKN2A;YWHAQ;GRB2;HIST1H4A;PSMC1;BAD
Oxidative phosphorylation	0.358688	1.07172	0.444444	0.454003	133	28	NDUFA3;COX7A2;COX4I1;NDUFA6;ATP6V1A;NDUFS3;ATP6V1B2;SDHB;PPA2;NDUFA7;NDUFB10;COX6A1;ATP6V1D;NDUFAB1;COX6B1;UQCRB;NDUFS4;UQCRH;COX5B;NDUFV2;UQCRC2;COX6C;ATP6V1F;NDUFA5;COX5A;ATP6V1E1;NDUFA2;PPA1	NDUFA3;COX7A2;COX4I1;NDUFA6;ATP6V1A;NDUFS3;ATP6V1B2;SDHB;PPA2
Huntington disease	0.30429	1.08582	0.391304	0.466771	193	39	NDUFA3;COX7A2;COX4I1;PPIF;TP53;NDUFA6;POLR2H;VDAC3;NDUFS3;POLR2E;SDHB;NDUFA7;NDUFB10;VDAC2;COX6A1;SOD1;NDUFAB1;COX6B1;UQCRB;NDUFS4;TFAM;UQCRH;CYCS;COX5B;NDUFV2;UQCRC2;COX6C;CLTA;RCOR1;SOD2;POLR2D;GPX1;NDUFA5;COX5A;CLTB;VDAC1;NDUFA2;POLR2C;DCTN2	NDUFA3;COX7A2;COX4I1;PPIF;TP53;NDUFA6;POLR2H;VDAC3;NDUFS3;POLR2E;SDHB
Endocytosis	-0.273384	-1.11449	0.333333	0.510109	244	47	EHD1;HLA-B;SNX6;EHD4;PML;VPS29;AMPH;ARPC2;VPS26A;CHMP2A;SNX5;HGS;SH3KBP1;ARFGAP1;CAPZB;SNX2;SNX3;IST1;CHMP5;CHMP1B;ARFGAP2;RAB11FIP1;WIPF2;ARPC5L;CHMP4A;ARPC5;CLTA;STAMBP;VPS37A;CAPZA2;DAB2;STAM;CHMP3;CLTB;CHMP2B;EEA1;HSPA1A;CAPZA1;SH3GL1;PARD6B;SNX12;VPS4B;HSPA2;CHMP1A;CHMP4B;SNX1;BIN1	CLTB;CHMP2B;EEA1;HSPA1A;CAPZA1;SH3GL1;PARD6B;SNX12;VPS4B;HSPA2;CHMP1A;CHMP4B;SNX1;BIN1
Alzheimer disease	0.344933	1.00717	0.578947	0.54362	171	25	NDUFA3;COX7A2;COX4I1;NDUFA6;NDUFS3;SDHB;NDUFA7;NDUFB10;COX6A1;NDUFAB1;COX6B1;UQCRB;NDUFS4;UQCRH;CYCS;COX5B;NDUFV2;UQCRC2;COX6C;HSD17B10;NDUFA5;COX5A;SNCA;NDUFA2;BAD	NDUFA3;COX7A2;COX4I1
MAPK signaling pathway	0.368018	0.979895	0.578947	0.570287	295	16	FLNA;TP53;FGF2;JUND;DUSP3;PAK2;MAX;JUN;CRK;CRKL;IKBKG;HSPA1A;GRB2;HSPA2;STMN1;HSPB1	FLNA
Pathways in cancer	-0.261006	-0.896749	0.608696	0.662519	530	29	FN1;TP53;PML;FGF2;HSP90AB1;HSP90AA1;LAMC1;GSTP1;TPR;CYCS;TFG;GSTO1;MAX;JUN;RALB;CRK;CDKN1B;CKS1B;CKS2;VHL;CRKL;IKBKG;SKP1;CDKN2A;HSP90B1;CCDC6;GRB2;BAD;FH	CKS1B;CKS2;VHL;CRKL;IKBKG;SKP1;CDKN2A;HSP90B1;CCDC6;GRB2;BAD;FH
Apoptosis	0.272352	0.842833	0.545455	0.727322	143	15	CTSD;TP53;AIFM1;EIF2S1;LMNB2;DIABLO;CTSB;CTSC;CTSZ;CYCS;HTRA2;JUN;LMNB1;IKBKG;BAD	CTSD;TP53;AIFM1;EIF2S1;LMNB2;DIABLO;CTSB;CTSC
Epstein-Barr virus infection	-0.294542	-0.905078	0.636364	0.748278	201	20	CD44;VIM;HLA-B;TP53;SNW1;PSMD7;PSMD11;PSMD14;PSMC6;PSMC2;CYCS;ISG15;JUN;CDKN1B;IKBKG;PSMC4;PSMC3;PSMC5;PSMC1;CALR	PSMC5;PSMC1;CALR
Ribosome	0.184887	0.735072	0.761905	0.838305	153	72	RPS19;RPL15;RPS15A;RPL5;RPS20;RPS27;RPS3A;RPS5;RPS18;RPL6;RPL24;MRPL23;RPL11;RPL4;RPL3;RPL35;RPL7A;RPS28;RPL12;RPS27L;RPS3;RPL13;RPS14;MRPL4;RPS2;RPS24;RPS15;RPS16;RPL27;MRPL11;RPS9;RPL32;RPS21;RPL23A;RPL29;MRPL17;MRPL24;MRPS7;RPS25;MRPL1;RPL14;MRPS10;RPL8;RPL31;RPL27A;RPL36AL;RPS7;RPL35A;MRPL12;RPS8;RPL28;RPS23;MRPS6;RPS12;RPL21;RPL17;RPL23;RPL18;RPS11;RPL34;MRPL19;RPSA;RPL19;RPS17;RPL9;RPL22;RP…	RPS19;RPL15;RPS15A;RPL5;RPS20;RPS27;RPS3A;RPS5;RPS18;RPL6;RPL24;MRPL23;RPL11;RPL4;RPL3;RPL35;RPL7A;RPS28;RPL12;RPS27L;RPS3;RPL13;RPS14;MRPL4;RPS2;RPS24

## Sheet: GSEA_KEGG_KO vs. RES
Term	es	nes	pval	fdr	geneset_size	matched_size	genes	ledge_genes
Endocytosis	0.435421	1.7711	0	0	244	47	BIN1;SNX1;DAB2;CLTB;SH3GL1;CHMP2A;CHMP1A;SNX12;STAMBP;SH3KBP1;CHMP1B;CHMP4B;SNX3;CLTA;CHMP2B;ARFGAP1;WIPF2;VPS37A;CHMP4A;ARPC5L;VPS4B;PARD6B;STAM;ARPC5;CHMP3;CHMP5;CAPZA1;RAB11FIP1;SNX2;CAPZA2;IST1;HSPA2;SNX5;ARPC2;ARFGAP2;VPS29;AMPH;EEA1;HGS;SNX6;HSPA1A;HLA-B;CAPZB;PML;EHD4;EHD1;VPS26A	BIN1;SNX1;DAB2;CLTB;SH3GL1;CHMP2A;CHMP1A;SNX12;STAMBP;SH3KBP1;CHMP1B;CHMP4B;SNX3;CLTA;CHMP2B;ARFGAP1;WIPF2;VPS37A;CHMP4A;ARPC5L;VPS4B;PARD6B;STAM;ARPC5
Huntington disease	0.461785	1.57825	0	0.0283465	193	39	SOD1;COX5B;COX7A2;COX6C;CLTB;NDUFS4;VDAC1;DCTN2;TFAM;UQCRB;CLTA;COX5A;POLR2D;CYCS;RCOR1;NDUFA2;NDUFB10;GPX1;NDUFA6;NDUFV2;NDUFAB1;NDUFA5;COX6A1;UQCRC2;POLR2C;NDUFS3;UQCRH;POLR2H;NDUFA7;POLR2E;NDUFA3;COX6B1;VDAC3;VDAC2;SOD2;SDHB;TP53;COX4I1;PPIF	SOD1;COX5B;COX7A2;COX6C;CLTB;NDUFS4;VDAC1;DCTN2;TFAM;UQCRB;CLTA;COX5A
Regulation of actin cytoskeleton	-0.436203	-1.70688	0.05	0.0356589	214	26	MYL9;CFL2;EZR;MYL12A;ARPC5L;RDX;ARPC5;PFN1;PPP1R12A;TMSB4X;CRKL;CRK;CFL1;ENAH;MSN;MYH10;ARPC2;PAK2;FGF2;PIP4K2C;FN1;WASF2;VCL;IQGAP1;ACTN1;MYH9	FN1;WASF2;VCL;IQGAP1;ACTN1;MYH9
Proteoglycans in cancer	-0.554614	-1.61449	0.0526316	0.0356589	201	16	EIF4B;CTTN;EZR;GRB2;RDX;PPP1R12A;SDC4;MSN;RPS6;FGF2;TP53;CD44;FN1;IQGAP1;DDX5;FLNA	TP53;CD44;FN1;IQGAP1;DDX5;FLNA
Tight junction	-0.470445	-1.61946	0.0526316	0.0356589	170	20	MYL9;CTTN;SLC9A3R1;CGN;EZR;MYL12A;RDX;PARD6B;DLG1;MSN;JUN;MYH10;VASP;TJP2;PCNA;PPP2R1A;HSPA4;ACTN1;TJP1;MYH9	PPP2R1A;HSPA4;ACTN1;TJP1;MYH9
Focal adhesion	-0.585216	-1.80432	0.0666667	0.0356589	199	17	MYL9;GRB2;MYL12A;BAD;PPP1R12A;CRKL;CRK;JUN;LAMC1;VASP;PAK2;PARVA;FN1;ZYX;VCL;ACTN1;FLNA	FN1;ZYX;VCL;ACTN1;FLNA
MicroRNAs in cancer	-0.466515	-1.64508	0.0666667	0.0356589	299	17	MARCKS;CDKN2A;STMN1;EZR;GRB2;RDX;CRKL;VIM;CRK;CDKN1B;UBE2I;FSCN1;TP53;CD44;IGF2BP1;HNRNPK;GLS	TP53;CD44;IGF2BP1;HNRNPK;GLS
Proteasome	-0.543518	-1.59141	0	0.0416021	45	28	PSMA7;PSMC4;PSMB3;POMP;PSMB4;PSME1;PSMB9;PSMA5;PSME3;PSMB6;PSMD14;PSMC5;PSMA3;PSMA1;PSMA2;PSME2;PSMC1;PSMB2;PSMD7;PSMA4;PSMB1;PSMC3;PSMB5;PSMC6;PSMB7;PSMD11;PSMC2;PSMA6	PSMA2;PSME2;PSMC1;PSMB2;PSMD7;PSMA4;PSMB1;PSMC3;PSMB5;PSMC6;PSMB7;PSMD11;PSMC2;PSMA6
PI3K-Akt signaling pathway	-0.44991	-1.53053	0	0.0534884	354	22	EIF4B;GRB2;YWHAH;BAD;EIF4EBP1;YWHAG;YWHAB;YWHAE;YWHAZ;LAMC1;CDKN1B;IKBKG;HSP90B1;YWHAQ;RPS6;FGF2;EIF4E;TP53;FN1;PPP2R1A;HSP90AA1;HSP90AB1	EIF4E;TP53;FN1;PPP2R1A;HSP90AA1;HSP90AB1
Protein processing in endoplasmic reticulum	-0.431246	-1.53249	0	0.0560354	165	35	DNAJB11;ERP29;CRYAB;NSFL1C;RAD23B;CALR;UBQLN2;DNAJB1;P4HB;UBQLN4;BAG2;STUB1;SKP1;CANX;HSPA2;HYOU1;UBE2G1;PDIA4;HSP90B1;CKAP4;PDIA6;HSPA5;RPN2;TXNDC5;DNAJA1;DNAJA2;HSPA1A;RRBP1;RPN1;EIF2S1;VCP;DDOST;HSP90AA1;HSP90AB1;GANAB	RPN2;TXNDC5;DNAJA1;DNAJA2;HSPA1A;RRBP1;RPN1;EIF2S1;VCP;DDOST;HSP90AA1;HSP90AB1;GANAB
Glycolysis / Gluconeogenesis	-0.833752	-1.499	0	0.064186	68	15	PGAM1;ENO2;TPI1;DLAT;ALDH1B1;ENO1;AKR1A1;PDHB;LDHB;PGM1;GPI;PKM;ALDOA;PGK1;LDHA	ENO1;AKR1A1;PDHB;LDHB;PGM1;GPI;PKM;ALDOA;PGK1;LDHA
Antigen processing and presentation	-0.58883	-1.50954	0	0.0673557	77	15	NFYA;CALR;PSME1;PSME3;CANX;HSPA2;NFYB;CTSB;HSPA5;PSME2;HSPA1A;HLA-B;HSPA4;HSP90AA1;HSP90AB1	NFYB;CTSB;HSPA5;PSME2;HSPA1A;HLA-B;HSPA4;HSP90AA1;HSP90AB1
Thermogenesis	0.494376	1.46905	0	0.0708661	231	28	COX5B;COX7A2;SMARCE1;COX6C;NDUFS4;COA4;UQCRB;COX19;COX5A;GRB2;NDUFA2;NDUFB10;AKT1S1;NDUFA6;NDUFV2;NDUFAB1;NDUFA5;COX6A1;UQCRC2;NDUFS3;UQCRH;NDUFA7;NDUFA3;COX6B1;SMARCC2;RPS6;SDHB;COX4I1	COX5B;COX7A2;SMARCE1;COX6C;NDUFS4;COA4;UQCRB;COX19;COX5A
Herpes simplex virus 1 infection	0.446743	1.40613	0.0555556	0.0814961	492	21	SRSF1;SRSF9;SRSF2;SP100;SRSF3;SRSF6;CALR;POU2F1;CYCS;SRSF5;SRSF7;BAD;SRSF4;EIF4EBP1;ALYREF;IKBKG;HCFC1;HLA-B;TP53;PML;EIF2S1	SRSF1;SRSF9;SRSF2;SP100;SRSF3;SRSF6;CALR;POU2F1;CYCS;SRSF5;SRSF7
Oxidative phosphorylation	0.417104	1.34604	0	0.096378	133	28	COX5B;COX7A2;COX6C;NDUFS4;UQCRB;ATP6V1D;COX5A;NDUFA2;ATP6V1F;NDUFB10;ATP6V1E1;NDUFA6;NDUFV2;NDUFAB1;NDUFA5;COX6A1;UQCRC2;NDUFS3;UQCRH;NDUFA7;ATP6V1A;NDUFA3;PPA1;COX6B1;ATP6V1B2;PPA2;SDHB;COX4I1	COX5B;COX7A2;COX6C;NDUFS4;UQCRB;ATP6V1D;COX5A
Parkinson disease	0.399529	1.31509	0.176471	0.111024	142	32	COX5B;COX7A2;COX6C;NDUFS4;VDAC1;UQCRB;SNCA;COX5A;CYCS;NDUFA2;NDUFB10;NDUFA6;NDUFV2;NDUFAB1;NDUFA5;COX6A1;UQCRC2;HTRA2;PARK7;UBE2L3;NDUFS3;UQCRH;UBE2G1;NDUFA7;NDUFA3;COX6B1;VDAC3;VDAC2;UCHL1;SDHB;COX4I1;PPIF	COX5B;COX7A2;COX6C;NDUFS4;VDAC1;UQCRB;SNCA;COX5A
Ribosome	-0.412623	-1.36618	0	0.139664	153	72	MRPL19;MRPL11;RPS13;RPL22;MRPL12;RPLP2;MRPL17;MRPL1;MRPL23;MRPS6;RPS15;RPL32;RPL23A;MRPL4;RPSA;RPS25;MRPS10;MRPS7;RPL6;RPS7;RPL24;RPL9;MRPL24;RPL38;RPS24;RPS17;RPL31;RPS28;RPL17;RPL21;RPL19;RPL7;RPL10A;RPL27;RPL27A;RPL29;RPS23;RPL36AL;RPS12;RPS11;RPL14;RPS18;RPL18;RPS19;RPL35;RPL35A;RPL7A;RPS9;RPS2;RPL12;RPL28;RPS16;RPS6;RPS21;RPL23;RPL8;RPS20;RPS27L;RPL34;RPS8;RPL13;RPL15;RPS3A;RPS5;RPL11;RPS15A…	RPS2;RPL12;RPL28;RPS16;RPS6;RPS21;RPL23;RPL8;RPS20;RPS27L;RPL34;RPS8;RPL13;RPL15;RPS3A;RPS5;RPL11;RPS15A;RPS3;RPS14;RPL3;RPL5;RPL4;RPS27
RNA transport	-0.361279	-1.35483	0.16	0.139893	165	41	EIF3J;EIF4B;PNN;SUMO1;PHAX;NCBP2;EIF3G;NUP54;CLNS1A;RBM8A;EIF4EBP1;SRRM1;RNPS1;CASC3;SUMO3;SAP18;ALYREF;NUP98;ACIN1;TRNT1;NUPL2;UBE2I;THOC7;NUP62;EIF3I;NUP43;NUP35;EIF3F;SMN1;EIF5;EIF2S2;RAN;EIF4E;EIF4A3;RANGAP1;STRAP;EIF2S1;EIF4A1;PABPC4;TPR;DDX39B	RAN;EIF4E;EIF4A3;RANGAP1;STRAP;EIF2S1;EIF4A1;PABPC4;TPR;DDX39B
Epstein-Barr virus infection	-0.551777	-1.32867	0	0.142636	201	20	CALR;CYCS;PSMC4;VIM;SNW1;JUN;PSMD14;PSMC5;CDKN1B;IKBKG;ISG15;PSMC1;PSMD7;HLA-B;PSMC3;TP53;PSMC6;CD44;PSMD11;PSMC2	ISG15;PSMC1;PSMD7;HLA-B;PSMC3;TP53;PSMC6;CD44;PSMD11;PSMC2
Spliceosome	0.242421	1.27773	0.136364	0.145782	134	68	SRSF1;CCDC12;SNRPA;SRSF9;LSM3;SRSF2;TRA2B;LSM8;ISY1;CWC15;SNRNP27;SF3B2;SRSF3;SRSF6;WBP11;SNRNP70;TRA2A;SRSF5;SART1;SRSF7;NCBP2;PQBP1;SYF2;SMNDC1;SRSF10;SF3B4;RBM8A;SRSF4;SNRPA1;BCAS2;SNRPF;SF3A1;SNRPC;ALYREF;SNRPD2;SF3A3;SNW1;ACIN1;HSPA2;SNRPD1;LSM6;PPIE;SF3B5;SNRPB2;PRPF40A;SNRPD3;LSM2;LSM4;U2AF2;U2AF1;CDC5L;RBMX;SF3B6;PPIL1;PCBP1;PLRG1;TCERG1;RBM17;SF3A2;PUF60;HSPA1A;EIF4A3;DDX42;HNRNPK;HNRNPU…	SRSF1;CCDC12;SNRPA;SRSF9;LSM3;SRSF2;TRA2B;LSM8;ISY1;CWC15;SNRNP27;SF3B2
Pathways in cancer	-0.372671	-1.38807	0.0625	0.149119	530	29	CCDC6;MAX;TFG;CDKN2A;RALB;CKS1B;CYCS;GRB2;CKS2;BAD;CRKL;FH;CRK;SKP1;VHL;JUN;LAMC1;CDKN1B;IKBKG;GSTP1;HSP90B1;GSTO1;FGF2;TP53;FN1;PML;HSP90AA1;TPR;HSP90AB1	TP53;FN1;PML;HSP90AA1;TPR;HSP90AB1
Cell cycle	-0.39393	-1.30905	0.1	0.178295	124	17	CDC26;CDKN2A;YWHAH;SFN;YWHAG;SKP1;YWHAB;YWHAE;YWHAZ;CDKN1B;YWHAQ;MAD1L1;BUB3;TP53;PCNA;MCM2;MCM4	BUB3;TP53;PCNA;MCM2;MCM4
Human papillomavirus infection	-0.329509	-1.29144	0.136364	0.180523	330	21	SLC9A3R1;ATP6V1D;GRB2;PARD6B;BAD;ATP6V1F;EIF4EBP1;ATP6V1E1;DLG1;LAMC1;CDKN1B;IKBKG;ATP6V1A;ATP6V1B2;ISG15;PSMC1;HLA-B;TP53;FN1;PPP2R1A;PKM	ATP6V1B2;ISG15;PSMC1;HLA-B;TP53;FN1;PPP2R1A;PKM
Alzheimer disease	0.452896	1.24252	0.176471	0.181102	171	25	COX5B;COX7A2;COX6C;NDUFS4;UQCRB;SNCA;COX5A;CYCS;BAD;NDUFA2;NDUFB10;NDUFA6;NDUFV2;NDUFAB1;NDUFA5;COX6A1;UQCRC2;HSD17B10;NDUFS3;UQCRH;NDUFA7;NDUFA3;COX6B1;SDHB;COX4I1	COX5B;COX7A2;COX6C;NDUFS4;UQCRB;SNCA;COX5A;CYCS;BAD;NDUFA2;NDUFB10
Non-alcoholic fatty liver disease (NAFLD)	0.411748	1.25019	0.444444	0.186024	149	24	COX5B;COX7A2;COX6C;NDUFS4;UQCRB;COX5A;CYCS;NDUFA2;NDUFB10;NDUFA6;NDUFV2;NDUFAB1;NDUFA5;COX6A1;UQCRC2;NDUFS3;UQCRH;JUN;NDUFA7;NDUFA3;COX6B1;SDHB;COX4I1;EIF2S1	COX5B;COX7A2;COX6C;NDUFS4;UQCRB;COX5A
MAPK signaling pathway	-0.423064	-1.2363	0.3	0.245417	295	16	HSPB1;MAX;STMN1;GRB2;CRKL;JUND;CRK;DUSP3;HSPA2;JUN;IKBKG;PAK2;FGF2;HSPA1A;TP53;FLNA	FLNA
mRNA surveillance pathway	-0.377134	-1.10622	0.421053	0.431869	91	21	PNN;FIP1L1;PABPN1;CPSF6;CSTF2;NCBP2;CPSF7;RBM8A;SRRM1;RNPS1;CASC3;SAP18;ALYREF;ACIN1;DAZAP1;NUDT21;ETF1;EIF4A3;PPP2R1A;PABPC4;DDX39B	ETF1;EIF4A3;PPP2R1A;PABPC4;DDX39B
Necroptosis	-0.272549	-1.06363	0.565217	0.469196	162	21	CHMP2A;CHMP1A;VDAC1;CHMP1B;CHMP4B;CHMP2B;CHMP4A;PYCARD;FTH1;VPS4B;CHMP3;CHMP5;FTL;SQSTM1;PPIA;VDAC3;VDAC2;H2AFY;AIFM1;HSP90AA1;HSP90AB1	AIFM1;HSP90AA1;HSP90AB1
Viral carcinogenesis	-0.304522	-0.983659	0.428571	0.589221	201	27	DNAJA3;SP100;RANBP1;CDKN2A;GRB2;YWHAH;BAD;HIST1H4A;YWHAG;SNW1;DLG1;YWHAB;YWHAE;YWHAZ;JUN;CDKN1B;IKBKG;YWHAQ;VDAC3;MAD1L1;PSMC1;DDX3X;HLA-B;TP53;HNRNPK;PKM;ACTN1	DDX3X;HLA-B;TP53;HNRNPK;PKM;ACTN1
Apoptosis	-0.275666	-0.999807	0.541667	0.590155	143	15	LMNB2;LMNB1;DIABLO;CYCS;BAD;HTRA2;JUN;IKBKG;CTSB;CTSC;CTSZ;TP53;CTSD;AIFM1;EIF2S1	CTSC;CTSZ;TP53;CTSD;AIFM1;EIF2S1
Lysosome	-0.220899	-0.816801	0.714286	0.776392	123	23	CLTB;CLTA;PSAP;DNASE2;MAN2B1;AGA;LAMP1;GUSB;GAA;GNS;TPP1;CTSA;ASAH1;NAGLU;HEXB;CTSB;PPT1;CTSC;CTSZ;FUCA1;CTSD;GBA;HEXA	HEXB;CTSB;PPT1;CTSC;CTSZ;FUCA1;CTSD;GBA;HEXA
Human T-cell leukemia virus 1 infection	-0.256975	-0.598275	0.909091	0.950388	219	19	VDAC1;RANBP1;CDC26;CDKN2A;CALR;DLG1;CANX;JUN;IKBKG;FOSL1;VDAC3;VDAC2;MAD1L1;NFYB;BUB3;FDPS;RAN;HLA-B;TP53	VDAC3;VDAC2;MAD1L1;NFYB;BUB3;FDPS;RAN;HLA-B;TP53
